# Supplementary material for: Novel BEST1 Variant Characterization in a Large French Cohort in Light of Updated Bestrophin-1 Structure–Function Correlation
Source: Invest Ophthalmol Vis Sci. 2025 Sep 2;66(12):4. doi: 10.1167/iovs.66.12.4 (PMC12410269; doi:10.1167/iovs.66.12.4)
Supplement: Supplement 9 [file iovs-66-12-4_s009.xlsx]

## Sheet: A. Variants description
Variation (cDNA)	Variation (protein)	Type of variation	Segregation	Status	If heterozygous and AR, which is the variation in trans	Number of cases (age, sexe,symptomatique, family history(Y/N))	Diagnosis	Exon	Physico-chemical deviation	Conservation in evolution	Intronic position	Protein domain
c.(?_-114)_(152+1_153-1)del	p.(?)	Large deletion	Unknown	Heterozygous	Unknown	1	Autosomal recessive bestrophinopathy	Deletion of exon 1 and exon 2	NA	NA	NA	Cytosolic N-termini + TM1
c.-37+1G>T	p.(?)	Splice	Yes (2) / Unknown (3)	Homozygous (3)/ Unknown (2)	c.-37+1G>T (3)/Unknown (2)	5	Autosomal recessive bestrophinopathy	Intron 1	NA	NA	NA	Cytosolic N-termini
c.-37+5G>A	p.(?)	Splice	Yes (1)/Unknown (2)	Compound heterozygous (1)/ Heterozygous (1)/ Homozygous (1)	c.-37+5G>A (1) / Unknown (2)	3	Autosomal recessive bestrophinopathy	Intron 1	NA	NA	NA	Cytosolic N-termini
c.(?_-1)_(152+1_153-1)del	p.(?)	Large deletion	Unknown	Unknown	Unknown	2	Autosomal recessive bestrophinopathy	Large deletion exon 2	NA	NA	NA	Cytosolic N-termini + TM1
c.-29G>T	p.(?)	Splice	Unknown	Homozygous (1) / Heterozygous (1)	c.-29+1G>T (1)/ Unknown	2	Autosomal recessive bestrophinopathy	Intron 1	NA	NA	8 bp from acceptor	Cytosolic N-termini
c.1A>G	p.(Met1?)	Missense	Yes	Homozygous	c.1A>G	1	Autosomal recessive bestrophinopathy	2	NA	NA	37 bp from acceptor	Cytosolic N-termini
c.4A>G	p.(Thr2Ala)	Missense	Unknown (1) / Yes (1)	Heterozygous	Unknown	2	Best vitelliform macular dystrophy	2	NA	NA	40 bp from acceptor	Cytosolic N-termini
c.5C>A	p.(Thr2Asn)	Missense	Yes	Heterozygous	Unknown	2	Best vitelliform macular dystrophy	2	NA	NA	41 bp from acceptor	Cytosolic N-termini
c.5C>G	p.(Thr2Ser)	Missense	Yes (3)/ Unknown (5)	Heterozygous	Unknown	8	Best vitelliform macular dystrophy	2	NA	NA	41 bp from acceptor	Cytosolic N-termini
c.5C>T	p.(Thr2Ile)	Missense	Unknown	Heterozygous	Unknown	1	Best vitelliform macular dystrophy	2	NA	NA	41 bp from acceptor	Cytosolic N-termini
c.8T>A	p.(Ile3Asn)	Missense	Yes	Heterozygous	Unknown	1	Best vitelliform macular dystrophy	2	NA	NA	44 bp from acceptor	Cytosolic N-termini
c.8T>C	p.(Ile3Thr)	Missense	Yes	Heterozygous	Unknown	1	Best vitelliform macular dystrophy	2	NA	NA	44 bp from acceptor	Cytosolic N-termini
c.10A>G	p.(Thr4Ala)	Missense	Yes	Heterozygous	Unknown	4	Best vitelliform macular dystrophy	2	Medium	Moderately	46 bp from acceptor	Cytosolic N-termini
c.11C>T	p.(Thr4Ile)	Missense	Yes (3)/Unknown (4)	Heterozygous	Unknown	7	Best vitelliform macular dystrophy	2	Medium	Strongly	47 bp from acceptor	Cytosolic N-termini
c.15C>A	p.(Tyr5*)	Nonsense	Yes (2)	Heterozygous	Unknown	2	Autosomal recessive bestrophinopathy	2	NA	NA	51 bp from acceptor	Cytosolic N-termini
c.16A>C	p.(Thr6Pro)	Missense	Yes (23)/Unknown(2)	Heterozygous (23)/Unknown (2)	Unknown	25	Best vitelliform macular dystrophy / Autosomal recessive bestrophinopathy	2	Not very important	Weakly		Cytosolic N-termini
c.16A>G	p.(Thr6Ala)	Missense	Yes	Heterozygous	Unknown	1	Best vitelliform macular dystrophy	2	Medium	Weakly	52 bp from acceptor	Cytosolic N-termini
c.17C>G	p.(Thr6Arg)	Missense	Yes (1)/ Unknown (2)	Heterozygous (2) / Unknown (1)	Unknown	3	Best vitelliform macular dystrophy	2	NA	NA	53 bp from acceptor	Cytosolic N-termini
c.17C>T	p.(Thr6Ile)	Missense	Unknown	Heterozygous (2)/Unknown (1)	Unknown	3	Best vitelliform macular dystrophy	2	Medium	Moderately	53 bp from acceptor	Cytosolic N-termini
c.20G>A	p.(Ser7Asn)	Missense	Yes	Heterozygous	Unknown	3	Best vitelliform macular dystrophy	2	Unknown	Unknown	56 bp from acceptor	Cytosolic N-termini
c.25G>A	p.(Val9Met)	Missense	Yes (3)/ Unknown (5)	Heterozygous (6)/ Unknown (2)	Unknown	8	Best vitelliform macular dystrophy	2	Not very important	Strongly	61 bp from acceptor	Cytosolic N-termini
c.25G>C	p.(Val9Leu)	Missense	Unknown	Unknown	Unknown	1	Best vitelliform macular dystrophy	2	Not very important	Strongly	61 bp from acceptor	Cytosolic N-termini
c.25G>T	p.(Val9Leu)	Missense	Unknown	Unknown	Unknown	1	Unknown	2	Unknown	Unknown	61 bp from acceptor	Cytosolic N-termini
c.26T>C	p.(Val9Ala)	Missense	Yes (8)/ Unknown (4)	Heterozygous (11) /Unknown (1)	Unknown	12	Best vitelliform macular dystrophy	2	Medium	Weakly	62 bp from acceptor	Cytosolic N-termini
c.26T>G	p.(Val9Gly)	Missense	Yes	Heterozygous	Unknown	1	Best vitelliform macular dystrophy	2	NA	NA	62 bp from acceptor	Cytosolic N-termini
c.28G>A	p.(Ala10Thr)	Missense	Yes (3)/ Unknown (8)	Heterozygous (10)/ Unknown (1)	Unknown	11	Best vitelliform macular dystrophy	2	Medium	Moderately	64 bp from acceptor	Cytosolic N-termini
c.29C>T	p.(Ala10Val)	Missense	Yes (3) / Unknown (5)	Heterozygous (6)/Unknown (2)	Unknown	8	Best vitelliform macular dystrophy / Autosomal recessive bestrophinopathy	2	NA	NA	65 bp from acceptor	Cytosolic N-termini
c.32A>T	p.(Asn11Ile)	Missense	Yes (1)/Unknown (1)	Heterozygous	Unknown	2	Best vitelliform macular dystrophy	2	Very important	Moderately	68 bp from acceptor	Cytosolic N-termini
c.33T>G	p.(Asn11Lys)	Missense	Unknown	Heterozygous	Unknown	1	Best vitelliform macular dystrophy	2	Unknown	Unknown	69 bp from acceptor	Cytosolic N-termini
c.35C>A	p.(Ala12Asp)	Missense	Yes (1)/Unknown (1)	Heterozygous	Unknown	2	Best vitelliform macular dystrophy	2	NA	NA	71 bp from acceptor	Cytosolic N-termini
c.37C>G	p.(Arg13Gly)	Missense	Unknown	Heterozygous (1) / Homozygous (1)	c.37C>G (1) / Unknown (1)	2	Autosomal recessive bestrophinopathy	2	NA	NA	73 bp from acceptor	Cytosolic N-termini
c.37C>T	p.(Arg13Cys)	Missense	Yes (3)/ Unknown (6)	Heterozygous (6)/ Homozygous (1)/ Unknown (2)	Unknown (8)/ c.37C>T (1)	9	Autosomal recessive bestrophinopathy	2	Very important	Moderately	73 bp from acceptor	Cytosolic N-termini
c.38G>A	p.(Arg13His)	Missense	Yes (7) / Unknown (2)	Heterozygous (6)/Homozygous (2)/ Compound heterozygous (1)	c.38G>A (2) / Unknown (7)	9	Autosomal recessive bestrophinopathy	2	NA	NA	74 bp from acceptor	Cytosolic N-termini
c.43G>C	p.(Gly15Arg)	Missense	Yes	Heterozygous	Unknown	3	Best vitelliform macular dystrophy	2	Unknown	Unknown	79 bp from acceptor	Cytosolic N-termini
c.44G>A	p.(Gly15Asp)	Missense	Yes (4)/ Unknown (6)	Heterozygous	Unknown	10	Best vitelliform macular dystrophy	2	Important	Strongly	80 bp from acceptor	Cytosolic N-termini
c.47C>A	p.(Ser16Tyr)	Missense	Yes (1)/Unknown (1)	Heterozygous (1) / Unknown (1)	Unknown	2	Best vitelliform macular dystrophy	2	NA	NA	83 bp from acceptor	Cytosolic N-termini
c.47C>T	p.(Ser16Phe)	Missense	Yes (19)/ Unknown (6)	Heterozygous (18) / Unknown (7)	Unknown	25	Best vitelliform macular dystrophy	2	Very important	Weakly	83 bp from acceptor	Cytosolic N-termini
c.49T>A	p.(Phe17Ile)	Missense	Unknown	Heterozygous	No	2	Best vitelliform macular dystrophy	2	NA	NA	85 bp from acceptor	Cytosolic N-termini
c.50T>G	p.(Phe17Cys)	Missense	Unknown	Heterozygous	Unknown	2	Best vitelliform macular dystrophy	2	NA	NA	85 bp from acceptor	Cytosolic N-termini
c.52dup	p.(Ser18Phefs*34)	Duplication = Frameshift	Yes	Homozygous	c.52dup	1	Autosomal recessive bestrophinopathy	2	NA	NA	87 bp from acceptor	Cytosolic N-termini
c.55C>T	p.(Arg19Cys)	Missense	Yes	Heterozygous	Unknown	1	Best vitelliform macular dystrophy	2	Very important	Weakly	91 bp from acceptor	Cytosolic N-termini
c.58C>G	p.(Leu20Val)	Missense	Yes (2) / Unknown (3)	Heterozygous (4) / Unknown (1)	Unknown	5	Best vitelliform macular dystrophy	2	NA	NA	94 bp from acceptor	Cytosolic N-termini
c.61C>G	p.(Leu21Val)	Missense	Yes	Heterozygous	Unknown	2	Best vitelliform macular dystrophy	2	NA	NA	92 bp from donor	Cytosolic N-termini
c.62T>G	p.(Leu21Arg)	Missense	Unknown	Unknown	Unknown	1	Best vitelliform macular dystrophy	2	NA	NA	91 bp from donor	Cytosolic N-termini
c.70T>C	p.(Trp24Arg)	Missense	Unknown	Unknown	Unknown	1	Unknown	2	NA	NA	83 bp from donor	Cytosolic N-termini
c.72G>A	p.(Trp24*)	Nonsense	Yes	Unknown	Unknown	1	Macular dystrophy	2	NA	NA	81 bp from donor	Cytosolic N-termini
c.72G>T	p.(Trp24Cys)	Missense	Yes (11)/ Unknown (5)	Heterozygous (15) / Unknown (1)	Unknown	16	Best vitelliform macular dystrophy	2	NA	NA	81 bp from donor	Cytosolic N-termini
c.73C>T	p.(Arg25Trp)	Missense	Yes (34) / Unknown (15)	Heterozygous (44)/ Unknown (5)	Unknown	49	Best vitelliform macular dystrophy	2	Important	Weakly	80 bp from donor	Cytosolic N-termini
c.74G>A	p.(p.Arg25Gln)	Missense	Yes (3) / Unknown (5)	Homozygous (2) / Heterozygous (4)/ Unknown (2)	c.74G>A (2)/ Unknown (6)	8	Autosomal recessive bestrophinopathy	2	NA	NA	79 bp from donor	Cytosolic N-termini
c.74G>T	p.(Arg25Leu)	Missense	Unknown (2)	Heterozygous	No	2	Best vitelliform macular dystrophy	2	NA	NA	79 bp from donor	Cytosolic N-termini
c.76G>A	p.(Gly26Ser)	Missense	Unknown	Heterozygous	Unknown	1	Best vitelliform macular dystrophy	2	NA	NA	77 bp from donor	Cytosolic N-termini
c.76G>C	p.(Gly26Arg)	Missense	Unknown	Heterozygous	Unknown	1	Best vitelliform macular dystrophy	2	NA	NA	77 bp from donor	Cytosolic N-termini
c.80G>C	p.(Ser27Thr)	Missense	Yes (1) / Unknown (5)	Heterozygous (3)/ Unknown (3)	Unknown	6	Best vitelliform macular dystrophy	2	NA	NA	73 bp from donor	Cytosolic N-termini
c.81C>G	p.(Ser27Arg)	Missense	Unknown	Heterozygous	Unknown	1	Best vitelliform macular dystrophy	2	Important	Weakly	72 bp from donor	Cytosolic N-termini
c.82A>C	p.(Ile28Leu)	Missense	Unknown	Heterozygous	Unknown	1	Best vitelliform macular dystrophy	2	Unknown	Unknown	71 bp from donor	Cytosolic N-termini
c.83T>A	p.(Ile28Asn)	Missense	Unknown	Homozygous	c.83T>A	1	Autosomal recessive bestrophinopathy	2	NA	NA	70 bp from donor	Cytosolic N-termini
c.85T>C	p.(Tyr29His)	Missense	Unknown	Heterozygous	Unknown	1	Best vitelliform macular dystrophy	2	NA	NA	68 bp from donor	Cytosolic N-termini
c.86A>G	p.(Tyr29Cys)	Missense	Yes (1)/ Unknown (1)	Heterozygous (1) / Unknown (1)	Unknown	2	Best vitelliform macular dystrophy	2	NA	NA	67 bp from donor	Cytosolic N-termini
c.87C>G	p.(Tyr29*)	Nonsense	Yes	Heterozygous (6)/Compound heterozygous (2)	Unknown	8	Autosomal recessive bestrophinopathy	2	NA	NA	66 bp from donor	Cytosolic N-termini
c.88A>G	p.(Lys30Glu)	Missense	Yes	Heterozygous	No	5	Best vitelliform macular dystrophy	2	NA	NA	65 bp from donor	Cytosolic N-termini
c.89A>G	p.(Lys30Arg)	Missense	Yes (1) / Unknown (10)	Heterozygous (7) / Unknown (4)	Unknown	11	Best vitelliform macular dystrophy	8	Not very important	Strongly	64 bp from donor	Cytosolic N-termini
c.90G>C	p.(Lys30Asn)	Missense	Unknown	Heterozygous	Unknown	1	Best vitelliform macular dystrophy	2	NA	NA	63 bp from donor	Cytosolic N-termini
c.91C>A	p.(Leu31Met)	Missense	Yes	Homozygous (4) / Heterozygous (5)	c.91C>A (4) / Unknown	9	Autosomal recessive bestrophinopathy	2	NA	NA	62 bp from donor	Cytosolic N-termini
c.94C>G	p.(Leu32Val)	Missense	Unknown	Heterozygous	Unknown	1	Macular dystrophy	2	NA	NA	59 bp from donor	TM1
c.95T>C	p.(Leu32Pro)	Missense	Unknown	Homozygous	c.95T>C	1	Autosomal recessive bestrophinopathy	2	NA	NA	58 bp from donor	TM1
c.97T>C	p.(Tyr33His)	Missense	Yes	Compound heterozygous	Unknown	1	Autosomal recessive bestrophinopathy	2	NA	NA	56 bp from donor	TM1
c.102C>T	p.(Gly34=)	Synonymous substitution = silent substitution	Yes (5)/Unknown (4)	Heterozygous (7)/Homozygous (1)/Unknown (1)	c.102C>T (1)/Unknown (8)	9	Autosomal recessive bestrophinopathy	2	NA	NA	51 bp from donor	TM1
c.103G>A	p.(Glu35Lys)	Missense	Yes (2)/Unknown (3)	Unknown (1)/ Homozygous (2)/ Heterozygous (1)	c.103G>A (2)/Unknown (3)	4	Autosomal recessive bestrophinopathy	2	Medium	Strongly	50 bp from donor	TM1
c.109T>C	p.(Leu37=)	Synonymous substitution = silent substitution	Unknown	Unknown	Unknown	5	Unknown	2	NA	NA	44 bp from donor	TM1
c.113T>G	p.(Ile38Ser)	Missense	Unknown	Heterozygous (1)/ Unknown (1)	Unknown	2	Adult-Onset Vitelliform Macular Dystrophy	2	NA	NA	40 bp from donor	TM1
c.119T>C	p.(Leu40Pro)	Missense	Yes	Heterozygous	Unknown	4	Autosomal recessive bestrophinopathy	2	NA	NA	34 bp from donor	TM1
c.122T>C	p.(Leu41Pro)	Missense	Yes (6)/Unknown (7)	Heterozygous (10)/ Compound heterozygous (3)	Unknown (12)/ c.291C>G (1)	13	Autosomal recessive bestrophinopathy	2	Important	Weakly	31 bp from donor	TM1
c.128A>G	p.(Tyr43Cys)	Missense	Unknown	Unknown	Unknown	2	Unknown	2	NA	NA	25 bp from donor	TM1
c.130T>C	p.(Tyr44His)	Missense	Yes	Heterozygous	Unknown	2	Autosomal recessive bestrophinopathy	2	Unknown	Unknown	23 bp from donor	TM1
c.139C>T	p.(Arg47Cys)	Missense	Yes (2)/ Unknown (2)	Homozygous (2)/ Heterozygous (2)	c.139C>T (2) / Unknown (2)	4	Autosomal recessive bestrophinopathy	2	NA	NA	14 bp from donor	TM1
c.140G>A	p.(Arg47His)	Missense	Yes (7)/ Unknown (6)	Homozygous (1)/ Heterozygous (10)/ Unknown (2)	c.140G>A (1)/ Unknown (12)	13	Autosomal recessive bestrophinopathy	2	NA	NA	13 bp from donor	TM1
c.146T>A	p.(Ile49Asn)	Missense	Yes (1)/Unknown (1)	Heterozygous	Unknown	2	Unknown	2	NA	NA	7 bp from donor	TM1
c.152+6G>T	p.(?)	Intronic substitution	Unknown	Unknown	Unknown	1	Unknown	Intron 2	NA	NA	NA	TM1
c.152+8T>C	p.(?)	Intronic substitution	Unknown	Unknown	Unknown	1	Unknown	Intron 2	NA	NA	NA	TM1
c.153-8A>C	p.(?)	Intronic substitution	Unknown	Unknown	Unknown	1	Unknown	Intron 2	NA	NA	NA	TM1
c.155T>C	p.(Leu52Pro)	Missense	Yes	Heterozygous	Unknown	1	Autosomal recessive bestrophinopathy	3	NA	NA	3 bp from acceptor	Extracellular loop TM1-TM2
c.169G>T	p.(Glu57*)	Nonsense	Unknown	Heterozygous	Unknown	1	Autosomal recessive bestrophinopathy	3	NA	NA	17 bp from acceptor	Extracellular loop TM1-TM2
c.172_173dup	p.(Gln58Hisfs*4)	Duplication = Frameshift	Yes	Compound heterozygous	Unknown	2	Autosomal recessive bestrophinopathy	3	NA	NA	18 bp from acceptor	Extracellular loop TM1-TM2
c.173A>T	p.(Gln58Leu)	Missense	Unknown	Heterozygous	Unknown	1	Adult-Onset Vitelliform Macular Dystrophy	3	NA	NA	21 bp from acceptor	Extracellular loop TM1-TM2
c.174_176del	p.(Gln59del)	Deletion (in frame)	Yes	Heterozygous	Unknown	1	Autosomal recessive bestrophinopathy	3	NA	NA	17 bp from acceptor	Extracellular loop TM1-TM2
c.175_176dup	p.(Gln59Hisfs*3)	Duplication = Frameshift	Unknown	Homozygous	c.175_176dup	1	Autosomal recessive bestrophinopathy	3	NA	NA	21 bp from acceptor	Extracellular loop TM1-TM2
c.176A>T	p.(Gln59Leu)	Missense	Unknown	Heterozygous	Unknown	1	Best vitelliform macular dystrophy	3	NA	NA	24 bp from acceptor	Extracellular loop TM1-TM2
c.182del	p.(Met61Serfs*5)	Deletion = Frameshift	Unknown	Homozygous	c.182del (1)/ Unknown (1)	2	Autosomal recessive bestrophinopathy (1)/ Unknown (1)	3	NA	NA	29 bp from acceptor	TM2
c.199_200del	p.(Leu67Valfs*164)	Deletion = Frameshift	Yes	Heterozygous	Unknown	2	Autosomal recessive bestrophinopathy	3	NA	NA	44 bp from acceptor	TM2
c.201G>C	p.(Leu67=)	Synonymous substitution = silent substitution	Unknown	Unknown	Unknown	1	Unknown	3	NA	NA	47 bp from donor	TM2
c.205T>C	p.(Cys69Arg)	Missense	Unknown	Heterozygous	Unknown	1	Best vitelliform macular dystrophy	3	NA	NA	43 bp from donor	TM2
c.209A>G	p.(Asp70Gly)	Missense	Yes	Homozygous (1) / Heterozygous (2)	c.209A>G (1)/ Unknown (2)	3	Autosomal recessive bestrophinopathy	3	NA	NA	39 bp from donor	TM2
c.213C>T	p.(Ser71=)	Synonymous substitution = silent substitution	Unknown	Unknown	Unknown	1	Unknown	3	NA	NA	35 bp from donor	TM2
c.214T>C	p.(Tyr72His)	Missense	Yes (1)/Unknown (1)	Heterozygous	Unknown	2	Best vitelliform macular dystrophy	3	NA	NA	34 bp from donor	TM2
c.215A>T	p.(Tyr72Phe)	Missense	Unknown	Heterozygous	Unknown	1	Best vitelliform macular dystrophy	3	NA	NA	33 bp from donor	TM2
c.217A>C	p.(Ile73Leu)	Missense	Yes	Heterozygous	Unknown	1	Best vitelliform macular dystrophy	3	NA	NA	31 bp from donor	TM2
c.217A>T	p.(Ile73Phe)	Missense	Unknown	Unknown	Unknown	1	Best vitelliform macular dystrophy	3	Not very important	Moderately	31 bp from donor	TM2
c.218T>A	p.(Ile73Asn)	Missense	Unknown	Heterozygous (2) /Unknown (1)	Unknown	3	Best vitelliform macular dystrophy	3	Very important	Moderately	30 bp from donor	TM2
c.219C>A	p.(Ile73=)	Synonymous substitution = silent substitution	Yes (1)/Unknown (4)	Heterozygous (2)/Unknown (3)	Unknown	5	Age-related macular degeneration	3	NA	NA	29 bp from donor	TM2
c.219C>G	p.(Ile73Met)	Missense	Yes	Heterozygous	Unknown	1	Best vitelliform macular dystrophy	3	Unknown	Unknown	29 bp from donor	TM2
c.220C>T	p.(Gln74*)	Nonsense	Unknown	Heterozygous	Unknown	1	Autosomal recessive bestrophinopathy	3	NA	NA	28 bp from donor	TM2
c.223C>T	p.(Leu75Phe)	Missense	Yes	Homozygous (2)/ Heterozygous (7)	c.223C>T (2) / Unknown (7)	9	Autosomal recessive bestrophinopathy	3	Not very important	Moderately	25 bp from donor	TM2
c.224T>C	p.(Leu75Pro)	Missense	Yes (8) / Unknown (2)	Heterozygous	Unknown	10	Best vitelliform macular dystrophy	3	NA	NA	24 bp from donor	TM2
c.226A>G	p.(Ile76Val)	Missense	Yes	Heterozygous	Unknown	3	Best vitelliform macular dystrophy	3	NA	NA	22 bp from donor	TM2
c.227T>A	p.(Ile76Asn)	Missense	Unknown	Heterozygous	Unknown	1	Best vitelliform macular dystrophy	3	NA	NA	21 bp from donor	TM2
c.227T>C	p.(Ile76Thr)	Missense	Yes	Heterozygous	Unknown	1	Best vitelliform macular dystrophy	3	NA	NA	21 bp from donor	TM2
c.228C>G	p.(Ile76Met)	Missense	Yes	Heterozygous	Unknown	1	Best vitelliform macular dystrophy	3	Not very important	Weakly	20 bp from donor	TM2
c.229C>T	p.(Pro77Ser)	Missense	Unknown	Heterozygous	Unknown	1	Best vitelliform macular dystrophy	3	NA	NA	19 bp from donor	TM2
c.235dup	p.(Ser79Phefs*153)	Duplication = Frameshift	Unknown	Heterozygous	Unknown	1	Best vitelliform macular dystrophy	3	NA	NA	16 bp from donor	TM2
c.236C>A	p.(Ser79Tyr)	Missense	Yes	Heterozygous	Unknown	2	Best vitelliform macular dystrophy / Autosomal recessive bestrophinopathy	3	NA	NA	12 bp from donor	TM2
c.238T>A	p.(Phe80Ile)	Missense	Unknown	Heterozygous	Unknown	1	Best vitelliform macular dystrophy	3	NA	NA	10 bp from donor	TM2
c.238T>G	p.(Phe80Val)	Missense	Unknown	Unknown	Unknown	1	Best vitelliform macular dystrophy	3	Medium	Strongly	10 bp from donor	TM2
c.239T>G	p.(Phe80Cys)	Missense	Yes	Heterozygous	Unknown	1	Best vitelliform macular dystrophy	3	NA	NA	9 bp from donor	TM2
c.240C>A	p.(Phe80Leu)	Missense	yes (2)/ Unknown (3)	Heterozygous (3) / Unknown (2)	Unknown	5	Best vitelliform macular dystrophy	3	NA	NA	8 bp from donor	TM2
c.240C>G	p.(Phe80Leu)	Missense	Unknown	Heterozygous	Unknown	1	Best vitelliform macular dystrophy	3	NA	NA	8 bp from donor	TM2
c.241G>A	p.(Val81Met)	Missense	Yes (6)/ Unknown (1)	Heterozygous	Unknown	7	Best vitelliform macular dystrophy	3	Not very important	Strongly	7 bp from donor	TM2
c.241G>T	p.(Val81Leu)	Missense	Yes (1)/Unknown (1)	Heterozygous	Unknown	2	Autosomal recessive bestrophinopathy	3	NA	NA	7 bp from donor	TM2
c.244C>G	p.(Leu82Val)	Missense	Yes (5) / Unknown (3)	Heterozygous (5) / Unknown (3)	Unknown	8	Best vitelliform macular dystrophy	3	NA	NA	4 bp from donor	TM2
c.247+2del	p.(?)	Splice	Unknown	Heterozygous	Unknown	1	Autosomal recessive bestrophinopathy	Intron 3	NA	NA	NA	Cytosolic loop TM2 - TM3
c.247+2T>G	p.(?)	Splice	Unknown	Heterozygous	Unknown	1	Autosomal recessive bestrophinopathy	Intron 3	NA	NA	NA	Cytosolic loop TM2 - TM3
c.248G>A	p.(Gly83Asp)	Missense	Yes (1)/Unknown (1)	Heterozygous	Unknown	2	ADVIRC	4	NA	NA	1 bp from acceptor	Cytosolic loop TM2 - TM3
c.248G>C	p.(Gly83Ala)	Missense	Unknown	Unknown	Unknown	1	Best vitelliform macular dystrophy	4	NA	NA	1 bp from acceptor	Cytosolic loop TM2 - TM3
c.250T>G	p.(Phe84Val)	Missense	Unknown	Unknown	Unknown	1	Best vitelliform macular dystrophy	4	NA	NA	3 bp from acceptor	Cytosolic loop TM2 - TM3
c.253T>C	p.(Tyr85His)	Missense	Yes (20)/ Unknown (3)	Heterozygous (21)/Unknown (2)	Unknown	23	Best vitelliform macular dystrophy	4	Medium	Strongly	6 bp from acceptor	Cytosolic loop TM2 - TM3
c.256G>A	p.(Val86Met)	Missense	Yes (13)/ Unknown (1)	Heterozygous (13) / Unknown (1)	Unknown	14	ADVIRC	4	Not very important	Strongly	9 bp from acceptor	Cytosolic loop TM2 - TM3
c.262_280del	p.(Leu88Glyfs*14)	Deletion = Frameshift	Yes	Unknown	c.584C>T	1	Autosomal recessive bestrophinopathy	4	NA	NA	14 bp from acceptor	Cytosolic loop TM2 - TM3
c.266T>C	p.(Val89Ala)	Missense	Yes	Heterozygous	Unknown	8	Best vitelliform macular dystrophy	4	NA	NA	19 bp from acceptor	Cytosolic loop TM2 - TM3
c.272C>T	p.(Thr91Ile)	Missense	Yes (8)/ Unknown (4)	Heterozygous	Unknown	12	Best vitelliform macular dystrophy	4	Medium	Moderately	25 bp from acceptor	Cytosolic loop TM2 - TM3
c.274C>A	p.(Arg92Ser)	Missense	Unknown	Heterozygous	Unknown	2	Best vitelliform macular dystrophy	4	NA	NA	27 bp from acceptor	Cytosolic loop TM2 - TM3
c.274C>G	p.(Arg92Gly)	Missense	Yes	Heterozygous	Unknown	2	Best vitelliform macular dystrophy	4	NA	NA	27 bp from acceptor	Cytosolic loop TM2 - TM3
c.274C>T	p.(Arg92Cys)	Missense	Yes (8) / Unknown (5)	Heterozygous (12) / Homozygous (1)	c.274C>T (1) / Unknown (12)	13	Autosomal recessive bestrophinopathy	4	NA	NA	27 bp from acceptor	Cytosolic loop TM2 - TM3
c.275G>A	p.(Arg92His)	Missense	Yes (5) / Unknown (1)	Heterozygous	Unknown	6	Best vitelliform macular dystrophy	4	NA	NA	28 bp from acceptor	Cytosolic loop TM2 - TM3
c.277_278delinsCC	p.(Trp93Pro)	Deletion - Insertion	Unknown	Unknown	Unknown	1	Autosomal recessive bestrophinopathy	4	NA	NA	30 bp from acceptor	Cytosolic loop TM2 - TM3
c.277_283delinsCGGTTGG	p.(Trp93_Asn95delinsArgLeuAsp)	Deletion - Insertion	Unknown	Unknown	Unknown	1	Best vitelliform macular dystrophy	4	NA	NA	30 bp from acceptor	Cytosolic loop TM2 - TM3
c.277T>C	p.(Trp93Arg)	Missense	Unknown	Heterozygous (1) / Unknown (1)	Unknown	2	Best vitelliform macular dystrophy	4	NA	NA	30 bp from acceptor	Cytosolic loop TM2 - TM3
c.278G>A	p.(Trp93*)	Nonsense	Unknown	Heterozygous	Unknown	1	Autosomal recessive bestrophinopathy	4	NA	NA	31 bp from acceptor	Cytosolic loop TM2 - TM3
c.278G>C	p.(Trp93Ser)	Missense	Yes (1)/Unknown (1)	Heterozygous	Unknown	2	Best vitelliform macular dystrophy	4	Very important	Strongly	31 bp from acceptor	Cytosolic loop TM2 - TM3
c.279G>C	p.(Trp93Cys)	Missense	Yes (30)/ Unknown (4)	Heterozygous (29)/ Homozygous (1) / Unknown (4)	c.279G>C (1) / Unknown (33)	34	Best vitelliform macular dystrophy / Autosomal recessive bestrophinopathy	4	NA	NA	32 bp from acceptor	Cytosolic loop TM2 - TM3
c.281G>T	p.(Trp94Leu)	Missense	Yes	Heterozygous	Unknown	1	Best vitelliform macular dystrophy	4	NA	NA	34 bp from acceptor	Cytosolic loop TM2 - TM3
c.286C>G	p.(Gln96Glu)	Missense	Unknown	Unknown	Unknown	1	Best vitelliform macular dystrophy	4	NA	NA	39 bp from acceptor	Cytosolic loop TM2 - TM3
c.287_298del	p.(Gln96_Asn99del)	Deletion (in frame)	Unknown	Homozygous (4)/ Unknown (1)	c.287_298del (4) / Unknown (1)	5	Autosomal recessive bestrophinopathy	4	NA	NA	34 bp from acceptor	Cytosolic loop TM2 - TM3
c.287A>G	p.(Gln96Arg)	Missense	Yes (5)/ Unknown (5)	Heterozygous (7)/ Unknown (3)	Unknown	10	Best vitelliform macular dystrophy	4	Not very important	Strongly	40 bp from acceptor	Cytosolic loop TM2 - TM3
c.287A>T	p.(Gln96Leu)	Missense	Yes (1) / Unknown (1)	Heterozygous (1) / Unknown (1)	Unknown	2	Best vitelliform macular dystrophy	4	NA	NA	40 bp from acceptor	Cytosolic loop TM2 - TM3
c.288G>C	p.(Gln96His)	Missense	Yes	Heterozygous	Unknown	1	Best vitelliform macular dystrophy	4	Not very important	Moderately	41 bp from acceptor	Cytosolic loop TM2 - TM3
c.289T>C	p.(Tyr97His)	Missense	Yes	Heterozygous	Unknown	1	Best vitelliform macular dystrophy	4	NA	NA	42 bp from acceptor	Cytosolic loop TM2 - TM3
c.291C>G	p.(Tyr97*)	Nonsense	Yes	Heterozygous	Unknown (1)/ c.122T>C(1)	2	Autosomal recessive bestrophinopathy	4	NA	NA	44 bp from acceptor	Cytosolic loop TM2 - TM3
c.292G>A	p.(Glu98Lys)	Missense	Yes (5)/ Unknown (2)	Heterozygous (6)/ Unknown (1)	Unknown	7	Best vitelliform macular dystrophy	4	Medium	Moderately	45 bp from acceptor	Cytosolic loop TM2 - TM3
c.293A>G	p.(Glu98Gly)	Missense	Unknown	Unknown	Unknown	1	Unknown	4	NA	NA	46 bp from acceptor	Cytosolic loop TM2 - TM3
c.294G>C	p.(Glu98Asp)	Missense	Unknown	Heterozygous (1) / Unknown (1)	Unknown	2	Best vitelliform macular dystrophy	4	Medium	Moderately	47 bp from acceptor	Cytosolic loop TM2 - TM3
c.295A>C	p.(Asn99His)	Missense	Unknown	Heterozygous (1) / Unknown (1)	Unknown	2	Best vitelliform macular dystrophy	4	NA	NA	48 bp from acceptor	Cytosolic loop TM2 - TM3
c.295A>G	p.(Asn99Asp)	Missense	Yes (1) / Unknown (1)	Heterozygous	Unknown	2	Autosomal recessive bestrophinopathy	4	NA	NA	48 bp from acceptor	Cytosolic loop TM2 - TM3
c.295A>T	p.(Asn99Tyr)	Missense	Yes	Heterozygous	Unknown	4	Best vitelliform macular dystrophy	4	NA	NA	48 bp from acceptor	Cytosolic loop TM2 - TM3
c.297C>A	p.(Asn99Lys)	Missense	Yes (3) / Unknown (3)	Heterozygous	Unknown	6	Adult-Onset Vitelliform Macular Dystrophy / Best vitelliform macular dystrophy / Autosomal recessive bestrophinopathy	4	NA	NA	50 bp from acceptor	Cytosolic loop TM2 - TM3
c.299T>G	p.(Leu100Arg)	Missense	Unknown	Hetereozygous (3) / Unknown (1)	Unknown	4	Best vitelliform macular dystrophy	4	NA	NA	52 bp from acceptor	Cytosolic loop TM2 - TM3
c.301C>A	p.(Pro101Thr)	Missense	Yes (2) / Unknown (2)	Heterozygous (3)/ Unknown (1)	Unknown	4	Best vitelliform macular dystrophy / Autosomal recessive bestrophinopathy	4	Low	Strongly	54 bp from acceptor	Cytosolic loop TM2 - TM3
c.302C>G	p.(Pro101Arg)	Missense	Unknown	Heterozygous (1) / Unknown (1)	No (1)/ Unknown (1)	2	Unknown	4	NA	NA	55 bp from acceptor	Cytosolic loop TM2 - TM3
c.302C>T	p.(Pro101Leu)	Missense	Unknown	Homozygous (1) / Unknown (3)	c.302C>T (1) / Unknown (3)	4	Autosomal recessive bestrophinopathy	4	Important	Strongly	55 bp from acceptor	Cytosolic loop TM2 - TM3
c.304T>C	p.(Trp102Arg)	Missense	Unknown	Heterozygous	Unknown	2	Adult-Onset Vitelliform Macular Dystrophy	4	NA	NA	57 bp from acceptor	Cytosolic loop TM2 - TM3
c.310G>C	p.(Asp104His)	Missense	Yes (1) / Unknown (3)	Heterozygous	Unknown	4	Best vitelliform macular dystrophy	4	NA	NA	63 bp from acceptor	Cytosolic loop TM2 - TM3
c.312C>A	p.(Asp104Glu)	Missense	Yes (1) / Unknown (1)	Heterozygous	Unknown	2	Best vitelliform macular dystrophy	4	NA	NA	65 bp from acceptor	Cytosolic loop TM2 - TM3
c.313C>G	p.(Arg105Gly)	Missense	Yes (17) / Unknown (2)	Heterozygous	Unknown	19	Best vitelliform macular dystrophy	4	NA	NA	66 bp from acceptor	Cytosolic loop TM2 - TM3
c.313C>T	p.(Arg105Cys)	Missense	Unknown	Heterozygous	Unknown	1	Age-related macular degeneration	4	NA	NA	66 bp from acceptor	Cytosolic loop TM2 - TM3
c.324C>G	p.(Ser108Arg)	Missense	Unknown	Heterozygous (1)/ Unknown (1)	Unknown	2	Best vitelliform macular dystrophy	4	Unknown	Unknown	77 bp from acceptor	Cytosolic loop TM2 - TM3
c.326T>G	p.(Leu109Arg)	Missense	Yes	Heterozygous	c.830C>T	1	Autosomal recessive bestrophinopathy	4	NA	NA	79 bp from acceptor	Cytosolic loop TM2 - TM3
c.332C>T	p.(Ser111Leu)	Missense	Unknown	Unknown	Unknown	1	Autosomal recessive bestrophinopathy	4	NA	NA	85 bp from acceptor	Cytosolic loop TM2 - TM3
c.339C>G	p.(Phe113Leu)	Missense	Yes	Heterozygous	Unknown	2	Best vitelliform macular dystrophy	4	Unknown	Unknown	92 bp from acceptor	Cytosolic loop TM2 - TM3
c.343G>T	p.(Glu115*)	Nonsense	Unknown	Heterozygous	Unknown	1	Autosomal recessive bestrophinopathy	4	NA	NA	96 bp from acceptor	Cytosolic loop TM2 - TM3
c.346_355dup	p.(Glu119Glyfs*116)	Duplication = Frameshift	Yes (2) / Unknown (1)	Heterozygous	Unknown	3	Best vitelliform macular dystrophy / Autosomal recessive bestrophinopathy	4	NA	NA	98 bp from acceptor	Cytosolic loop TM2 - TM3
c.352G>C	p.(Asp118His)	Missense	Yes (2) / Unknown (1)	Heterozygous (2)/ Compound Heterozygous (1)	Unknown	3	Autosomal recessive bestrophinopathy	4	NA	NA	105 bp from acceptor	Cytosolic loop TM2 - TM3
c.353_362dup	p.(Leu123Alafs*112)	Duplication = Frameshift	Yes	Heterozygous	Unknown	1	Autosomal recessive bestrophinopathy	4	NA	NA	99 bp from acceptor	Cytosolic loop TM2 - TM3
c.353A>C	p.(Asp118Ala)	Missense	Unknown	Heterozygous	c.671T>A	1	Autosomal recessive bestrophinopathy	4	NA	NA	106 bp from acceptor	Cytosolic loop TM2 - TM3
c.355G>C	p.(Glu119Gln)	Missense	Unknown	Heterozygous (3)/ Unknown (1)	Unknown	4	Adult-Onset Vitelliform Macular Dystrophy / Best vitelliform macular dystrophy / Age-related macular degeneration	4	NA	NA	108 bp from acceptor	Cytosolic loop TM2 - TM3
c.362G>C	p.(Gly121Ala)	Missense	Unknown	Unknown	Unknown	2	Retinitis pigmentosa	4	NA	NA	115 bp from acceptor	Cytosolic loop TM2 - TM3
c.380C>T	p.(Thr127Met)	Missense	Unknown	Heterozygous	Unknown	1	Autosomal recessive bestrophinopathy	4	NA	NA	102 bp from donor	Cytosolic loop TM2 - TM3
c.388C>A	p.(Arg130Ser)	Missense	Yes (3) / Unknown (3)	Heterozygous (2)/ Homozygous (2) / Unknown (2)	c.388C>A (2) / Unknown (4)	6	Autosomal recessive bestrophinopathy	4	NA	NA	94 bp from donor	Cytosolic loop TM2 - TM3
c.389G>T	p.(Arg130Leu)	Missense	Yes (3) / Unknown (1)	Homozygous (1) / Heterozygous (3)	c.389G>T (1)/ Unknown (3)	4	Autosomal recessive bestrophinopathy	4	NA	NA	93 bp from donor	Cytosolic loop TM2 - TM3
c.392A>G	p.(Tyr131Cys)	Missense	Yes	Homozygous	c.392A>G	2	Autosomal recessive bestrophinopathy	4	NA	NA	90 bp from donor	Cytosolic loop TM2 - TM3
c.393C>A	p.(Tyr131*)	Nonsense	Unknown	Heterozygous	Unknown	1	Autosomal recessive bestrophinopathy	4	NA	NA	89 bp from donor	Cytosolic loop TM2 - TM3
c.397A>C	p.(Asn133His)	Missense	Yes (1) / Unknown (1)	Heterozygous	Unknown	2	Autosomal recessive bestrophinopathy	4	NA	NA	85 bp from donor	Cytosolic loop TM2 - TM3
c.397A>G	p.(Asn133Asp)	Missense	Yes	Heterozygous	Unknown	1	Autosomal recessive bestrophinopathy	4	NA	NA	85 bp from donor	Cytosolic loop TM2 - TM3
c.399C>G	p.(Asn133Lys)	Missense	Yes (1) / Unknown (2)	Heterozygous (2) / Unknown (1)	Unknown	3	Best vitelliform macular dystrophy	4	NA	NA	83 bp from donor	Cytosolic loop TM2 - TM3
c.400C>G	p.(Leu134Val)	Missense	Yes (9)/ Unknown (5)	Homozygous (1)/ Compound heterozygous (1)/ Heterozygous (11)/ Unknown (1)	c.400C>G (1)/ Unknown (13)`	14	Autosomal recessive bestrophinopathy	4	Not very important	Weakly	82 bp from donor	Cytosolic loop TM2 - TM3
c.403G>A	p.(Gly135Ser)	Missense	Yes (6)/ Unknown (4)	Heterozygous (7)/ Unknown (3)	Unknown	10	Best vitelliform macular dystrophy	4	Medium	Moderately	79 bp from donor	Cytosolic loop TM2 - TM3
c.404G>A	p.(Gly135Asp)	Missense	Unknown	Homozygous (3)/Heterozygous (2) Unknown (1)	c.404G>A (3)/ Unknown (3)	6	Autosomal recessive bestrophinopathy	4	Unknown	Unknown	78 bp from donor	Cytosolic loop TM2 - TM3
c.416T>A	p.(Ile139Asn)	Missense	Unknown	Heterozygous	Unknown	1	Best vitelliform macular dystrophy	4	NA	NA	66 bp from donor	Cytosolic loop TM2 - TM3
c.418C>G	p.(Leu140Val)	Missense	Yes (13) / Unknown (4)	Homozygous (15) / Heterozygous (1) / Unknown (1)	c.418C>G (15) / Unknown (2)	17	Autosomal recessive bestrophinopathy	4	NA	NA	64 bp from donor	Cytosolic loop TM2 - TM3
c.419T>A	p.(Leu140Gln)	Missense	Unknown	Unknown	Unknown	1	Autosomal recessive bestrophinopathy	4	NA	NA	63 bp from donor	Cytosolic loop TM2 - TM3
c.419T>C	p.(Leu140Pro)	Missense	Yes (1) / Unknown (1)	Heterozygous	Unknown	2	Best vitelliform macular dystrophy / Autosomal recessive bestrophinopathy	4	NA	NA	63 bp from donor	Cytosolic loop TM2 - TM3
c.419T>G	p.(Leu140Arg)	Missense	Unknown	Heterozygous	Unknown	1	Best vitelliform macular dystrophy	4	NA	NA	63 bp from donor	Cytosolic loop TM2 - TM3
c.421C>A	p.(Arg141Ser)	Missense	Yes (1)/ Unknown (2)	Compound heterozygous (1) / Heterozygous (1) / Unknown (1)	c.422G>A (1) / Unknown (2)	3	Best vitelliform macular dystrophy	4	Important	Moderately	61 bp from donor	Cytosolic loop TM2 - TM3
c.422_429del	p.(Arg141Glnfs*88)	Deletion = Frameshift	Yes	Heterozygous	Unknown	2	Autosomal recessive bestrophinopathy	4	NA	NA	62 bp from donor	Cytosolic loop TM2 - TM3
c.422G>A	p.(Arg141His)	Missense	Yes (35) / Unknown (42)	Compound heterozygous (6) / Heterozygous (47) / Homozygous (9) / Unknown (15)	c.422G>A (9)/ c.421C>A (1)/ Unknown (67)	77	Autosomal recessive bestrophinopathy	4	Not very important	Strongly	60 bp from donor	Cytosolic loop TM2 - TM3
c.424A>G	p.(Ser142Gly)	Missense	Unknown	Heterozygous	Unknown	1	Best vitelliform macular dystrophy	4	NA	NA	58 bp from donor	Cytosolic loop TM2 - TM3
c.424A>T	p.(Ser142Cys)	Missense	Unknown	Unknown	Unknown	1	Best vitelliform macular dystrophy	4	NA	NA	58 bp from donor	Cytosolic loop TM2 - TM3
c.427G>T	p.(Val143Phe)	Missense	Yes (1) / Unknown (1)	Heterozygous	Unknown	2	Best vitelliform macular dystrophy	4	NA	NA	55 bp from donor	Cytosolic loop TM2 - TM3
c.428T>C	p.(Val143Ala)	Missense	Unknown	Heterozygous (1) / Unknown (1)	Unknown	2	Best vitelliform macular dystrophy	4	NA	NA	54 bp from donor	Cytosolic loop TM2 - TM3
c.430A>G	p.(Ser144Gly)	Missense	Yes	Heterozygous	Unknown	4	Best vitelliform macular dystrophy	4	NA	NA	52 bp from donor	Cytosolic loop TM2 - TM3
c.431G>A	p.(Ser144Asn)	Missense	Unknown	Heterozygous	Unknown	3	Best vitelliform macular dystrophy	4	NA	NA	51 bp from donor	Cytosolic loop TM2 - TM3
c.436G>A	p.(Ala146Thr)	Missense	Yes	Heterozygous	Unknown	1	Autosomal recessive bestrophinopathy	4	Medium	Moderately	46 bp from donor	Cytosolic loop TM2 - TM3
c.436G>T	p.(Ala146Ser)	Missense	Unknown	Unknown	Unknown	1	Best vitelliform macular dystrophy	4	NA	NA	46 bp from donor	Cytosolic loop TM2 - TM3
c.436_437delinsAA	p.(Ala146Lys)	Deletion - Insertion	Unknown	Heterozygous	Unknown	2	Adult-Onset Vitelliform Macular Dystrophy	4	NA	NA	46 bp from donor	Cytosolic loop TM2 - TM3
c.443A>T	p.(Tyr148Phe)	Missense	Unknown	Unknown	Unknown	1	Unknown	4	Unknown	Unknown	39 bp from donor	Cytosolic loop TM2 - TM3
c.445A>T	p.(Lys149*)	Nonsense	Unknown	Heterozygous (2)	Unknown	2	Adult-Onset Vitelliform Macular Dystrophy / Age-related macular degeneration	4	NA	NA	37 bp from donor	Cytosolic loop TM2 - TM3
c.449G>C	p.(Arg150Pro)	Missense	Yes (1) / Unknown (2)	Homozygous (1) / Unknown (2)	c.449G>C (1) / Unknown (2)	3	Autosomal recessive bestrophinopathy	4	NA	NA	33 bp from donor	Cytosolic loop TM2 - TM3
c.449G>T	p.(Arg150Leu)	Missense	Unknown	Unknown	Unknown	2	Autosomal recessive bestrophinopathy	4	NA	NA	33 bp from donor	Cytosolic loop TM2 - TM3
c.452T>G	p.(Phe151Cys)	Missense	Yes	Heterozygous	c.478G>C	2	Autosomal recessive bestrophinopathy	4	NA	NA	30 bp from donor	Cytosolic loop TM2 - TM3
c.454C>G	p.(Pro152Ala)	Missense	Yes (2)/ Unknown (7)	Heterozygous (7)/ Compound heterozygous (2)	Unknown	9	Autosomal recessive bestrophinopathy	4	Not very important	Strongly	28 bp from donor	Cytosolic loop TM2 - TM3
c.454C>T	p.(Pro152Ser)	Missense	Yes	Heterozygous	Unknown	1	Autosomal recessive bestrophinopathy	4	NA	NA	28 bp from donor	Cytosolic loop TM2 - TM3
c.468C>G	p.(His156Gln)	Missense	Unknown	Homozygous	c.468C>G	1	Autosomal recessive bestrophinopathy	4	NA	NA	14 bp from donor	Cytosolic loop TM2 - TM3
c.475C>T	p.(Gln159*)	Nonsense	Yes (1)/Unknown (1)	Heterozygous (1) / Compound heterozygous (1)	Unknown	2	Autosomal recessive bestrophinopathy	4	NA	NA	7 bp from donor	Cytosolic loop TM2 - TM3
c.478G>C	p.(Ala160Pro)	Missense	Yes (4) / Unknown (1)	Heterozygous	c.452T>G (2)/ Unknown (3)	5	Autosomal recessive bestrophinopathy	4	NA	NA	4 bp from donor	Cytosolic loop TM2 - TM3
c.479C>G	p.(Ala160Gly)	Missense	Unknown	Unknown	Unknown	1	Unknown	4	NA	NA	3 bp from donor	Cytosolic loop TM2 - TM3
c.481+82A>G	p.(?)	Intronic substitution	Unknown	Unknown	Unknown	1	Unknown	Intron 4	NA	NA	NA	Cytosolic loop TM2 - TM3
c.482-24C>T	p.(?)	Intronic substitution	Unknown	Unknown	Unknown	2	Unknown	Intron 4	NA	NA	NA	Cytosolic loop TM2 - TM3
c.488T>G	p.(Met163Arg)	Missense	Yes (3) / Unknown (1)	Homozygous (1) / Heterozygous (3)	c.488T>G (1) / Unknown	4	Autosomal recessive bestrophinopathy	5	NA	NA	7 bp from acceptor	Cytosolic loop TM2 - TM3
c.495G>A	p.(Pro165=)	Synonymous substitution = silent substitution	Unknown	Unknown	Unknown	1	Unknown	5	NA	NA	14 bp from acceptor	Cytosolic loop TM2 - TM3
c.499G>A	p.(Glu167Lys)	Missense	Yes	Heterozygous	Unknown	2	Autosomal recessive bestrophinopathy	5	NA	NA	18 bp from acceptor	Cytosolic loop TM2 - TM3
c.500A>G	p.(Glu167Cys)	Missense	Yes (3) / Unknown (1)	Homozygous (2)/ Heterozygous (2)	c.500A>G (2) / Unknown (2)	4	Autosomal recessive bestrophinopathy	5	NA	NA	19 bp from acceptor	Cytosolic loop TM2 - TM3
c.519del	p.(Lys173Asnfs*2)	Deletion = Frameshift	Yes	Compound heterozygous	Unknown	1	Autosomal recessive bestrophinopathy	5	NA	NA	35 bp from acceptor	Cytosolic loop TM2 - TM3
c.521_522del	p.(Leu174Glnfs*57)	Deletion = Frameshift	Yes	Homozygous	c.521_522del	2	Autosomal recessive bestrophinopathy	5	NA	NA	39 bp from acceptor	Cytosolic loop TM2 - TM3
c.524del	p.(Ser175Thrfs*19)	Deletion = Frameshift	Unknown	Heterozygous	Unknown	1	Autosomal recessive bestrophinopathy	5	NA	NA	42 bp from acceptor	Cytosolic loop TM2 - TM3
c.530C>T	p.(Pro177Leu)	Missense	Unknown	Heterozygous	Unknown	1	Autosomal recessive bestrophinopathy	5	NA	NA	49 bp from acceptor	Cytosolic loop TM2 - TM3
c.532_534del	p.(His178del)	Deletion (in frame)	Yes	Heterozygous	Unknown	1	Autosomal recessive bestrophinopathy	5	NA	NA	50 bp from acceptor	Cytosolic loop TM2 - TM3
c.533A>C	p.(His178Pro)	Missense	Yes (1)/Unknown (1)	Heterozygous (1)/ Compound heterozygous (1)	Unknown	2	Autosomal recessive bestrophinopathy	5	NA	NA	52 bp from acceptor	Cytosolic loop TM2 - TM3
c.535A>G	p.(Asn179Asp)	Missense	Unknown	Heterozygous	Unknown	1	Best vitelliform macular dystrophy	5	NA	NA	52 bp from acceptor	Cytosolic loop TM2 - TM3
c.536_538del	p.(Asn179del)	Deletion (in frame)	Yes	Heterozygous (1) / Unknown (2)	Unknown	3	Autosomal recessive bestrophinopathy	5	NA	NA	51 bp from acceptor	Cytosolic loop TM2 - TM3
c.544T>C	p.(Trp182Arg)	Missense	Unknown	Heterozygous	Unknown	1	Best vitelliform macular dystrophy	5	NA	NA	63 bp from acceptor	Cytosolic loop TM2 - TM3
c.550C>T	p.(Pro184Ser)	Missense	Yes (1)/Unknown (1)	Heterozygous (1)/ Compound heterozygous (1)	Unknown	2	Autosomal recessive bestrophinopathy	5	NA	NA	69 bp from acceptor	Cytosolic loop TM2 - TM3
c.563T>C	p.(Phe188Ser)	Missense	Yes	Heterozygous	c.400C>G	1	Autosomal recessive bestrophinopathy	5	NA	NA	74 bp from donor	Cytosolic loop TM2 - TM3
c.572T>C	p.(Leu191Pro)	Missense	Yes (1) / Unknown (3)	Heterozygous (2) / Compound heterozygous (1) / Unknown (1)	Unknown	4	Autosomal recessive bestrophinopathy	5	NA	NA	65 bp from donor	Cytosolic loop TM2 - TM3
c.583_584insTGG	p.(Lys194_Ala195insVal)	Insertion (in frame)	Yes	Heterozygous	Unknown	2	Multifocal vitelliform dystrophy	5	NA	NA	56 bp from donor	Cytosolic loop TM2 - TM3
c.584C>T	p.(Ala195Val)	Missense	Yes (34)/unknown (36)	Compound heterozygous (9) / Heterozygous (43) /Homozygous (1) / Unknown (17)	c.584C>T (1) / Unknown (69)	70	Autosomal recessive bestrophinopathy	5	Medium	Moderately	53 bp from donor	Cytosolic loop TM2 - TM3
c.590_615del	p.(Leu197Profs*26)	Deletion = Frameshift	Yes (2)/ Unknown (2)	Heterozygous	Unknown	4	Autosomal recessive bestrophinopathy	5	NA	NA	49 bp from donor	Cytosolic loop TM2 - TM3
c.598C>T	p.(Arg200*)	Nonsense	Yes (8)/Unknown (2)	Heterozygous (7)/Homozygous (2)/Unknown(1)	c.598C>T (2)/Unknown (8)	10	Autosomal recessive bestrophinopathy	5	NA	NA	39 bp from donor	Cytosolic loop TM2 - TM3
c.599G>A	p.(Arg200Gln)	Missense	Unknown	Unknown	Unknown	1	Unknown	5	NA	NA	38 bp from donor	Cytosolic loop TM2 - TM3
c.602T>C	p.(Ile201Thr)	Missense	Yes (7) / Unknown (13)	Compound heterozygous (6) / Heterozygous (11) / Unknown (3)	Unknown	20	Autosomal recessive bestrophinopathy	5	Medium	Strongly	35 bp from donor	Cytosolic loop TM2 - TM3
c.604C>T	p.(Arg202Trp)	Missense	Yes (2) / Unknown (4)	Unknown (1)/Heterozygous (3)/Homozygous (2)	c.604C>T (2) / Unknown (4)	6	Autosomal recessive bestrophinopathy	5	Important	Weakly	33 bp from donor	Cytosolic loop TM2 - TM3
c.605G>A	p.(Arg202Gln)	Missense	Unknown	Unknown	Unknown	1	Best vitelliform macular dystrophy	5	NA	NA	32 bp from donor	Cytosolic loop TM2 - TM3
c.614T>C	p.(Ile205Thr)	Missense	Yes (13)/ Unknown (1)	Heterozygous	Unknown	14	Best vitelliform macular dystrophy / Retinitis pigmentosa	5	NA	NA	23 bp from donor	Cytosolic loop TM2 - TM3
c.619C>A	p.(Leu207Ile)	Missense	Unknown	Heterozygous (5)/Unknown (1)	Unknown	6	Autosomal recessive bestrophinopathy	5	Low	Moderately	18 bp from donor	Cytosolic loop TM2 - TM3
c.620T>A	p.(Leu207His)	Missense	Yes (1)/Unknown (1)	Homozygous (1)/ Unknown (1)	c.620T>A (1)/ Unknown (1)	2	Autosomal recessive bestrophinopathy	5	Important	Moderately	17 bp from donor	Cytosolic loop TM2 - TM3
c.621_632del	p.(Gln208_Leu211del)	Deletion (in frame)	Unknown	Homozygous	c.621_632del	1	Autosomal recessive bestrophinopathy	5	NA	NA	23 bp from donor	Cytosolic loop TM2 - TM3
c.624G>A	p.(Gln208=)	Synonymous substitution = silent substitution	Yes (1)/Unknown (3)	Heterozygous (1)/Unknown (3)	Unknown	4	Best vitelliform macular dystrophy	5	NA	NA	13 bp from donor	Cytosolic loop TM2 - TM3
c.626G>A	p.(Ser209Asn)	Missense	Yes	Heterozygous	Unknown	2	Best vitelliform macular dystrophy	5	Unknown	Unknown	11 bp from donor	Cytosolic loop TM2 - TM3
c.632T>C	p.(Leu211Pro)	Missense	Unknown	Unknown	Unknown	1	Autosomal recessive bestrophinopathy	5	NA	NA	5 bp from donor	Cytosolic loop TM2 - TM3
c.636+1G>A	p.(?)	Splice	Yes (1)/Unknown (3)	Heterozygous (2)/Homozygous (1)/Unknown (1)	c.636+1G>A (1) / Unknown (3)	4	Autosomal recessive bestrophinopathy	Intron 5	NA	NA	NA	Cytosolic loop TM2 - TM3
c.636+1G>C	p.(?)	Splice	Unknown	Heterozygous (1)/ Homozygous (1)	Unknown (1)/ c.636+1G>C (1)	2	Autosomal recessive bestrophinopathy	Intron 5	NA	NA	NA	Cytosolic loop TM2 - TM3
c.637_639del	p.(Glu213del)	Deletion (in frame)	Yes	Heterozygous	Unknown	1	Autosomal recessive bestrophinopathy	6	NA	NA	4 bp from acceptor	Cytosolic loop TM2 - TM3
c.637-18C>G	p.(?)	Intronic substitution	Unknown	Unknown	Unknown	1	Unknown	Intron 5	NA	NA	NA	Cytosolic loop TM2 - TM3
c.637-6C>T	p.(?)	Intronic substitution	Unknown	Unknown	Unknown	3	Unknown	Intron 5	NA	NA	NA	Cytosolic loop TM2 - TM3
c.637G>A	p.(Glu213Lys)	Missense	Yes	Heterozygous	Unknown	2	Autosomal recessive bestrophinopathy	6	NA	NA	1 bp from acceptor	Cytosolic loop TM2 - TM3
c.638A>G	p.(Glu213Gly)	Missense	Yes (1)/Unknown (1)	Heterozygous (1) / Unknown (1)	Unknown	2	Autosomal recessive bestrophinopathy	6	Important	Strongly	2 bp from acceptor	Cytosolic loop TM2 - TM3
c.641T>C	p.(Met214Thr)	Missense	Unknown	Unknown	Unknown	2	Unknown	6	NA	NA	5 bp from acceptor	Cytosolic loop TM2 - TM3
c.647C>T	p.(Thr216Ile)	Missense	Unknown	Heterozygous	Unknown	2	Adult-Onset Vitelliform Macular Dystrophy / Age-related macular degeneration	6	Unknown	Unknown	11 bp from acceptor	Cytosolic loop TM2 - TM3
c.651G>T	p.(Leu217Phe)	Missense	Unknown	Unknown	Unknown	1	Best vitelliform macular dystrophy	6	NA	NA	15 bp from acceptor	Cytosolic loop TM2 - TM3
c.652C>A	p.(Arg218Ser)	Missense	Yes (1)/Unknown (6)	Heterozygous (6) /Unknown (1)	Unknown	7	Best vitelliform macular dystrophy	6	Important	Weakly	16 bp from acceptor	Cytosolic loop TM2 - TM3
c.652C>G	p.(Arg218Gly)	Missense	Yes (9)/ Unknown (2)	Heterozygous	Unknown	11	Best vitelliform macular dystrophy	6	NA	NA	16 bp from acceptor	Cytosolic loop TM2 - TM3
c.652C>T	p.(Arg218Cys)	Missense	Yes (48) / Unknown (44)	Heterozygous (82)/Unknown (10)	Unknown	92	Adult-Onset Vitelliform Macular Dystrophy / Best vitelliform macular dystrophy	6	Very important	Weakly	16 bp from acceptor	Cytosolic loop TM2 - TM3
c.653G>A	p.(Arg218His)	Missense	Yes (28)/Unknown (25)	Heterozygous (31)/Homozygous (3)/ Unknown (19)	c.653G>A (3) /Unknown (50)	53	Best vitelliform macular dystrophy / Autosomal recessive bestrophinopathy	6	Not very important	Strongly	17 bp from acceptor	Cytosolic loop TM2 - TM3
c.658C>T	p.(Gln220*)	Nonsense	Yes (3)/Unknown (2)	Homozygous (2)/Unknown (3)	c.658C>T (2)/Unknown (3)	5	Autosomal recessive bestrophinopathy	6	NA	NA	22 bp from acceptor	Cytosolic loop TM2 - TM3
c.659A>C	p.(Gln220Pro)	Missense	Yes	Homozygous	c.659A>C	2	Autosomal recessive bestrophinopathy	6	NA	NA	23 bp from acceptor	Cytosolic loop TM2 - TM3
c.662G>T	p.(Cys221Phe)	Missense	Yes	Heterozygous	Unknown	13	Best vitelliform macular dystrophy	6	NA	NA	26 bp from acceptor	Cytosolic loop TM2 - TM3
c.663T>G	p.(Cys221Trp)	Missense	Unknown	Heterozygous	Unknown	2	Best vitelliform macular dystrophy	6	NA	NA	27 bp from acceptor	Cytosolic loop TM2 - TM3
c.664G>A	p.(Gly222Arg)	Missense	Unknown	Unknown	Unknown	1	Unknown	6	NA	NA	28 bp from acceptor	Cytosolic loop TM2 - TM3
c.665G>A	p.(Gly222Glu)	Missense	Yes	Unknown	Unknown	1	Best vitelliform macular dystrophy	6	Important	Moderately	29 bp from acceptor	Cytosolic loop TM2 - TM3
c.665G>T	p.(Gly222Val)	Missense	Yes (1) / Unknown (3)	Heterozygous (2) / Unknown (2)	Unknown	4	Best vitelliform macular dystrophy / Autosomal recessive bestrophinopathy	6	NA	NA	29 bp from acceptor	Cytosolic loop TM2 - TM3
c.670C>A	p.(Leu224Met)	Missense	Yes (3) / Unknown (2)	Heterozygous (4)/ Unknown (1)	Unknown	5	Best vitelliform macular dystrophy	6	NA	NA	34 bp from acceptor	Cytosolic loop TM2 - TM3
c.671T>A	p.(Leu224Gln)	Missense	Unknown	Heterozygous	c.353A>C	1	Autosomal recessive bestrophinopathy	6	NA	NA	35 bp from acceptor	Cytosolic loop TM2 - TM3
c.671T>C	p.(Leu224Pro)	Missense	Unknown	Heterozygous (1) / Unknown (2)	Unknown	3	Best vitelliform macular dystrophy	6	Important	Weakly	35 bp from acceptor	Cytosolic loop TM2 - TM3
c.679T>A	p.(Tyr227Asn)	Missense	Yes (10)/ Unknown (11)	Heterozygous (14) / Unknown (7)	Unknown	21	Best vitelliform macular dystrophy	6	NA	NA	36 bp from donor	Cytosolic loop TM2 - TM3
c.680A>G	p.(Tyr227Cys)	Missense	Yes	Heterozygous	Unknown	3	Best vitelliform macular dystrophy / Retinitis pigmentosa	6	Very important	Strongly	35 bp from donor	Cytosolic loop TM2 - TM3
c.680A>T	p.(Tyr227Phe)	Missense	Unknown	Heterozygous	Unknown	1	Best vitelliform macular dystrophy	6	NA	NA	35 bp from donor	Cytosolic loop TM2 - TM3
c.682G>A	p.(Asp228Asn)	Missense	Yes (4)/Unknown (4)	Heterozygous (4)/Unknown (4)	Unknown	8	Retinitis pigmentosa	6	Not very important	Strongly	33 bp from donor	Cytosolic loop TM2 - TM3
c.682G>C	p.(Asp228His)	Missense	Unknown	Unknown	Unknown	2	Retinitis pigmentosa	6	NA	NA	33 bp from donor	Cytosolic loop TM2 - TM3
c.682G>T	p.(Asp228Tyr)	Missense	Yes	Heterozygous	Unknown	1	Retinitis pigmentosa	6	NA	NA	33 bp from donor	Cytosolic loop TM2 - TM3
c.684C>G	p.(Asp228Glu)	Missense	Unknown	Unknown	Unknown	3	Adult-Onset Vitelliform Macular Dystrophy / Best vitelliform macular dystrophy / Autosomal recessive bestrophinopathy	6	NA	NA	31 bp from donor	Cytosolic loop TM2 - TM3
c.685T>G	p.(Trp229Gly)	Missense	Yes	Heterozygous	Unknown	1	Best vitelliform macular dystrophy	6	NA	NA	30 bp from donor	Cytosolic loop TM2 - TM3
c.689T>C	p.(Ile230Thr)	Missense	Yes (6) / Unknown (2)	Heterozygous	Unknown	8	Best vitelliform macular dystrophy	6	NA	NA	26 bp from donor	Cytosolic loop TM2 - TM3
c.692G>C	p.(Ser231Thr)	Missense	Yes (3) / Unknown (1)	Heterozygous (4) / Unknown (1)	Unknown	5	Best vitelliform macular dystrophy	6	NA	NA	23 bp from donor	Cytosolic loop TM2 - TM3
c.693T>A	p.(Ser231Arg)	Missense	Unknown	Heterozygous (1) / Unknown (1)	Unknown	2	Best vitelliform macular dystrophy	6	NA	NA	22 bp from donor	Cytosolic loop TM2 - TM3
c.693T>G	p.(Ser231Arg)	Missense	Yes	Heterozygous	Unknown	1	Best vitelliform macular dystrophy	6	NA	NA	22 bp from donor	Cytosolic loop TM2 - TM3
c.695T>A	p.(Ile232Asn)	Missense	Unknown	Heterozygous	Unknown	2	Best vitelliform macular dystrophy	6	NA	NA	20 bp from donor	Cytosolic loop TM2 - TM3
c.696C>A	p.(Ile232=)	Synonymous substitution = silent substitution	Unknown	Unknown	Unknown	1	Unknown	6	NA	NA	19 bp from donor	Cytosolic loop TM2 - TM3
c.697C>G	p.(Pro233Ala)	Missense	Yes	Heterozygous	Unknown	1	Autosomal recessive bestrophinopathy	6	NA	NA	18 bp from donor	Cytosolic loop TM2 - TM3
c.698C>A	p.(Pro233Gln)	Missense	Yes (1) / Unknown (1)	Heterozygous (1) / Unknown (1)	Unknown	2	Best vitelliform macular dystrophy	6	NA	NA	17 bp from donor	Cytosolic loop TM2 - TM3
c.698C>T	p.(Pro233Leu)	Missense	Yes (1) / Unknown (2)	Heterozygous (2) / Unknown (1)	Unknown	3	Best vitelliform macular dystrophy	6	NA	NA	17 bp from donor	Cytosolic loop TM2 - TM3
c.701T>C	p.(Leu234Pro)	Missense	Unknown	Heterozygous	Unknown	2	Best vitelliform macular dystrophy	6	NA	NA	14 bp from donor	Cytosolic loop TM2 - TM3
c.703G>A	p.(Val235Met)	Missense	Yes	Heterozygous	Unknown	1	Best vitelliform macular dystrophy	6	Not very important	Strongly	12 bp from donor	Cytosolic loop TM2 - TM3
c.703G>C	p.(Val235Leu)	Missense	Unknown	Heterozygous	Unknown	1	Best vitelliform macular dystrophy	6	NA	NA	12 bp from donor	Cytosolic loop TM2 - TM3
c.703G>T	p.(Val235Leu)	Missense	Unknown	Heterozygous (6) /Unknown (1)	Unknown	7	Best vitelliform macular dystrophy	6	NA	NA	12 bp from donor	Cytosolic loop TM2 - TM3
c.704T>C	p.(Val235Ala)	Missense	Yes	Heterozygous	Unknown	2	ADVIRC	6	NA	NA	11 bp from donor	Cytosolic loop TM2 - TM3
c.707A>G	p.(Tyr236Cys)	Missense	Yes (1) / Unknown (1)	Heterozygous (1) / Unknown (1)	Unknown	2	ADVIRC	6	NA	NA	8 bp from donor	Cytosolic loop TM2 - TM3
c.709A>T	p.(Thr237Ser)	Missense	Yes (3) / Unknown (1)	Heterozygous	Unknown	4	Best vitelliform macular dystrophy	6	NA	NA	6 bp from donor	Cytosolic loop TM2 - TM3
c.710C>G	p.(Thr237Arg)	Missense	Yes (2) / Unknown (2)	Heterozygous	Unknown	4	Best vitelliform macular dystrophy	6	NA	NA	5 bp from donor	Cytosolic loop TM2 - TM3
c.712del	p.(Gln238Argfs*3)	Deletion = Frameshift	Yes (1)/Unknown (1)	Heterozygous (1) / Compound heterozygous (1)	Unknown	2	Autosomal recessive bestrophinopathy	6	NA	NA	4 bp from donor	TM3
c.713A>G	p.(Gln238Arg)	Missense	Unknown	Heterozygous	Unknown	1	Best vitelliform macular dystrophy	6	NA	NA	2 bp from donor	TM3
c.713_714+13del	p.(?)	Splice	Yes	Heterozygous	Unknown	3	Autosomal recessive bestrophinopathy	Exon 6 - Intron 6	NA	NA	NA	TM3
c.714+13C>T	p.(?)	Intronic substitution	Unknown	Unknown	Unknown	1	Best vitelliform macular dystrophy	Intron 6	NA	NA	NA	TM3
c.715-19delinsCTCCTCCTCC	p.(?)	Intronic deletion - insertion	Unknown	Homozygous	c.715-19delinsCTCCTCCTCC	1	Unknown	Intron 6	NA	NA	NA	TM3
c.715-12_715-4dup	p.(?)	Intronic duplication	Unknown	Unknown	Unknown	2	Unknown	Intron 6	NA	NA	NA	TM3
c.715-9_715-4dup	p.(?)	Intronic duplication	Unknown	Unknown	Unknown	1	Unknown	Intron 6	NA	NA	NA	TM3
c.715-7_715-6insCTC	p.(?)	Intronic insertion	No	Unknown	Unknown	1	Unknown	Intron 6	NA	NA	NA	TM3
c.715G>A	p.(Val239Met)	Missense	Yes	Heterozygous	Unknown	2	ADVIRC	7	Not very important	Strongly	1 bp from acceptor	TM3
c.718del	p.(Val240*)	Deletion = Frameshift	Yes	Heterozygous	Unknown	1	Autosomal recessive bestrophinopathy	7	NA	NA	2 bp from acceptor	TM3
c.722C>A	p.(Thr241Asn)	Missense	Yes (2) / Unknown (1)	Heterozygous (2) / Unknown (1)	Unknown	3	Best vitelliform macular dystrophy	7	NA	NA	8 bp from acceptor	TM3
c.724G>A	p.(Val242Met)	Missense	Yes	Heterozygous	Unknown	4	Best vitelliform macular dystrophy	7	NA	NA	10 bp from acceptor	TM3
c.727G>A	p.(Ala243Thr)	Missense	Yes (3) / Unknown (16)	Heterozygous (11) /Unknown (8)	Unknown	19	Best vitelliform macular dystrophy	7	NA	NA	13 bp from acceptor	TM3
c.728C>A	p.(Ala243Glu)	Missense	Yes (3) / Unknown (1)	Heterozygous (3)/ Homozygous (1)	c.728C>A (1) / Unknown (2)	4	Autosomal recessive bestrophinopathy	7	NA	NA	14 bp from acceptor	TM3
c.728C>T	p.(Ala243Val)	Missense	Yes (18)/ Unknown (38)	Heterozygous (46)/Unknown (10)	Unknown	56	Adult-Onset Vitelliform Macular Dystrophy / Best vitelliform macular dystrophy	7	Medium	Strongly	14 bp from acceptor	TM3
c.745C>T	p.(Leu249=)	Synonymous substitution = silent substitution	Unknown	Unknown	Unknown	1	Unknown	7	NA	NA	31 bp from acceptor	TM3
c.752G>A	p.(Cys251Tyr)	Missense	Yes	Homozygous	c.752G>A	5	Autosomal recessive bestrophinopathy	7	NA	NA	38 bp from acceptor	TM3
c.762del	p.(Arg255Glyfs*4)	Deletion = Frameshift	Unknown	Heterozygous	Unknown	1	Autosomal recessive bestrophinopathy	7	NA	NA	45 bp from acceptor	TM3
c.763C>A	p.(Arg255=)	Synonymous substitution = silent substitution	Yes	Heterozygous	Unknown	1	Autosomal recessive bestrophinopathy	7	NA	NA	49 bp from acceptor	TM3
c.763C>T	p.(Arg255Trp)	Missense	Yes (29)/ Unknown (17)	Heterozygous (30) / Homozygous (9) / Unknown (5) / Compound heterozygous (2)	c.763C>T (6) / Unknown (40)	46	Autosomal recessive bestrophinopathy	7	NA	NA	49 bp from acceptor	TM3
c.764G>A	p.(Arg255Gln)	Missense	Yes (2) / Unknown (3)	Heterozygous (3)/ Homozygous (1) / Unknown (1)	c.764G>A (1) / Unknown (4)	5	Autosomal recessive bestrophinopathy	7	NA	NA	50 bp from acceptor	TM3
c.767A>G	p.(Gln256Arg)	Missense	Yes	Homozygous	c.767A>G	1	Autosomal recessive bestrophinopathy	7	NA	NA	53 bp from acceptor	Extracellular loop TM3 - TM4
c.777_778insAA	p.(Pro260Asnfs*30)	Insertion = Frameshift	Unknown	Unknown	Unknown	1	Autosomal recessive bestrophinopathy	7	NA	NA	63 bp from acceptor	Extracellular loop TM3 - TM4
c.779del	p.(Pro260Glnfs*29)	Deletion = Frameshift	Yes (2) / Unknown (7)	Heterozygous (4)/Compound heterozygous (1)/ Homozygous (1)	Unknown (8)/ c.779del (1)	9	Autosomal recessive bestrophinopathy	7	NA	NA	62 bp from acceptor	Extracellular loop TM3 - TM4
c.799del	p.(His267Metfs*22)	Deletion = Frameshift	Yes	Homozygous	c.799del	1	Autosomal recessive bestrophinopathy	7	NA	NA	71 bp from donor	Extracellular loop TM3 - TM4
c.804G>C	p.(Glu268Asp)	Missense	Unknown	Unknown	Unknown	1	Unknown	7	NA	NA	64 bp from donor	Extracellular loop TM3 - TM4
c.816_818del	p.(Val273del)	Deletion = Frameshift	Unknown	Homozygous	c.816_818del	1	Autosomal recessive bestrophinopathy	7	NA	NA	55 bp from donor	Extracellular loop TM3 - TM4
c.817G>A	p.(Val273Met)	Missense	Yes	Heterozygous	Unknown	1	Autosomal recessive bestrophinopathy	7	NA	NA	51 bp from donor	Extracellular loop TM3 - TM4
c.821C>G	p.(Pro274Arg)	Missense	Yes (1) / Unknown (3)	Heterozygous (1)/ Compound heterozygous (1) / Homozygous (1) / Unknown (1)	c.821C>G (1) / Unknown (3)	4	Autosomal recessive bestrophinopathy	7	NA	NA	47 bp from donor	Extracellular loop TM3 - TM4
c.823G>A	p.(Val275Ile)	Missense	Yes(4)/ Unknown (2)	Heterozygous	Unknown	6	Best vitelliform macular dystrophy / Autosomal recessive bestrophinopathy / Age-related macular degeneration	7	Unknown	Unknown	45 bp from donor	TM4
c.828C>G	p.(Phe276Leu)	Missense	Unknown	Heterozygous	Unknown	1	Best vitelliform macular dystrophy	7	NA	NA	40 bp from donor	TM4
c.830C>T	p.(Thr277Met)	Missense	Yes (7) / Unknown (4)	Heterozygous (7) / Unknown (4)	Unknown	11	Autosomal recessive bestrophinopathy	7	NA	NA	38 bp from donor	TM4
c.836T>A	p.(Leu279Gln)	Missense	Unknown	Unknown	Unknown	1	Unknown	7	NA	NA	32 bp from donor	TM4
c.839A>C	p.(Gln280Pro)	Missense	Unknown	Heterozygous	Unknown	1	Autosomal recessive bestrophinopathy	7	NA	NA	29 bp from donor	TM4
c.842T>C	p.(Phe281Ser)	Missense	Unknown	Heterozygous	Unknown	1	Autosomal recessive bestrophinopathy	7	NA	NA	26 bp from donor	TM4
c.843C>A	p.(Phe281Leu)	Missense	Yes	Heterozygous	Unknown	1	Autosomal recessive bestrophinopathy	7	NA	NA	25 bp from donor	TM4
c.848_850del	p.(Phe283del)	Deletion (in frame)	Yes (1) / Unknown (5)	Homozygous (1) / Heterozygous (1) / Unknwon (4)	c.848_850del (1)/ Unknown (5)	6	Autosomal recessive bestrophinopathy	7	NA	NA	28 bp from donor	TM4
c.851A>G	p.(Tyr284Cys)	Missense	Yes (5) / Unknown (2)	Heterozygous (4) / Unknown (3)	Unknown	7	Best vitelliform macular dystrophy	7	NA	NA	17 bp from donor	TM4
c.851A>T	p.(Tyr284Phe)	Missense	Yes	Heterozygous	Unknown	2	Best vitelliform macular dystrophy	7	NA	NA	17 bp from donor	TM4
c.853G>A	p.(Val285Ile)	Missense	Unknown	Heterozygous	Unknown	1	Best vitelliform macular dystrophy	7	Unknown	Unknown	15 bp from donor	TM4
c.860G>A	p.(Trp287*)	Nonsense	Yes (1)/ Unknown (4)	Heterozygous (1)/Compound heterozygous (2)/Unknown (2)	Unknown	5	Autosomal recessive bestrophinopathy	7	NA	NA	8 bp from donor	TM4
c.867+4G>A	p.(?)	Splice	Unknown	Compound heterozygous	Unknown	1	Autosomal recessive bestrophinopathy	Intron 7	NA	NA	NA	Cytosolic C-termini
c.867+79C>A	p.(?)	Intronic substitution	Unknown	Unknown	Unknown	1	Unknown	Intron 7	NA	NA	NA	Cytosolic C-termini
c.867+187G>A	p.(?)	Intronic substitution	Unknown	Unknown	Unknown	1	Unknown	Intron 7	NA	NA	NA	Cytosolic C-termini
c.868-17C>A	p.(?)	Intronic substitution	Unknown	Unknown	Unknown	1	Age-related macular degeneration	Intron 7	NA	NA	NA	Cytosolic C-termini
c.868-2A>G	p.(?)	Splice	Unknown (2)/ Segregation yes (1)	Heterozygous (1)/Compound heterozygous (1)/ Homozygous (1)	c.868-2A>G (1)/ Unknown (2)	3	Autosomal recessive bestrophinopathy	Intron 7	NA	NA	NA	Cytosolic C-termini
c.868G>A	p.(Val290Met)	Missense	Unknown	Unknown	Unknown	1	Best vitelliform macular dystrophy	8	NA	NA	1 bp from acceptor	Cytosolic C-termini
c.872C>T	p.(Ala291Val)	Missense	Unknown	Heterozygous	Unknown	1	Best vitelliform macular dystrophy	8	NA	NA	5 bp from acceptor	Cytosolic C-termini
c.874G>A	p.(Glu292Lys)	Missense	Yes (6) / Unknown (8)	Heterozygous (12) / Unknown (2)	Unknown	14	Best vitelliform macular dystrophy	8	NA	NA	7 bp from acceptor	Cytosolic C-termini
c.874G>C	p.(Glu292Gln)	Missense	Yes	Heterozygous	Unknown	1	Best vitelliform macular dystrophy	8	NA	NA	7 bp from acceptor	Cytosolic C-termini
c.875A>T	p.(Glu292Val)	Missense	Unknown	Heterozygous	Unknown	1	Best vitelliform macular dystrophy	8	NA	NA	8 bp from acceptor	Cytosolic C-termini
c.877C>A	p.(Gln293Lys)	Missense	Yes (5) / Unknown (3)	Heterozygous (6) / Unknown (2)	Unknown	8	Best vitelliform macular dystrophy	8	NA	NA	7 bp from acceptor	Cytosolic C-termini
c.879G>C	p.(Gln293His)	Missense	Yes (8) / Unknown (1)	Heterozygous (1)/ Unknown (8)	Unknown	9	Best vitelliform macular dystrophy	8	Not very important	Weakly	12 bp from acceptor	Cytosolic C-termini
c.880C>G	p.(Leu294Val)	Missense	YES (1) / Unknown (2)	Heterozygous (1) / Unknown (2)	Unknown	3	Best vitelliform macular dystrophy	8	Not very important	Moderately	13 bp from acceptor	Cytosolic C-termini
c.880C>T	p.(Leu294Phe)	Missense	Yes (1) / Unknown (1)	Heterozygous (1) / Unknown (1)	Unknown	2	Best vitelliform macular dystrophy	8	NA	NA	13 bp from acceptor	Cytosolic C-termini
c.883A>C	p.(Ile295Leu)	Missense	Unknown	Unknown	Unknown	1	Autosomal recessive bestrophinopathy	8	NA	NA	16 bp from acceptor	Cytosolic C-termini
c.883A>G	p.(Ile295Val)	Missense	Yes	Heterozygous	Unknown	2	Best vitelliform macular dystrophy	8	NA	NA	16 bp from acceptor	Cytosolic C-termini
c.884T>C	p.(Ile295Thr)	Missense	Yes (3)/ Unknown (10)	Heterozygous (11) /Unknown (3)	Unknown	13	Best vitelliform macular dystrophy	8	Medium	Moderately	17 bp from acceptor	Cytosolic C-termini
c.884_886del	p.(Ile295del)	Deletion (in frame)	Yes (22) / Unknown (26)	Heterozygous (46)/ Unknown (2)	Unknown	48	Adult-Onset Vitelliform Macular Dystrophy / Best vitelliform macular dystrophy / Autosomal recessive bestrophinopathy	8	NA	NA	13 bp from acceptor	Cytosolic C-termini
c.886A>C	p.(Asn296His)	Missense	Unknown	Heterozygous	Unknown	2	Best vitelliform macular dystrophy	8	NA	NA	19 bp from acceptor	Cytosolic C-termini
c.886A>G	p.(Asn296Asp)	Missense	Yes (1) / Unknown (1)	Heterozygous (1) / Unknown (1)	Unknown	2	Best vitelliform macular dystrophy	8	NA	NA	19 bp from acceptor	Cytosolic C-termini
c.887A>G	p.(Asn296Ser)	Missense	Yes (9)/ Unknown (5)	Heterozygous (10) /Unknown (3)	Unknown	14	Best vitelliform macular dystrophy	8	Medium	Moderately	20 bp from acceptor	Cytosolic C-termini
c.888C>A	p.(Asn296Lys)	Missense	Yes (1) / Unknown (7)	Heterozygous (6)/ Unknown (2)	Unknown	8	Adult-Onset Vitelliform Macular Dystrophy / Best vitelliform macular dystrophy	8	NA	NA	21 bp from acceptor	Cytosolic C-termini
c.888C>G	p.(Asn296Lys)	Missense	Unknown	Heterozygous	Unknown	1	Best vitelliform macular dystrophy	8	NA	NA	21 bp from acceptor	Cytosolic C-termini
c.889C>A	p.(Pro297Thr)	Missense	Unknown	Heterozygous	Unknown	2	Best vitelliform macular dystrophy	8	NA	NA	22 bp from acceptor	Cytosolic C-termini
c.889C>G	p.(Pro297Ala)	Missense	YES (1) / Unknown (2)	Heterozygous (2) / Unknown (1)	Unknown	3	Best vitelliform macular dystrophy	8	NA	NA	22 bp from acceptor	Cytosolic C-termini
c.889C>T	p.(Pro297Ser)	Missense	Yes (10)/Unknown (8)	Homozygous (2)/ Compound heterozygous (1)/ Heterozygous (12) /Unknown (3)	c.889C>T (2) / Unknown (16)	18	Autosomal recessive bestrophinopathy	8	Medium	Strongly	22 bp from acceptor	Cytosolic C-termini
c.892T>G	p.(Phe298Val)	Missense	Yes (1) / Unknown (3)	Heterozygous	Unknown	4	Best vitelliform macular dystrophy	8	NA	NA	25 bp from acceptor	Cytosolic C-termini
c.893T>C	p.(Phe298Ser)	Missense	yes (3) / unknown (2)	Heterozygous	Unknown	5	Adult-Onset Vitelliform Macular Dystrophy / Best vitelliform macular dystrophy	2	Very important	Strongly	26 bp from acceptor	Cytosolic C-termini
c.893T>G	p.(Phe298Cys)	Missense	Unknown	Heterozygous (2) / Unknown (1)	Unknown	3	Best vitelliform macular dystrophy	8	NA	NA	26 bp from acceptor	Cytosolic C-termini
c.895G>A	p.(Gly299Arg)	Missense	Yes	Unknown	Unknown	1	Best vitelliform macular dystrophy	8	NA	NA	28 bp from acceptor	Cytosolic C-termini
c.895G>C	p.(Gly299Arg)	Missense	Yes	Heterozygous	Unknown	2	Best vitelliform macular dystrophy	8	NA	NA	28 bp from acceptor	Cytosolic C-termini
c.896G>A	p.(Gly299Glu)	Missense	Yes	Heterozygous	Unknown	4	Best vitelliform macular dystrophy	8	NA	NA	29 bp from acceptor	Cytosolic C-termini
c.896G>C	p.(Gly299Ala)	Missense	Unknown	Unknown	Unknown	1	Best vitelliform macular dystrophy	8	NA	NA	29 bp from acceptor	Cytosolic C-termini
c.898G>A	p.(Glu300Lys)	Missense	Yes (16) / Unknown (15)	Heterozygous (30) / Unknown (1)	Unknown	31	Best vitelliform macular dystrophy / Autosomal recessive bestrophinopathy / Age-related macular degeneration	8	NA	NA	31 bp from acceptor	Cytosolic C-termini
c.899A>C	p.(Glu300Ala)	Missense	Unknown	Heterozygous	Unknown	1	Best vitelliform macular dystrophy	8	NA	NA	32 bp from acceptor	Cytosolic C-termini
c.900G>C	p.(Glu300Asp)	Missense	Yes (11) / Unknown (10)	Heterozygous (20)/ Unknown (1)	Unknown	21	Best vitelliform macular dystrophy	8	NA	NA	33 bp from acceptor	Cytosolic C-termini
c.901G>A	p.(Asp301Asn)	Missense	Unknown	Heterozygous	Unknown	1	Best vitelliform macular dystrophy	8	Not very important	Strongly	34 bp from acceptor	Cytosolic C-termini
c.902A>G	p.(Asp301Gly)	Missense	Unknown	Heterozygous	Unknown	2	Best vitelliform macular dystrophy	8	NA	NA	35 bp from acceptor	Cytosolic C-termini
c.903T>G	p.(Asp301Glu)	Missense	Yes (18)/ Unknown (12)	Heterozygous (27)/Unknown(3)	Unknown	30	Adult-Onset Vitelliform Macular Dystrophy / Best vitelliform macular dystrophy	8	Medium	Not conserved	36 bp from acceptor	Cytosolic C-termini
c.904G>A	p.(Asp302Asn)	Missense	Yes (7)/ Unknown (7)	Heterozygous (10) / Unknown (4)	Unknown	14	Best vitelliform macular dystrophy	8	NA	NA	37 bp from acceptor	Cytosolic C-termini
c.904G>C	p.(Asp302His)	Missense	Unknown	Heterozygous	Unknown	1	Best vitelliform macular dystrophy	8	NA	NA	37 bp from acceptor	Cytosolic C-termini
c.904_912del	p.(Asp302_Asp304del)	Deletion (in frame)	Yes (3)/ Unknown (1)	Heterozygous	Unknown	4	Best vitelliform macular dystrophy	8	NA	NA	33 bp from acceptor	Cytosolic C-termini
c.905A>C	p.(Asp302Ala)	Missense	Yes (4)/Unknown (7)	Heterozygous (7)/Unknown (4)	Unknown	11	Best vitelliform macular dystrophy	8	Important	Strongly	38 bp from acceptor	Cytosolic C-termini
c.905A>G	p.(Asp302Gly)	Missense	Unknown	Heterozygous	Unknown	2	Best vitelliform macular dystrophy	8	NA	NA	38 bp from acceptor	Cytosolic C-termini
c.905A>T	p.(Asp302Val)	Missense	Unknown	Heterozygous	Unknown	1	Best vitelliform macular dystrophy	8	NA	NA	38 bp from acceptor	Cytosolic C-termini
c.907G>A	p.(Asp303Asn)	Missense	Yes (1)/ Unknown (1)	Heterozygous	Unknown	2	Best vitelliform macular dystrophy	8	Not very important	Strongly	40 bp from acceptor	Cytosolic C-termini
c.907G>T	p.(Asp303Tyr)	Missense	Yes	Unknown	Unknown	1	Best vitelliform macular dystrophy	8	Very important	Strongly	40 bp from acceptor	Cytosolic C-termini
c.908A>G	p.(Asp303Gly)	Missense	Yes	Homozygous	c.908A>G	1	Autosomal recessive bestrophinopathy	8	NA	NA	41 bp from acceptor	Cytosolic C-termini
c.908A>T	p.(Asp303Val)	Missense	Unknown	Unknown	Unknown	1	Best vitelliform macular dystrophy	8	NA	NA	41 bp from acceptor	Cytosolic C-termini
c.909T>A	p.(Asp303Glu)	Missense	Yes	Heterozygous	Unknown	1	Best vitelliform macular dystrophy	8	Medium	Weakly	40 bp from donor	Cytosolic C-termini
c.910G>A	p.(Asp304Asn)	Missense	Unknown	Unknown	Unknown	1	Best vitelliform macular dystrophy	8	NA	NA	39 bp from donor	Cytosolic C-termini
c.910_912del	p.(Asp304del)	Deletion (in frame)	Yes (2)/Unknown (6)	Heterozygous (6) / Unknown (2)	Unknown	8	Best vitelliform macular dystrophy	8	NA	NA	33 bp from acceptor	Cytosolic C-termini
c.911A>G	p.(Asp304Gly)	Missense	Yes	Heterozygous	Unknown	7	Best vitelliform macular dystrophy	8	Important	Strongly	38 bp from donor	Cytosolic C-termini
c.912T>G	p.(Asp304Glu)	Missense	Unknown	Unknown	Unknown	1	Unknown	8	NA	NA	37 bp from donor	Cytosolic C-termini
c.914T>C	p.(Phe305Ser)	Missense	Yes (4) / Unknown (1)	Heterozygous	Unknown	5	Best vitelliform macular dystrophy	8	NA	NA	35 bp from donor	Cytosolic C-termini
c.915T>G	p.(Phe305Leu)	Missense	Yes	Heterozygous	Unknown	3	Best vitelliform macular dystrophy	8	NA	NA	34 bp from donor	Cytosolic C-termini
c.917A>G	p.(Glu306Gly)	Missense	Yes (1) / Unknown (3)	Heterozygous (3) / Unknown (1)	Unknown	4	Best vitelliform macular dystrophy	8	NA	NA	32 bp from donor	Cytosolic C-termini
c.918G>C	p.(Glu306Asp)	Missense	Unknown	Heterozygous	Unknown	2	Best vitelliform macular dystrophy	8	NA	NA	31 bp from donor	Cytosolic C-termini
c.919A>G	p.(Thr307Ala)	Missense	Unknown	Heterozygous	Unknown	1	Best vitelliform macular dystrophy	8	NA	NA	30 bp from donor	Cytosolic C-termini
c.920C>A	p.(Thr307Asn)	Missense	Yes (3) / Unknown (4)	Heterozygous (6) / Unknown (1)	Unknown	7	Best vitelliform macular dystrophy	8	NA	NA	29 bp from donor	Cytosolic C-termini
c.920C>T	p.(Thr307Ile)	Missense	Yes (8) / Unknown (3)	Heterozygous	Unknown	11	Best vitelliform macular dystrophy	8	NA	NA	29 bp from donor	Cytosolic C-termini
c.923A>G	p.(Asn308Ser)	Missense	Yes	Heterozygous (1) / Unknown (1)	Unknown	2	Best vitelliform macular dystrophy	8	NA	NA	26 bp from donor	Cytosolic C-termini
c.924C>A	p.(Asn308Lys)	Missense	Unknown	Heterozygous	Unknown	1	Best vitelliform macular dystrophy	8	Important	Moderately	25 bp from donor	Cytosolic C-termini
c.925T>C	p.(Trp309Arg)	Missense	Unknown	Unknown	Unknown	1	Best vitelliform macular dystrophy	8	NA	NA	24 bp from donor	Cytosolic C-termini
c.929T>C	p.(Ile310Thr)	Missense	Yes (4) / Unknown (2)	Heterozygous (4) / Unknown (2)	Unknown	6	Best vitelliform macular dystrophy	8	NA	NA	20 bp from donor	Cytosolic C-termini
c.932T>G	p.(Val311Gly)	Missense	Yes (1) / Unknown (3)	Heterozygous	Unknown	4	Best vitelliform macular dystrophy	8	NA	NA	17 bp from donor	Cytosolic C-termini
c.934G>A	p.(Asp312Asn)	Missense	Yes (5) / Unknown (12)	Homozygous (2)/ Compound heterozygous (1) / Heterozygous (9) / Unknown (5)	c.934G>A (2)/ Unknown (15)	17	Autosomal recessive bestrophinopathy	8	Not very important	Weakly	15 bp from donor	Cytosolic C-termini
c.936C>A	p.(Asp312Glu)	Missense	Yes (4)/ Unknown (1)	Homozygous(2)/Heterozygous(2)/Unknown (1)	c.936C>A (2) / Unknown (3)	5	Autosomal recessive bestrophinopathy	8	Unknown	Unknown	13 bp from donor	Cytosolic C-termini
c.937A>G	p.(Arg313Gly)	Missense	Unknown	Heterozygous	No	2	Best vitelliform macular dystrophy	8	NA	NA	12 bp from donor	Cytosolic C-termini
c.946C>A	p.(Gln316Lys)	Missense	Unknown	Unknown	Unknown	1	Best vitelliform macular dystrophy	8	NA	NA	3 bp from donor	Cytosolic C-termini
c.947A>C	p.(Gln316Pro)	Missense	Yes	Heterozygous	Unknown	1	Adult-Onset Vitelliform Macular Dystrophy	8	NA	NA	2 bp from donor	Cytosolic C-termini
c.948+1del	p.(?)	Splice	Yes	homozygous	c.948+1del	1	Autosomal recessive bestrophinopathy	Intron 8	NA	NA	NA	Cytosolic C-termini
c.949-1G>A	p.(?)	Splice	Yes	Heterozygous (1) / Homozygous (1)	c.949-1G>A (1)/ Unknown (1)	2	Autosomal recessive bestrophinopathy	Intron 8	NA	NA	NA	Cytosolic C-termini
c.949G>A	p.(Val317Met)	Missense	Yes	Heterozygous	Unknown	1	Best vitelliform macular dystrophy / Autosomal recessive bestrophinopathy / Age-related macular degeneration	9	NA	NA	1 bp from acceptor	Cytosolic C-termini
c.953_958del	p.(Ser318_Leu319del)	Deletion (in frame)	Yes	Heterozygous	Unknown	3	Autosomal recessive bestrophinopathy	9	NA	NA	1 bp from acceptor	Cytosolic C-termini
c.956T>C	p.(Leu319Pro)	Missense	Unknown	Homozygous (4)/Unknown (1)	c.956T>C (4) / Unknown (1)	5	Autosomal recessive bestrophinopathy	9	NA	NA	8 bp from acceptor	Cytosolic C-termini
c.964G>A	p.(Val322Met)	Missense	Yes	Homozygous	c.964G>A	4	Autosomal recessive bestrophinopathy	9	NA	NA	16 bp from acceptor	Cytosolic C-termini
c.967G>A	p.(Asp323Asn)	Missense	Unknown	Unknown	Unknown	1	Autosomal recessive bestrophinopathy	9	NA	NA	19 bp from acceptor	Cytosolic C-termini
c.970G>T	p.(Glu324*)	Nonsense	Unknown	Unknown	Unknown	2	Autosomal recessive bestrophinopathy	9	NA	NA	22 bp from acceptor	Cytosolic C-termini
c.974T>C	p.(Met325Thr)	Missense	Yes (7)/ Unknown (4)	Compound heterozygous (1) / Heterozygous (8)/ Unknown (2)	Unknown	11	Autosomal recessive bestrophinopathy	9	Medium	Moderately	26 bp from acceptor	Cytosolic C-termini
c.979del	p.(Gln327Argfs*42)	Deletion = Frameshift	Yes	Unknown	Unknown	2	Autosomal recessive bestrophinopathy	9	NA	NA	29 bp from acceptor	Cytosolic C-termini
c.999G>A	p.(Glu333=)	Synonymous substitution = silent substitution	Unknown	Unknown	Unknown	1	Unknown	9	NA	NA	51 bp from acceptor	Cytosolic C-termini
c.1010A>G	p.(Tyr337Cys)	Missense	Unknown	Heterozygous	No	1	Best vitelliform macular dystrophy	9	NA	NA	62 bp from acceptor	Cytosolic C-termini
c.1014G>A	p.(Trp338*)	Nonsense	Unknown	Heterozygous	Unknown	1	Autosomal recessive bestrophinopathy	9	NA	NA	66 bp from acceptor	Cytosolic C-termini
c.1014G>C	p.(Trp338Cys)	Missense	Unknown	Unknown	Unknown	1	Unknown	9	Important	Strongly	66 bp from acceptor	Cytosolic C-termini
c.1014_1015delinsCT	p.(Trp338_Asn339delinsCysTyr)	Deletion - Insertion	Unknown	Heterozygous (1) / Unknown (1)	Unknown	2	Autosomal recessive bestrophinopathy	9	NA	NA	66 bp from acceptor	Cytosolic C-termini
c.1015A>T	p.(Asn339Tyr)	Missense	Unknown	Unknown	Unknown	1	Unknown	9	Important	Medium	67 bp from acceptor	Cytosolic C-termini
c.1023C>T	p.(Pro341=)	Synonymous substitution = silent substitution	Unknown	Heterozygous (1) / Unknown (2)	Unknown	3	Unknown	9	NA	NA	75 bp from acceptor	Cytosolic C-termini
c.1030C>T	p.(Gln344*)	Nonsense	Unknown	Unknown	Unknown	1	Autosomal recessive bestrophinopathy	9	NA	NA	71 bp from acceptor	Cytosolic C-termini
c.1037C>A	p.(Pro346His)	Missense	Yes (2)/ Unknown (10)	Heterozygous (4) / Unknown (8)	Unknown	12	Best vitelliform macular dystrophy / Retinitis pigmentosa	9	NA	NA	64 bp from donor	Cytosolic C-termini
c.1038dup	p.(Tyr347Leufs*54)	Duplication = Frameshift	Yes (1)/Unknown (2)	Heterozygous (2)/ Compound Heterozygous (1)	Unknown	3	Autosomal recessive bestrophinopathy	9	NA	NA	69 bp from donor	Cytosolic C-termini
c.1054G>A	p.(Ala352Thr)	Missense	Unknown	Heterozygous (1)/ Unknown (2)	Unknown	3	Best vitelliform macular dystrophy	9	Unknown	Unknown	47 bp from donor	Cytosolic C-termini
c.1063C>T	p.(Arg355Cys)	Missense	Unknown	Heterozygous (1) / Unknown (2)	Unknown	3	Retinitis Pigmentosa	9	Unknown	Unknown	38 bp from donor	Cytosolic C-termini
c.1064G>A	p.(Arg355His)	Missense	Yes	Heterozygous	Unknown	1	Autosomal recessive bestrophinopathy	9	Unknown	Unknown	37 bp from donor	Cytosolic C-termini
c.1066C>T	p.(Arg356*)	Nonsense	Yes	Heterozygous (1) / Compound heterozygous (1)	Unknown	2	Autosomal recessive bestrophinopathy	9	NA	NA	35 bp from donor	Cytosolic C-termini
c.1067G>A	p.(Arg356Gln)	Missense	Yes (6)/ No (2)	Homozygous (6)/ Heterozygous (2)	c.1067G>A (6) / Unknown (2)	8	Autosomal recessive bestrophinopathy	9	Unknown	Unknown	34 bp from donor	Cytosolic C-termini
c.1067G>T	p.(Arg356Leu)	Missense	Unknown	Unknown	Unknown	2	Best vitelliform macular dystrophy	9	Important	Weakly	34 bp from donor	Cytosolic C-termini
c.1070C>T	p.(Ala357Val)	Missense	Yes (3)/ Unknown (8)	Heterozygous (4)/ Unknown (7)	Unknown	11	Autosomal recessive bestrophinopathy	9	Unknown	Unknown	31 bp from donor	Cytosolic C-termini
c.1100+1G>A	p.(?)	Splice	Yes (1) / Unknown (1)	Homozygous	c.1100+1G>A	2	Autosomal recessive bestrophinopathy	Intron 9	NA	NA	NA	Cytosolic C-termini
c.1100+1_1100+10del	p.(?)	Splice	Yes (1) / Unknown (1)	Homozygous (1) / Heterozygous (1)	c.1100+1_1100+10del (1) / Unknown (1)	2	Autosomal recessive bestrophinopathy	Intron 9	NA	NA	NA	Cytosolic C-termini
c.1100+32G>A	p.(?)	Intronic substitution	Unknown	Unknown	Unknown	1	Unknown	Intron 9	NA	NA	NA	Cytosolic C-termini
c.1120dup	p.(Glu374Glyfs*27)	Duplication = Frameshift	Yes (1)/Unknown (1)	Heterozygous (1) / Unknown (1)	Unknown	2	Autosomal recessive bestrophinopathy	10	NA	NA	18 bp from acceptor	Cytosolic C-termini
c.1169T>C	p.(Ile390Thr)	Missense	Unknown	Unknown	Unknown	1	Retinitis Pigmentosa	10	Unknown	Unknown	69 bp from acceptor	Cytosolic C-termini
c.1183G>C	p.(Gly395Arg)	Missense	Unknown	Unknown	Unknown	1	Unknown	10	Unknown	Unknown	83 bp from acceptor	Cytosolic C-termini
c.1193C>T	p.(Ser398Phe)	Missense	Unknown	Unknown	Unknown	1	Age-related macular degeneration	10	NA	NA	93 bp from acceptor	Cytosolic C-termini
c.1198G>C	p.(Asp400His)	Missense	Unknown	Unknown	Unknown	1	Butterfly-shaped pattern dystrophy	10	Unknown	Unknown	98 bp from acceptor	Cytosolic C-termini
c.1212del	p.(Arg405Glyfs*77)	Deletion = Frameshift	Yes	Heterozygous	Unknown	2	Autosomal recessive bestrophinopathy	10	Unknown	Unknown	109 bp from acceptor	Cytosolic C-termini
c.1215G>A	p.(Arg405=)	Synonymous substitution = silent substitution	Unknown	Unknown	Unknown	1	Unknown	10	NA	NA	115 bp from acceptor	Cytosolic C-termini
c.1229C>T	p.(Thr410Ile)	Missense	Unknown	Heterozygous	Unknown	1	Best vitelliform macular dystrophy	10	Unknown	Unknown	129 bp from acceptor	Cytosolic C-termini
c.1265_*341del	p.(His422Profs*69)	Deletion = Frameshift	Unknown	Unknown	Unknown	1	Retinitis pigmentosa	Big deletion of exon 10 and exon 11 (Deletion of 9348 bases)	NA	NA	NA	Cytosolic C-termini
c.1296C>T	p.(Ala432=)	Synonymous substitution = silent substitution	Unknown	Unknown	Unknown	1	Unknown	10	NA	NA	196 bp from acceptor	Cytosolic C-termini
c.1305C>T	p.(Asn435=)	Synonymous substitution = silent substitution	Unknown	Unknown	Unknown	1	Unknown	10	Aucun	Weakly	205 bp from acceptor	Cytosolic C-termini
c.1315C>T	p.(Gln439*)	Nonsense	Unknown	Heterozygous (1) / Compound heterozygous (1)	Unknown	2	Autosomal recessive bestrophinopathy	10	NA	NA	215 bp from acceptor	Cytosolic C-termini
c.1339C>T	p.(Leu447Phe)	Missense	Unknown	Heterozygous	No	1	Age-related macular degeneration	10	NA	NA	239 bp from acceptor	Cytosolic C-termini
c.1370C>G	p.(Pro457Arg)	Missense	Unknown	Heterozygous	Unknown	1	Autosomal recessive bestrophinopathy	10	NA	NA	270 bp from acceptor	Cytosolic C-termini
c.1397G>C	p.(Ser466Thr)	Missense	Unknown	Heterozygous	Unknown	1	Best vitelliform macular dystrophy	10	Medium	Moderately	297 bp from acceptor	Cytosolic C-termini
c.1403C>T	p.(Pro468Leu)	Missense	Yes (4) / Unknown (2)	Unknown	Unknown	6	Autosomal recessive bestrophinopathy	10	NA	NA	303 bp from acceptor	Cytosolic C-termini
c.1409C>T	p.(Thr470Met)	Missense	Unknown	Unknown	Unknown	1	Unknown	10	NA	NA	309 bp from acceptor	Cytosolic C-termini
c.1410G>A	p.(Thr470=)	Synonymous substitution = silent substitution	Unknown	Unknown	Unknown	5	Best vitelliform macular dystrophy / Autosomal recessive bestrophinopathy/Unknown	10	NA	NA	310 bp from acceptor	Cytosolic C-termini
c.1415del	p.(Leu472Profs*10)	Deletion = Frameshift	Unknown	Unknown (2)/ Homozygous (2)	Unknown (2) / c.1415del (2)	4	Best vitelliform macular dystrophy / Autosomal recessive bestrophinopathy / Age-related macular degeneration	10	Unknown	Unknown	314 bp from acceptor	Cytosolic C-termini
c.1444del	p.(Glu482Asnfs*14)	Deletion = Frameshift	Unknown	Heterozygous	No	1	Best vitelliform macular dystrophy	10	NA	NA	297 bp from donor	Cytosolic C-termini
c.1455G>A	p.(Ala485=)	Synonymous substitution = silent substitution	Unknown	Unknown	Unknown	1	Unknown	10	NA	NA	285 bp from donor	Cytosolic C-termini
c.1470_1471del	p.(His490Glnfs*24)	Deletion = Frameshift	Unknown	Heterozygous (2)/ Compound heterozygous (1) / Unknown (4)	Unknown	7	Autosomal recessive bestrophinopathy	10	NA	NA	273 bp from donor	Cytosolic C-termini
c.1474G>A	p.(Val492Ile)	Missense	Unknown	Heterozygous (1)/Unknown (3)	Unknown	4	Unknown	10	Unknown	Unknown	266 bp from donor	Cytosolic C-termini
c.1515_1518del	p.(Ser506Leufs*17)	Deletion = Frameshift	Unknown	Heterozygous	No	1	Adult-Onset Vitelliform Macular Dystrophy	10	NA	NA	228 bp from donor	Cytosolic C-termini
c.1518T>C	p.(Ser506=)	Synonymous substitution = silent substitution	Unknown	Unknown	Unknown	1	Unknown	10	NA	NA	222 bp from donor	Cytosolic C-termini
c.1519T>C	p.(Ser507Pro)	Missense	Unknown	Unknown	Unknown	2	Unknown	10	Unknown	Unknown	221 bp from donor	Cytosolic C-termini
c.1550C>G	p.(Ser517*)	Nonsense	Yes (1)/ Unknown (1)	Heterozygous (1) / Homozygous (1)	c.1550C>G (1)/Unknown (1)	2	Autosomal recessive bestrophinopathy	10	NA	NA	190 bp from donor	Cytosolic C-termini
c.1557C>T	p.(Ser519=)	Synonymous substitution = silent substitution	Unknown	Unknown	Unknown	3	Unknown	10	NA	NA	183 bp from donor	Cytosolic C-termini
c.1592A>C	p.(Gln531Pro)	Missense	Unknown	Unknown	Unknown	1	Unknown	10	Unknown	Unknown	148 bp from donor	Cytosolic C-termini
c.1608T>C	p.(Thr536=)	Synonymous substitution = silent substitution	Yes (1)/ Unknown (7)	Heterozygous (1) /Unknown (7)	Unknown	8	Autosomal recessive bestrophinopathy/Unknown	10	NA	NA	132 bp from donor	Cytosolic C-termini
c.1609G>A	p.(Val537Met)	Missense	Unknown	Unknown	Unknown	1	Unknown	10	Unknown	Unknown	131 bp from donor	Cytosolic C-termini
c.1622del	p.(Leu541Argfs*68)	Deletion = Frameshift	Unknown	Unknown	Unknown	2	Autosomal recessive bestrophinopathy	10	NA	NA	119 bp from donor	Cytosolic C-termini
c.1633C>A	p.(Pro545Thr)	Missense	Unknown	Unknown	Unknown	1	Unknown	10	Unknown	Unknown	107 bp from donor	Cytosolic C-termini
c.1659dup	p.(Glu554Argfs*29)	Duplication = Frameshift	Unknown	Unknown	Unknown	1	Unknown	10	NA	NA	84 bp from donor	Cytosolic C-termini
c.1669G>A	p.(Glu557Lys)	Missense	Unknown	Unknown	Unknown	3	Adult-Onset Vitelliform Macular Dystrophy / Age-related macular degeneration	10	Unknown	Unknown	71 bp from donor	Cytosolic C-termini
c.1669del	p.(Glu557Asnfs*52)	Deletion = Frameshift	Yes	Heterozygous	Unknown	1	Autosomal recessive bestrophinopathy	10	NA	NA	73 bp from donor	Cytosolic C-termini
c.1699C>T	p.(Leu567Phe)	Missense	No (1)/Unknown (5)	Heterozygous (4)/Unknown (2)	Unknown	6	Adult-Onset Vitelliform Macular Dystrophy / Age-related macular degeneration	10	Unknown	Unknown	41 bp from donor	Cytosolic C-termini
c.1712T>C	p.(Met571Thr)	Missense	Unknown	Heterozygous	Unknown	1	ADVIRC	10	Unknown	Unknown	28 bp from donor	Cytosolic C-termini
c.1739+1G>A	p.(?)	Splice	Unknown	Heterozygous	No	1	Best vitelliform macular dystrophy	Intron 10	NA	NA	NA	Cytosolic C-termini
c.1739+74C>A	p.(?)	Intronic substitution	Unknown	Unknown	Unknown	1	Unknown	Intron 10	NA	NA	NA	Cytosolic C-termini
c.1739+120T>C	p.(?)	Intronic substitution	Unknown	Unknown	Unknown	1	Retinitis pigmentosa	Intron 10	NA	NA	NA	Cytosolic C-termini
c.1739+188T>C	p.(?)	Intronic substitution	Unknown	Unknown	Unknown	1	Retinitis pigmentosa	Intron 10	NA	NA	NA	Cytosolic C-termini
c.1739+190G>A	p.(?)	Intronic substitution	Unknown	Unknown	Unknown	1	Unknown	Intron 10	NA	NA	NA	Cytosolic C-termini
c.1739+207C>G	p.(?)	Intronic substitution	Unknown	Heterozygous	No	1	Best vitelliform macular dystrophy	Intron 10	NA	NA	NA	Cytosolic C-termini
c.1739+240C>G	p.(?)	Intronic substitution	Unknown	Unknown	Unknown	1	Unknown	Intron 10	NA	NA	NA	Cytosolic C-termini
c.1739+272A>C	p.(?)	Intronic substitution	Unknown	Unknown	Unknown	1	Unknown	Intron 10	NA	NA	NA	Cytosolic C-termini
c.1740-1G>C	p.(?)	Intronic substitution	Yes	Homozygous	c.1740-1G>C, p.(?)	1	Autosomal recessive bestrophinopathy	Intron 10	NA	NA	NA	Cytosolic C-termini
c.*24C>T	p.(?)	Variation on UTR	Unknown	Heterozygous	Unknown	2	Autosomal recessive bestrophinopathy	3'UTR	NA	NA	43 bp from acceptor	Cytosolic C-termini
c.*41C>G	p.(?)	Variation on UTR	Unknown	Unknown	Unknown	1	Unknown	3'UTR	NA	NA	60 bp from acceptor	Cytosolic C-termini
c.*3409G>A	p.(?)	Variation on UTR	Unknown	Unknown	Unknown	1	Unknown	3'UTR	NA	NA	NA	Cytosolic C-termini
c.*3511G>A	p.(?)	Variation on UTR	Unknown	Unknown	Unknown	1	Unknown	3'UTR	NA	NA	NA	Cytosolic C-termini
c.*3524C>T	p.(?)	Variation on UTR	Unknown	Unknown	Unknown	1	Unknown	3'UTR	NA	NA	NA	Cytosolic C-termini
Supplementary Table S2: LOVD cohort variants description and analysis
A. Variants description: All variants in the LOVD database are reported in cDNA and protein nomenclature. Type of variant, mode of inheritance, variant in trans if needed, information on patients (number, age, sex, affected or not, history family), number of cases harboring the variant, phenotype, exon, physico-chemical deviation, conservation, intronic position, protein domain and other comments…

## Sheet: B. Variants analysis
Variation (cDNA)	Variation (protein)	Published	If published, reference of the first publication		Number of publications	Countries of the population studied	ACMG classification	CADD raw score	CADD phred score	MPA score	MPA impact	SPiP risk results	SPiP interpretation	Splice AI AG/AL/DG/DL	Splice AI 500 AG/AL/DG/DL	GnomAD exome	GnomAD genome	GnomAD v4 exome	GnomAD v4 genome	DynaMut2 predictions (Predicted stability change △△G stability	MetaDome score (the closer to 0, the more intolerant to variation)	Comments	Variation observed in France (Y/N)
c.(?_-114)_(152+1_153-1)del	p.(?)	Yes	1		2	Italy and United Kingdom	SNV5	NA	NA	NA	NA	NA	NA	NA	NA	NA	NA	NA	NA	NA	NA		N
c.-37+1G>T	p.(?)	Yes	2		4	The Netherlands	SNV5	4.56	32.00	10	Clinvar pathogenic	98.41 % [91.47 % - 99.96 %]	Alteration of the consensus splice site	0.00(10)/0.00(-47)/0.23(10)/0.89(-1)	0.00(-73)/0.00(426)/0.89(10)/1.00(-1)	No match in gnomAD exome	No match in gnomAD genome	0	No match in gnomADv4 Genome	NA	No results		N
c.-37+5G>A	p.(?)	Yes	3		3	The United States of America, Italy and Australia	SNV4	3.52	24.80	10	High splice	98.41 % [91.47 % - 99.96 %]	Alteration of the consensus splice site	0.00(6)/0.00(-5)/0.45(6)/0.88(-5)	0.00(-77)/0.00(272)/0.93(6)/0.95(-5)	No match in gnomAD exome	3.185e-05	0	6.568e-06	NA	No results		N
c.(?_-1)_(152+1_153-1)del	p.(?)	Yes	4		2	United Kingdom	SNV5	NA	NA	NA	NA	NA	NA	NA	NA	NA	NA	NA	NA	NA	NA		Y
c.-29G>T	p.(?)	No			0	NA	SNV2	1.79	17.69	0	Unknown	09.63 % [05.81 % - 14.79 %]	No effect on splicing	0.03(15)/0.02(-7)/0.00(-7)/0.00(1)	0.03(15)/0.01(-7)/0.00(312)/0.00(180)	No match in gnomAD exome	No match in gnomAD genome	0	No match in gnomADv4 Genome	NA	No results		N
c.1A>G	p.(Met1?)	Yes	5		4	China	SNV5	2.54	22.50	10	Clinvar pathogenic	03.59 % [01.56 % - 06.95 %]	No effect on splicing	0.01(-36)/0.03(43)/0.00(-1)/0.00(43)	0.01(-36)/0.03(43)/0.00(99)/0.00(283)	No match in gnomAD exome	No match in gnomAD genome	No match in gnomADv4 Exome	No match in gnomADv4 Genome	NA	0.72 : neutral		N
c.4A>G	p.(Thr2Ala)	Yes	6		2	Japan	SNV5	2.56	22.50	9	High missense	05.41 % [02.62 % - 09.72 %]	No effect on splicing	0.02(40)/0.01(-39)/0.00(40)/0.00(-10)	0.03(40)/0.01(-39)/0.00(280)/0.00(148)	No match in gnomAD exome	No match in gnomAD genome	No match in gnomADv4 Exome	No match in gnomADv4 Genome	-0.21 kcal/mol (Destabilising)	0.51 : intolerant		N
c.5C>A	p.(Thr2Asn)	Yes	7		2	China	SNV5	2.31	21.60	9	High missense	05.41 % [02.62 % - 09.72 %]	No effect on splicing	0.00(-40)/0.02(39)/0.00(19)/0.00(39)	0.00(-40)/0.02(39)/0.00(147)/0.00(279)	No match in gnomAD exome	No match in gnomAD genome	No match in gnomADv4 Exome	No match in gnomADv4 Genome	-0.21 kcal/mol (Destabilising)	0.51 : intolerant		N
c.5C>G	p.(Thr2Ser)	Yes	8		2	China	SNV5	2.36	21.90	10	Clinvar pathogenic	05.41 % [02.62 % - 09.72 %]	No effect on splicing	0.01(39)/0.00(-40)/0.00(39)/0.00(16)	0.01(39)/0.00(-40)/0.00(279)/0.00(95)	No match in gnomAD exome	No match in gnomAD genome	6.469e-06	No match in gnomADv4 Genome	-0.12 kcal/mol (Destabilising)	0.51 : intolerant		N
c.5C>T	p.(Thr2Ile)	Yes	9		2	Italy	SNV5	2.37	22.00	9	High missense	05.41 % [02.62 % - 09.72 %]	No effect on splicing	0.00(-40)/0.01(39)/0.00(14)/0.00(39)	0.00(-40)/0.02(39)/0.00(147)/0.00(279)	No match in gnomAD exome	No match in gnomAD genome	No match in gnomADv4 Exome	No match in gnomADv4 Genome	-0.26 kcal/mol (Destabilising)	0.51 : intolerant		N
c.8T>A	p.(Ile3Asn)	Yes	10		2	The United States of America	SNV5	2.48	22.40	10	Clinvar pathogenic	05.41 % [02.62 % - 09.72 %]	No effect on splicing	0.00(-43)/0.00(13)/0.00(-11)/0.00(35)	0.00(36)/0.00(73)/0.00(144)/0.00(276)	No match in gnomAD exome	No match in gnomAD genome	No match in gnomADv4 Exome	No match in gnomADv4 Genome	0.15 kcal/mol (Stabilising)	0.64 : slightly intolerant		N
c.8T>C	p.(Ile3Thr)	Yes	11		2	The Netherlands	SNV5	2.52	22.50	8	High missense	05.41 % [02.62 % - 09.72 %]	No effect on splicing	0.01(36)/0.00(13)/0.00(36)/0.00(11)	0.01(36)/0.00(13)/0.00(276)/0.00(144)	No match in gnomAD exome	No match in gnomAD genome	No match in gnomADv4 Exome	No match in gnomADv4 Genome	-0.96 kcal/mol (Destabilising)	0.64 : slightly intolerant		N
c.10A>G	p.(Thr4Ala)	Yes	12		2	France and Italy	SNV5	2.39	22.10	9	High missense	05.41 % [02.62 % - 09.72 %]	No effect on splicing	0.01(-45)/0.03(34)/0.00(14)/0.00(34)	0.01(-45)/0.04(34)/0.00(142)/0.00(274)	No match in gnomAD exome	No match in gnomAD genome	No match in gnomADv4 Exome	No match in gnomADv4 Genome	-0.29 kcal/mol (destabilising)	0.65 : slightly intolerant		Y
c.11C>T	p.(Thr4Ile)	Yes	13		5	China	SNV5	2.37	21.90	10	Clinvar pathogenic	05.41 % [02.62 % - 09.72 %]	No effect on splicing	0.00(-46)/0.02(33)/0.00(8)/0.00(-46)	0.00(-46)/0.02(33)/0.00(89)/0.00(273)	No match in gnomAD exome	No match in gnomAD genome	No match in gnomADv4 Exome	No match in gnomADv4 Genome	0.02 kcal/mol (stabilising)	0.65 : slightly intolerant		Y
c.15C>A	p.(Tyr5*)	Yes	14		2	France	SNV5	2.18	20.70	10	Nonsense	7.81 [4.44% - 12.56%]	No effect on splicing	0.09(29)/0.01(-50)/0(29)/0(9)	0.10(29)/0.01(-50)/0(269)/0(137)	No match in gnomAD exome	No match in gnomAD genome	3.423e-6	No match in gnomADv4 Genome	NA	0.58 : slightly intolerant		Y
c.16A>C	p.(Thr6Pro)	Yes	15		4	The United States of America, Sweden, The Netherlands	SNV5	1.89	18.39	10	Clinvar pathogenic	07.81 % [04.44 % - 12.56 %]	No effect on splicing	0.01(28)/0.00(-29)/0.00(28)/0.00(-1)	0.01(28)/0.00(-29)/0.00(268)/0.00(136)					0.15 kcal/mol (stabilising)			Y
c.16A>G	p.(Thr6Ala)	Yes	16		2	The United States of America	SNV5	1.89	18.42	10	Clinvar pathogenic	07.81 % [04.44 % - 12.56 %]	No effect on splicing	0.00(-50)/0.03(28)/0.00(-1)/0.00(28)	0.01(-51)/0.03(28)/0.00(136)/0.00(268)	No match in gnomAD exome	No match in gnomAD genome	No match in gnomADv4 Exome	No match in gnomADv4 Genome	-0.29 kcal/mol (destabilising)	0.60 : slightly intolerant		Y
c.17C>G	p.(Thr6Arg)	Yes	17		2	The United States of America and Switzerland	SNV5	2.25	21.30	10	Clinvar pathogenic	07.81 % [04.44 % - 12.56 %]	No effect on splicing	0.02(1)/0.04(27)/0.00(1)/0.00(27)	0.02(1)/0.04(27)/0.00(83)/0.00(267)	No match in gnomAD exome	No match in gnomAD genome	No match in gnomADv4 Exome	No match in gnomADv4 Genome	0.1 kcal/mol (Stabilising)	0.60 : slightly intolerant		N
c.17C>T	p.(Thr6Ile)	Yes	18		2	Germany	SNV5	2.44	22.20	9	High missense	07.81 % [04.44 % - 12.56 %]	No effect on splicing	0.06(27)/0.00(4)/0.00(-2)/0.00(2)	0.07(27)/0.01(-52)/0.00(267)/0.00(135)	No match in gnomAD exome	No match in gnomAD genome	1.369e-06	No match in gnomADv4 Genome	-0.17 kcal/mol (destabilising)	0.60 : slightly intolerant	Incomplete penetrance suspected	Y
c.20G>A	p.(Ser7Asn)	Yes	6		2	Japan	VUS	1.31	14.45	3	Low missense	07.81 % [04.44 % - 12.56 %]	No effect on splicing	0.05(24)/0.00(1)/0.00(24)/0.00(-1)	0.06(-24)/0.01(-55)/0.00(24)/0.00(132)	2.789e-05	6.371e-05	6.846e-06	2.626e-05	-0.22 kcal/mol (Destabilising)	0.57 : slightly intolerant		N
c.25G>A	p.(Val9Met)	Yes	19		3	Germany, United Kingdom, Canada, Czech Republic, Hungary	SNV5	2.65	22.70	10	Clinvar pathogenic	07.81 % [04.44 % - 12.56 %]	No effect on splicing	0.27(19)/0.00(1)/0.00(19)/0.00(-6)	0.27(19)/0.02(-60)/0.00(19)/0.00(127)	No match in gnomAD exome	No match in gnomAD genome	No match in gnomADv4 Exome	No match in gnomADv4 Genome	-0.66 kcal/mol (destabilising)	0.86 : neutral	Incomplete penetrance suspected	Y
c.25G>C	p.(Val9Leu)	Yes	20		2	France	SNV5	2.55	22.50	10	Clinvar pathogenic	07.81 % [04.44 % - 12.56 %]	No effect on splicing	0.21(19)/0.00(1)/0.00(19)/0.00(-6)	0.22(19)/0.00(-60)/0.00(127)/0.00(259)	No match in gnomAD exome	No match in gnomAD genome	No match in gnomADv4 Exome	No match in gnomADv4 Genome	-0.48 kcal/mol (destabilising)	0.86 : neutral		Y
c.25G>T	p.(Val9Leu)	Yes	20		1	France	SNV4	2.69	22.80	6	Low splice	07.81 % [04.44 % - 12.56 %]	No effect on splicing	0.37(19)/0.00(1)/0.00(19)/0.00(-6)	0.38(19)/0.03(-60)/0.00(259)/0.00(127)	No match in gnomAD exome	No match in gnomAD genome	No match in gnomADv4 Exome	No match in gnomADv4 Genome	-0.48 kcal/mol (destabilising)	0.86 : neutral		N
c.26T>C	p.(Val9Ala)	Yes	12		2	France and Italy	SNV5	2.52	22.50	9	High missense	07.81 % [04.44 % - 12.56 %]	No effect on splicing	0.00(-39)/0.03(18)/0.00(49)/0.00(-7)	0.01(-61)/0.04(18)/0.00(74)/0.00(258)	No match in gnomAD exome	No match in gnomAD genome	No match in gnomADv4 Exome	No match in gnomADv4 Genome	-1.24 kcal/mol (destabilising)	0.86 : neutral		Y
c.26T>G	p.(Val9Gly)	Yes	9		2	Italy	SNV5	2.57	22.60	10	Clinvar pathogenic	07.81 % [04.44 % - 12.56 %]	No effect on splicing	0.00(0)/0.03(18)/0.00(0)/0.00(-7)	0.00(55)/0.03(18)/0.00(258)/0.00(126)	No match in gnomAD exome	No match in gnomAD genome	No match in gnomADv4 Exome	No match in gnomADv4 Genome	-2.66 kcal/mol (Destabilising)	0.86 : neutral		N
c.28G>A	p.(Ala10Thr)	Yes	19		2	Germany, United Kingdom, Canada, Czech Republic, Hungary	SNV5	2.23	21.10	10	Clinvar pathogenic	07.81 % [04.44 % - 12.56 %]	No effect on splicing	0.07(16)/0.00(-12)/0.00(-4)/0.00(3)	0.08(16)/0.00(-63)/0.00(72)/0.00(256)	No match in gnomAD exome	No match in gnomAD genome	2.053e-06	No match in gnomADv4 Genome	0.2 kcal/mol (stabilising)	0.90 : slightly tolerant		Y
c.29C>T	p.(Ala10Val)	Yes	21		26	Sweden, Denmark, The Netherlands	SNV5	2.45	22.30	10	Clinvar pathogenic	07.81 % [04.44 % - 12.56 %]	No effect on splicing	0.06(15)/0.00(-8)/0.00(-2)/0.00(-42)	0.06(15)/0.01(-64)/0.00(123)/0.00(71)	No match in gnomAD exome	No match in gnomAD genome	1.2e-06	No match in gnomADv4 genome	-0.96 kcal/mol (Destabilising)	0.90 : slightly tolerant		N
c.32A>T	p.(Asn11Ile)	Yes	22		2	Germany	SNV5	2.28	21.50	9	High missense	07.8 % [04.53 % - 12.37 %]	No effect on splicing	0.10(12)/0.00(49)/0.00(12)/0.00(11)	0.09(12)/0.00(-67)/0.00(68)/0.00(252)	No match in gnomAD exome	No match in gnomAD genome	No match in gnomADv4 Exome	No match in gnomADv4 Genome	0.16 kcal/mol (stabilising)	0.94 : slightly tolerant		Y
c.33T>G	p.(Asn11Lys)	Yes	23		2	Germany	SNV5	1.24	13.95	7	Moderate missense	07.8 % [04.53 % - 12.37 %]	No effect on splicing	0.00(1)/0.06(11)/0.00(0)/0.00(11)	0.00(-68)/0.07(11)/0.00(67)/0.00(251)	No match in gnomAD exome	No match in gnomAD genome	No match in gnomADv4 Exome	No match in gnomADv4 Genome	0.09 kcal/mol (Stabilising)	0.94 : slightly tolerant		N
c.35C>A	p.(Ala12Asp)	Yes	24		2	Taiwan	SNV5	1.96	18.93	9	High missense	07.8 % [04.53 % - 12.37 %]	No effect on splicing	0.00(46)/0.04(9)/0.00(30)/0.00(9)	0.01(-70)/0.05(9)/0.00(65)/0.00(249)	No match in gnomAD exome	No match in gnomAD genome	No match in gnomADv4 exome	No match in gnomADv4 genome	0.02 kcal/mol (Stabilising)	0.76 : neutral		N
c.37C>G	p.(Arg13Gly)	Yes	25		2	Germany	SNV5	2.27	21.40	10	Clinvar pathogenic	07.8 % [04.53 % - 12.37 %]	No effect on splicing	0.00(2)/0.05(7)/0.00(0)/0.00(7)	0.01(-72)/0.06(7)/0.00(115)/0.00(247)	No match in gnomAD exome	No match in gnomAD genome	No match in gnomADv4 exome	No match in gnomADv4 genome	-0.64 kcal/mol (Destabilising)	0.60 : slightly intolerant		N
c.37C>T	p.(Arg13Cys)	Yes	18		2	Germany	SNV5	2.32	21.70	9	High missense	07.8 % [04.53 % - 12.37 %]	No effect on splicing	0.00(44)/0.00(-11)/0.00(7)/0.00(-6)	0.00(44)/0.00(-72)/0.00(115)/0.00(63)	No match in gnomAD exome	No match in gnomAD genome	5.475e-06	3.285e-05	-1.0 kcal/mol (destabilising)	0.60 : slightly intolerant		Y
c.38G>A	p.(Arg13His)	Yes	26		21	The United States of America	SNV5	2.16	20.60	10	Clinvar pathogenic	07.8 % [04.53 % - 12.37 %]	No effect on splicing	0.06(6)/0.00(8)/0.00(6)/0.00(-19)	0.07(6)/0.01(-73)/0.00(246)/0.00(114)	1.195e-05	3.185e-05	1.274e-05	6.569e-06	-0.6 kcal/mol (Destabilising)	0.60 : slightly intolerant		N
c.43G>C	p.(Gly15Arg)	Yes	27		2	Slovenia	SNV4	2.40	22.10	6	Low splice	07.8 % [04.53 % - 12.37 %]	No effect on splicing	0.23(38)/0.06(1)/0.00(38)/0.00(1)	0.26(38)/0.07(1)/0.00(241)/0.00(57)	No match in gnomAD exome	No match in gnomAD genome	No match in gnomADv4 Exome	No match in gnomADv4 Genome	-0.38 kcal/mol (Destabilising)	0.62 : slightly intolerant		N
c.44G>A	p.(Gly15Asp)	Yes	12		6	France and Italy	SNV5	2.44	22.30	10	Clinvar pathogenic	07.8 % [04.53 % - 12.37 %]	No effect on splicing	0.00(-23)/0.05(0)/0.00(21)/0.00(0)	0.01(-79)/0.05(0)/0.00(56)/0.00(240)	No match in gnomAD exome	No match in gnomAD genome	No match in gnomADv4 Exome	No match in gnomADv4 Genome	0.09 kcal/mol (Stabilising)	0.62 : slightly intolerant	Mainly North african origin and incomplete penetrance suspected	Y
c.47C>A	p.(Ser16Tyr)	Yes	28		3	The Netherlands	SNV5	2.19	20.80	10	Clinvar pathogenic	07.8 % [04.53 % - 12.37 %]	No effect on splicing	0.00(2)/0.01(-3)/0.00(-3)/0.00(34)	0.00(2)/0.01(-3)/0.00(105)/0.00(237)	No match in gnomAD exome	No match in gnomAD genome	No match in gnomADv4 Exome	No match in gnomADv4 Genome	-0.78 kcal/mol (Destabilising)	0.65 : slightly intolerant		N
c.47C>T	p.(Ser16Phe)	Yes	29		5	France and Switzerland	SNV5	2.27	21.40	10	Clinvar pathogenic	07.8 % [04.53 % - 12.37 %]	No effect on splicing	0.03(-3)/0.00(-8)/0.00(-4)/0.00(-3)	0.03(-3)/0.00(-74)/0.00(105)/0.00(237)	No match in gnomAD exome	No match in gnomAD genome	No match in gnomADv4 Exome	No match in gnomADv4 Genome	-1.0 kcal/mol (destabilising)	0.65 : slightly intolerant	Incomplete penetrance suspected Published and described as c.151C>T, p.(Ser16Phe) by Marchant et al., in March 2001 (PMID: 11241846)	Y
c.49T>A	p.(Phe17Ile)	Yes	30		2	United Kingdom	SNV5	2.48	22.40	10	Clinvar pathogenic	07.8 % [04.53 % - 12.37 %]	No effect on splicing	0.00(-5)/0.00(32)/0.00(50)/0.00(-6)	0.00(-5)/0.00(32)/0.00(51)/0.00(235)	No match in gnomAD exome	No match in gnomAD genome	No match in gnomADv4 Exome	No match in gnomADv4 Genome	0.45 kcal/mol (Stabilising)	0.61 : slightly intolerant		N
c.50T>G	p.(Phe17Cys)	Yes	17		2	The United States of America and Switzerland	SNV5	2.50	22.40	9	High missense	07.8 % [04.53 % - 12.37 %]	No effect on splicing	0.00(-6)/0.00(31)/0.00(50)/0.00(31)	0.00(-6)/0.00(31)/0.00(102)/0.00(-190)	No match in gnomAD exome	No match in gnomAD genome	No match in gnomADv4 Exome	No match in gnomADv4 Genome	-0.13 kcal/mol (Destabilising)	0.61 : slightly intolerant		N
c.52dup	p.(Ser18Phefs*34)	Yes	62		2	China	SNV5	No match in CADD v1.6	No match in CADD v1.6	10	Frameshift	07.8 % [04.53 % - 12.37 %]	No effect on splicing	0.09(-7)/0.00(-30)/0.00(-8)/0.00(49)	0.11(-7)/0.01(-86)/0.00(233)/0.01(101)	No match in gnomAD exome	No match in gnomAD genome	No match in gnomADv4 Exome	No match in gnomADv4 Genome	NA	No results	Published and described as c.52_53insT, p.(Ser19Phefs*153) by Gao et al., in Br J Ophthalmol 2020 (PMID: 31519547)	N
c.55C>T	p.(Arg19Cys)	Yes	32		2	China	SNV4	2.03	19.45	7	Moderate missense	07.8 % [04.53 % - 12.37 %]	No effect on splicing	0.02(-11)/0.00(26)/0.00(-11)/0.00(45)	0.02(-11)/0.00(-90)/0.00(229)/0.00(97)	1.194e-05	3.185e-05	6.158e-06	6.569e-06	0.19 kcal/mol (stabilising)	0.64 : slightly intolerant		Y
c.58C>G	p.(Leu20Val)	Yes	33		4	Denmark	SNV5	2.21	21.00	10	Clinvar pathogenic	07.8 % [04.53 % - 12.37 %]	No effect on splicing	0.01(-14)/0.00(23)/0.00(-1)/0.00(42)	0.01(-14)/0.00(-93)/0.00(94)/0.00(42)	No match in gnomAD exome	No match in gnomAD genome	No match in gnomADv4 Exome	No match in gnomADv4 Genome	-0.56 kcal/mol (Destabilising)	0.66 : slightly intolerant		N
c.61C>G	p.(Leu21Val)	Yes	34		16	Germany, United Kingdom, Canada	SNV5	2.15	20.50	10	Clinvar pathogenic	03.43 % [01.39 % - 06.94 %]	No effect on splicing	0.01(-17)/0.00(30)/0.00(-1)/0.00(39)	0.01(-17)/0.00(-96)/0.00(-1)/0.00(39)	No match in gnomAD exome	No match in gnomAD genome	1.2e-06	No match in gnomADv4 Genome	0.14 kcal/mol (Stabilising)	0.60 : slightly intolerant		N
c.62T>G	p.(Leu21Arg)	Yes	18		4	Germany	SNV5	2.51	22.50	10	Clinvar pathogenic	03.43 % [01.39 % - 06.94 %]	No effect on splicing	0.01(-18)/0.00(19)/0.00(38)/0.00(42)	0.01(-18)/0.00(19)/0.00(38)/0.00(90)	No match in gnomAD exome	No match in gnomAD genome	No match in gnomADv4 Exome	No match in gnomADv4 Genome	0.72 kcal/mol (Stabilising)	0.60 : slightly intolerant		N
c.70T>C	p.(Trp24Arg)	No			0	NA	SNV4	2.55	22.50	10	Clinvar pathogenic	03.43 % [01.39 % - 06.94 %]	No effect on splicing	0.00(-26)/0.00(21)/0.00(30)/0.00(11)	0.00(-105)/0.00(-151)/0.00(82)/0.00(214)	2.398e-05	No match in gnomAD genome	6.844e-06	No match in gnomADv4 Genome	0.58 kcal/mol (Stabilising)	0.67 : slightly intolerant		N
c.72G>A	p.(Trp24*)	Yes	35		2	The United States of America	SNV5	2.50	22.40	10	Clinvar pathogenic	03.43 % [01.39 % - 06.94 %]	No effect on splicing	0.04(-28)/0.00(28)/0.00(32)/0.00(28)	0.05(-28)/0.01(-107)/0.00(212)/0.01(80)	3.992e-06	No match in gnomAD genome	3.184e-06	1.314e-05	NA	0.67 : slightly intolerant		N
c.72G>T	p.(Trp24Cys)	Yes	19		18	Germany, United Kingdom, Canada, Czech Republic, Hungary	SNV5	2.42	22.20	9	High missense	03.43 % [01.39 % - 06.94 %]	No effect on splicing	0.00(9)/0.00(-28)/0.00(28)/0.00(-1)	0.01(9)/0.00(-28)/0.00(80)/0.00(212)	No match in gnomAD exome	No match in gnomAD genome	No match in gnomADv4 Exome	No match in gnomADv4 Genome	0.16 kcal/mol (Stabilising)	0.67 : slightly intolerant		N
c.73C>T	p.(Arg25Trp)	Yes	36		3	Germany	SNV5	2.07	19.75	10	Clinvar pathogenic	03.43 % [01.39 % - 06.94 %]	No effect on splicing	0.00(-2)/0.00(-29)/0.00(-2)/0.00(27)	0.00(-29)/0.01(-108)/0.00(-2)/0.01(79)	4.022e-06	No match in gnomAD genome	1.971e-05	2.053e-06	-0.48 kcal/mol (destabilising)	0.65 : slightly intolerant		Y
c.74G>A	p.(Arg25Gln)	Yes	19		26	Germany, United Kingdom, Canada, Czech Republic, Hungary	SNV5	2.15	20.50	10	Clinvar pathogenic	03.43 % [01.39 % - 06.94 %]	No effect on splicing	0.11(2)/0.01(-30)/0.00(2)/0.00(26)	0.13(2)/0.01(-109)/0.00(78)/0.00(26)	No match in gnomAD exome	No match in gnomAD genome	2.053e-06	1.313e-05	-0.28 kcal/mol (Destabilising)	0.65 : slightly intolerant		N
c.74G>T	p.(Arg25Leu)	Yes	30		2	United Kingdom	SNV5	2.01	19.35	9	High missense	03.43 % [01.39 % - 06.94 %]	No effect on splicing	0.00(7)/0.01(-30)/0.00(30)/0.00(26)	0.00(7)/0.01(-30)/0.00(78)/0.00(26)	No match in gnomAD exome	No match in gnomAD genome	No match in gnomADv4 Exome	No match in gnomADv4 Genome	0.61 kcal/mol (Stabilising)	0.65 : slightly intolerant		N
c.76G>A	p.(Gly26Ser)	Yes	37		2	Italy	SNV5	2.48	22.40	10	Clinvar pathogenic	05.1 % [02.47 % - 09.18 %]	No effect on splicing	0.03(-32)/0.00(15)/0.00(24)/0.00(-33)	0.034(-32)/0.00(15)/0.00(24)/0.00(-438)	No match in gnomAD exome	No match in gnomAD genome	No match in gnomADv4 Exome	No match in gnomADv4 Genome	-0.95 kcal/mol (Destabilising)	0.70 : neutral		N
c.76G>C	p.(Gly26Arg)	Yes	22		6	Germany	SNV5	2.44	22.20	9	High missense	05.1 % [02.47 % - 09.18 %]	No effect on splicing	0.02(-32)/0.00(14)/0.00(24)/0.00(-1)	0.02(-32)/0.00(-103)/0.00(76)/0.00(208)	No match in gnomAD exome	No match in gnomAD genome	No match in gnomADv4 Exome	No match in gnomADv4 Genome	-1.13 kcal/mol (Destabilising)	0.70 : neutral		N
c.80G>C	p.(Ser27Thr)	Yes	38		2	Italy	SNV5	2.36	21.90	9	High missense	05.1 % [02.47 % - 09.18 %]	No effect on splicing	0.00(11)/0.01(-36)/0.00(-36)/0.00(20)	0.00(11)/0.01(-36)/0.00(72)/0.00(20)	No match in gnomAD exome	No match in gnomAD genome	No match in gnomADv4 Exome	No match in gnomADv4 Genome	-0.4 kcal/mol (Destabilising)	0.54 : slightly intolerant		N
c.81C>G	p.(Ser27Arg)	Yes	36		2	Germany	SNV5	2.22	21.00	9	High missense	05.1 % [02.47 % - 09.18 %]	No effect on splicing	0.02(37)/0.00(10)/0.00(19)/0.00(16)	0.02(37)/0.00(-116)/0.00(19)/0.01(71)	No match in gnomAD exome	No match in gnomAD genome	No match in gnomADv4 Exome	No match in gnomADv4 Genome	-0.25 kcal/mol (destabilising)	0.54 : slightly intolerant		Y
c.82A>C	p.(Ile28Leu)	Yes	39		2	France	SNV4	2.52	22.50	7	Moderate missense	05.1 % [02.47 % - 09.18 %]	No effect on splicing	0.00(-1)/0.00(-38)/0.00(-38)/0.00(18)	0.00(-1)/0.00(-117)/0.00(202)/0.00(70)	No match in gnomAD exome	No match in gnomAD genome	No match in gnomADv4 Exome	No match in gnomADv4 Genome	-0.29 kcal/mol (Destabilising)	0.56 : slightly intolerant		N
c.83T>A	p.(Ile28Asn)	Yes	40		2	Unithed Kingdom and Germany	SNV5	2.33	21.70	9	High missense	05.1 % [02.47 % - 09.18 %]	No effect on splicing	0.01(-39)/0.00(-2)/0.00(17)/0.00(21)	0.01(-39)/0.00(-2)/0.00(17)/0.00(69)	No match in gnomAD exome	No match in gnomAD genome	No match in gnomADv4 Exome	No match in gnomADv4 Genome	-1.05 kcal/mol (Destabilising)	0.56 : slightly intolerant		N
c.85T>C	p.(Tyr29His)	Yes	22		6	Germany	SNV5	2.56	22.50	10	Clinvar pathogenic	05.1 % [02.47 % - 09.18 %]	No effect on splicing	0.00(-4)/0.00(-41)/0.00(-41)/0.00(15)	0.00(-4)/0.00(-120)/0.00(199)/0.01(67)	3.987e-06	No match in gnomAD genome	1.592e-06	No match in gnomADv4 Genome	-0.41 kcal/mol (Destabilising)	0.44 : intolerant		N
c.86A>G	p.(Tyr29Cys)	Yes	41		3	The United States of America	SNV5	2.51	22.40	10	Clinvar pathogenic	05.1 % [02.47 % - 09.18 %]	No effect on splicing	0.00(-42)/0.00(5)/0.00(-1)/0.00(14)	0.01(-42)/0.00(-121)/0.00(198)/0.01(66)	No match in gnomAD exome	No match in gnomAD genome	No match in gnomADv4 Exome	No match in gnomADv4 Genome	-0.01 kcal/mol (Destabilising)	0.44 : intolerant		N
c.87C>G	p.(Tyr29*)	Yes	42		2	Sweden	SNV5	1.82	17.91	10	Clinvar pathogenic	05.1 % [02.47 % - 09.18 %]	No effect on splicing	0.01(-43)/0.00(4)/0.00(-43)/0.00(13)	0.02(-43)/0.03(-122)/0.00(197)/0.03(65)	3.985e-06	No match in gnomAD genome	4.106e-06	6.569e-06	NA	0.44 : intolerant		N
c.88A>G	p.(Lys30Glu)	Yes	43		2	China	SNV5	2.46	22.30	9	High missense	05.1 % [02.47 % - 09.18 %]	No effect on splicing	0.02(-44)/0.00(3)/0.00(12)/0.00(9)	0.02(-44)/0.00(3)/0.00(64)/0.00(196)	No match in gnomAD exome	No match in gnomAD genome	No match in gnomADv4 Exome	No match in gnomADv4 Genome	-0.36 kcal/mol (Destabilising)	0.37 : intolerant		N
c.89A>G	p.(Lys30Arg)	Yes	17		4	The United States of America and Switzerland	SNV5	2.48	22.40	9	High missense	05.1 % [02.47 % - 09.18 %]	No effect on splicing	0.00(-8)/0.00(-45)/0.00(1)/0.00(11)	0.01(-8)/0.01(-124)/0.00(195)/0.01(63)	3.985e-06	No match in gnomAD genome	No match in gnomADv4 Exome	6.571e-06	-0.9 kcal/mol (destabilising)	0.37 : intolerant		Y
c.90G>C	p.(Lys30Asn)	Yes	44		2	United Kingdom	SNV5	1.75	17.35	9	High missense	05.1 % [02.47 % - 09.18 %]	No effect on splicing	0.00(-9)/0.00(-46)/0.00(10)/0.00(14)	0.00(-9)/0.00(-46)/0.00(10)/0.00(62)	No match in gnomAD exome	No match in gnomAD genome	1.369e-06	No match in gnomADv4 Genome	-0.84 kcal/mol (Destabilising)	0.37 : intolerant		N
c.91C>A	p.(Leu31Met)	Yes	45		3	Tunisia	SNV5	2.11	20.20	8	High missense	05.1 % [02.47 % - 09.18 %]	No effect on splicing	0.01(-47)/0.00(-1)/0.00(-1)/0.00(9)	0.01(-47)/0.00(-126)/0.00(61)/0.00(9)	No match in gnomAD exome	No match in gnomAD genome	No match in gnomADv4 Exome	No match in gnomADv4 Genome	-0.07 kcal/mol (destabilising)	0.44 : intolerant		Y
c.94C>G	p.(Leu32Val)	Yes	46		1	New Zealand	SNV4	2.11	20.20	8	High missense	04.35 % [02.01 % - 08.09 %]	No effect on splicing	0.00(-50)/0.00(6)/0.04(-1)/0.01(6)	0.01(-50)/0.00(-129)/0.03(-1)/0.01(6)	No match in gnomAD exome	No match in gnomAD genome	No match in gnomADv4 Exome	No match in gnomADv4 Genome	-1.21 kcal/mol (Destabilising)	0.40 : intolerant		N
c.95T>C	p.(Leu32Pro)	Yes	47		2	Denmark	SNV5	2.48	22.40	10	Clinvar pathogenic	04.35 % [02.01 % - 08.09 %]	No effect on splicing	0.00(-14)/0.00(5)/0.00(0)/0.00(5)	0.01(-51)/0.00(-130)/0.00(57)/0.00(5)	No match in gnomAD exome	No match in gnomAD genome	No match in gnomADv4 Exome	No match in gnomADv4 Genome	-0.74 kcal/mol (Destabilising)	0.40 : intolerant		N
c.97T>C	p.(Tyr33His)	Yes	13		2	China	SNV4	2.48	22.40	9	High missense	04.35 % [02.01 % - 08.09 %]	No effect on splicing	0.00(-16)/0.00(9)/0.00(7)/0.00(3)	0.01(-53)/0.00(9)/0.00(55)/0.00(3)	3.982e-06	No match in gnomAD genome	9.58e-06	6.569e-06	0.49 kcal/mol (stabilising)	0.41 : intolerant		Y
c.102C>T	p.(Gly34=)	Yes	48		2	United Kingdom	SNV4	2.38	22.00	10	Clinvar pathogenic	98.41% [91.47 % - 99.96 %]	Creation of a new splice site AND Alteration of an exonic splicing regulatory element	0.00(-31)/0.00(-21)/0.98(-2)/0.89(50)	0.01(-137)/0.03(-58)/0.98(-2)/0.89(50)	1.195e-05	No match in gnomAD genome	2.464e-05	2.629e-05	NA	0.47 : intolerant		Y
c.103G>A	p.(Glu35Lys)	Yes	32		5	China	SNV5	2.46	22.30	10	Clinvar pathogenic	04.35 % [02.01 % - 08.09 %]	No effect on splicing	0.00(-3)/0.00(-22)/0.13(-3)/0.03(49)	0.00(-138)/0.02(-59)/0.13(-3)/0.02(49)	No match in gnomAD exome	No match in gnomAD genome	2.053e-05	6.571e-06	0.21 kcal/mol (stabilising)	0.45 : intolerant		Y
c.109T>C	p.(Leu37=)	Yes	49		1	The United States of America	SNV1	0.97	11.31	0	Unknown	05.03 % [02.44 % - 09.05 %]	No effect on splicing	0.00(-28)/0.00(-9)/0.00(43)/0.00(-9)	0.02(-65)/0.00(-190)/0.00(43)/0.00(-9)	0.4877	0.5019	0.3804	0.4921	NA	0.49 : intolerant	Published and described as c.213T>C by Zhuk et al., in Molecular Vision, July 2006 (PMID: 16885924)	N
c.113T>G	p.(Ile38Ser)	Yes	50		2	South Korea	SNV4	2.34	21.80	9	High missense	05.03 % [02.44 % - 09.05 %]	No effect on splicing	0.00(1)/0.00(-32)/0.00(1)/0.00(-13)	0.01(69)/0.00(-32)/0.00(-475)/0.00(-13)	No match in gnomAD exome	No match in gnomAD genome	No match in gnomADv4 Exome	No match in gnomADv4 Genome	-0.69 kcal/mol (Destabilising)	0.53 : slightly intolerant		N
c.119T>C	p.(Leu40Pro)	Yes	51		2	South Korea	SNV4	2.10	20.10	8	High missense	07.62 % [04.42 % - 12.08 %]	No effect on splicing	0.00(-19)/0.00(-38)/0.00(-19)/0.00(33)	0.00(-19)/0.00(-75)/0.00(-19)/0.00(33)	No match in gnomAD exome	No match in gnomAD genome	1.591e-06	No match in gnomADv4 Genome	-0.1 kcal/mol (Destabilising)	0.42 : intolerant		N
c.122T>C	p.(Leu41Pro)	Yes	22		5	Germany	SNV5	1.69	16.95	10	Clinvar pathogenic	07.62 % [04.42 % - 12.08 %]	No effect on splicing	0.00(-1)/0.00(-41)/0.00(26)/0.00(30)	0.00(-203)/0.01(-78)/0.00(496)/0.00(30)	1.99e-05	No match in gnomAD genome	3.147e-05	6.571e-06	-0.24 kcal/mol (destabilising)	0.43 : intolerant		Y
c.128A>G	p.(Tyr43Cys)	No			0	NA	SNV4	2.24	21.10	9	High missense	08.25 % [04.79 % - 13.05 %]	No effect on splicing	0.00(-37)/0.00(-47)/0.00(27)/0.00(-28)	0.00(-84)/0.00(-47)/0.00(-490)/0.00(-28)	No match in gnomAD exome	No match in gnomAD genome	No match in gnomADv4 Exome	No match in gnomADv4 Genome	0.05 kcal/mol (Stabilising)	0.42 : intolerant		N
c.130T>C	p.(Tyr44His)	Yes	32		2	China	SNV4	1.95	18.88	7	Moderate missense	08.25 % [04.79 % - 13.05 %]	No effect on splicing	0.00(23)/0.00(-49)/0.00(-30)/0.00(22)	0.00(-109)/0.01(-86)/0.00(-30)/0.00(22)	No match in gnomAD exome	No match in gnomAD genome	No match in gnomADv4 Exome	No match in gnomADv4 Genome	-1.16 kcal/mol (Destabilising)	0.40 : intolerant		N
c.139C>T	p.(Arg47Cys)	Yes	52		5	The United States of America	SNV5	1.59	16.30	8	High missense	08.04 % [04.67 % - 12.73 %]	No effect on splicing	0.00(-39)/0.00(-9)/0.01(-39)/0.01(13)	0.00(-58)/0.01(-95)/0.01(-39)/0.01(13)	1.592e-05	No match in gnomAD genome	8.895e-06	No match in gnomADv4 Genome	-1.51 kcal/mol (Destabilising)	0.40 : intolerant		N
c.140G>A	p.(Arg47His)	Yes	36		8	Germany	SNV5	1.63	16.57	10	Clinvar pathogenic	08.04 % [04.67 % - 12.73 %]	No effect on splicing	0.00(13)/0.00(-34)/0.00(-40)/0.01(12)	0.00(-59)/0.01(-96)/0.00(-40)/0.01(12)	1.592e-05	No match in gnomAD genome	1.163e-05	No match in gnomADv4 Genome	-1.12 kcal/mol (destabilising)	0.40 : intolerant		Y
c.146T>A	p.(Ile49Asn)	No			0	NA	VUS	1.28	14.26	8	High missense	05.05 % [02.45 % - 09.09 %]	No effect on splicing	0.00(-13)/0.00(7)/0.00(-46)/0.00(6)	0.00(-102)/0.00(-181)/0.00(-46)/0.00(6)	No match in gnomAD exome	No match in gnomAD genome	No match in gnomADv4 Exome	No match in gnomADv4 Genome	-1.54 kcal/mol (Destabilising)	0.51 : intolerant	This variant is qualified as VUS due to a lack of bibliographic information.	N
c.152+6G>T	p.(?)	No			0	NA	SNV2	0.59	7.39	0	Unknown	00.72 % [00.15 % - 02.08 %]	No effect on splicing	0.00(-28)/0.00(-5)/0.00(-6)/0.00(-3)	0.00(-114)/0.00(-77)/0.00(-6)/0.00(-58)	3.587e-05	No match in gnomAD genome	3.833e-05	1.314e-05	NA	No results		N
c.152+8T>C	p.(?)	No			0	NA	SNV2	-0.33	0.27	0	Unknown	00.72 % [00.15 % - 02.08 %]	No effect on splicing	0.00(-7)/0.00(-30)/0.00(-8)/0.00(-2)	0.00(-195)/0.00(-116)/0.00(-8)/0.00(-2)	No match in gnomAD exome	No match in gnomAD genome	No match in gnomADv4 Exome	No match in gnomADv4 Genome	NA	No results		N
c.153-8A>C	p.(?)	No			0	NA	SNV2	-0.22	0.45	0	Unknown	01.85 % [00.38 % - 05.32 %]	No effect on splicing	0.00(8)/0.00(25)/0.00(-18)/0.00(7)	0.01(244)/0.02(68)/0.00(-228)/0.00(288)	0.0658	No match in gnomAD genome	0.0156	6.97e-05	NA	No results		N
c.155T>C	p.(Leu52Pro)	Yes	53		2	China	SNV4	0.79	9.25	9	High missense	09.63 % [05.81 % - 14.79 %]	No effect on splicing	0.00(15)/0.00(-26)/0.00(45)/0.00(-2)	0.00(234)/0.01(58)/0.00(92)/0.00(-238)	0	No match in gnomAD genome	0	No match in gnomADv4 Genome	-0.16 kcal/mol (Destabilising)	0.61 : slightly intolerant		N
c.169G>T	p.(Glu57*)	Yes	1		2	Italy and United Kingdom	SNV5	1.05	12.18	10	Clinvar pathogenic	69.33 % [61.29 % - 76.59 %]	Alteration of an exonic splicing regulatory element	0.08(44)/0.07(-16)/0.00(-16)/0.00(31)	0.08(44)/0.11(220)/0.02(264)/0.06(78)	3.979e-06	No match in gnomAD genome	1.59e-06	No match in gnomADv4 Genome	NA	0.61 : slightly intolerant		N
c.172_173dup	p.(Gln58Hisfs*4)	Yes	54		2	United Kingdom and Belgium	SNV5	No match in CADD v1.6	No match in CADD v1.6	10	Clinvar pathogenic	09.76 % [06.06 % - 14.67 %]	No effect on splicing	No results	0.00(-43)/0.05(219)/0.04(263)/0.01(77)	No match in gnomAD exome	No match in gnomAD genome	6.362e-06	No match in gnomADv4 Genome	NA	No results		N
c.173A>T	p.(Gln58Leu)	Yes	55		2	Germany	SNV4	1.93	18.74	9	High missense	26.62 % [19.83 % - 34.34 %]	Complex alteration of the splicing process	0.01(40)/0.00(-20)/0.00(27)/0.00(-3)	0.01(40)/0.00(-98)/0.00(260)/0.00(-484)	No match in gnomAD exome	No match in gnomAD genome	No match in gnomADv4 Exome	No match in gnomADv4 Genome	0.63 kcal/mol (Stabilising)	0.49 : intolerant		N
c.174_176del	p.(Gln59del)	Yes	56		2	China	SNV4	1.61	16.43	0	Unknown	47.89 % [39.44 % - 56.42 %]	Alteration of an exonic splicing regulatory element	0.01(9)/0.00(-16)/0.00(-17)/0.00(13)	0.01(9)/0.01(-94)/0.02(264)/0.00(-252)	No match in gnomAD exome	3.186e-05	No match in gnomADv4 Exome	6.572e-06	NA	No results		N
c.175_176dup	p.(Gln59Hisfs*3)	Yes	2		2	The Netherlands	SNV5	No match in CADD v1.6	No match in CADD v1.6	10	Frameshift	03.72 % [01.51 % - 07.52 %]	No effect on splicing	No results	0.00(-46)/0.05(216)/0.03(260)/0.01(74)	No match in gnomAD exome	No match in gnomAD genome	No match in gnomADv4 Exome	No match in gnomADv4 Genome	NA	No results		N
c.176A>T	p.(Gln59Leu)	Yes	36		2	Germany	SNV4	1.94	18.83	9	High missense	03.72 % [01.51 % - 07.52 %]	No effect on splicing	0.02(37)/0.01(2)/0.00(37)/0.00(6)	0.02(37)/0.01(2)/0.00(71)/0.00(257)	No match in gnomAD exome	No match in gnomAD genome	No match in gnomADv4 Exome	6.573e-06	0.58 kcal/mol (Stabilising)	0.49 : intolerant		N
c.182del	p.(Met61Serfs*5)	Yes	57		1	Germany	SNV5	No match in CADD v1.6	No match in CADD v1.6	10	Clinvar pathogenic	03.59 % [01.56 % - 06.95 %]	No effect on splicing	0.00(-4)/0.03(32)/0.00(-5)/0.00(19)	0.00(-300)/0.07(208)/0.03(252)/0.02(66)	No match in gnomAD exome	No match in gnomAD genome	No match in gnomADv4 Exome	No match in gnomADv4 Genome	NA	No results		N
c.199_200del	p.(Leu67Valfs*164)	Yes	58		2	Germany	SNV5	No match in CADD v1.6	No match in CADD v1.6	10	Frameshift	05.41 % [02.62 % - 09.72 %]	No effect on splicing	0.00(-26)/0.09(17)/0.00(46)/0.00(4)	0.00(175)/0.09(17)/0.04(237)/0.01(51)	No match in gnomAD exome	No match in gnomAD genome	No match in gnomADv4 Exome	No match in gnomADv4 Genome	NA	No results		N
c.201G>C	p.(Leu67=)	No			0	NA	SNV1	0.75	8.89	0	Unknown	54 % [45.68 % - 62.16 %]	Alteration of an exonic splicing regulatory element	0.11(12)/0.00(-23)/0.00(12)/0.00(46)	0.11(12)/0.00(188)/0.00(232)/0.00(46)	0.0339	0.0149	0.0151	0.0194	NA	0.46 : intolerant		N
c.205T>C	p.(Cys69Arg)	Yes	89		2	China	SNV4	4.39	31.00	10	High missense	05.03 % [02.44 % - 09.05 %]	No effect on splicing	0.00(-35)/0.00(8)/0.00(42)/0.00(-23)	0.01(184)/0.00(8)/0.00(42)/0.02(228)	No match in gnomAD exome	No match in gnomAD genome	No match in gnomADv4 Exome	No match in gnomADv4 Genome	-0.37 kcal/mol (Destabilising)	0.50 : intolerant		N
c.209A>G	p.(Asp70Gly)	Yes	59		2	Lebanon	SNV4	3.77	25.70	10	High missense	05.03 % [02.44 % - 09.05 %]	No effect on splicing	0.00(-1)/0.05(4)/0.00(-1)/0.00(38)	0.00(180)/0.05(4)/0.01(224)/0.00(38)	7.954e-06	No match in gnomAD genome	4.788e-06	No match in gnomADv4 Genome	0.28 kcal/mol (Stabilising)	0.49 : intolerant		N
c.213C>T	p.(Ser71=)	No			0	NA	SNV1	1.36	14.83	0	Unknown	26.62 % [19.83 % - 34.34 %]	Complex alteration of the splicing process	0.00(10)/0.01(0)/0.00(-13)/0.01(34)	0.00(10)/0.01(0)/0.02(220)/0.01(34)	0.0007	0.0028	0.0003	0.0026	NA	0.48 : intolerant		N
c.214T>C	p.(Tyr72His)	No			0	NA	SNV4	3.83	26.00	10	High missense	30.67 % [23.41 % - 38.71 %]	Complex alteration of the splicing process	0.00(33)/0.04(-1)/0.00(-32)/0.00(33)	0.01(175)/0.04(-1)/0.01(219)/0.00(33)	No match in gnomAD exome	No match in gnomAD genome	No match in gnomADv4 Exome	No match in gnomADv4 Genome	0.16 kcal/mol (Stabilising)	0.36 : intolerant		N
c.215A>T	p.(Tyr72Phe)	Yes	39		2	France	SNV5	3.26	24.00	9	High missense	26.62 % [19.83 % - 34.34 %]	Complex alteration of the splicing process	0.05(-2)/0.00(-37)/0.00(-2)/0.00(32)	0.05(-2)/0.00(174)/0.00(218)/0.00(32)	No match in gnomAD exome	No match in gnomAD genome	No match in gnomADv4 Exome	No match in gnomADv4 Genome	-0.54 kcal/mol (Destabilising)	0.36 : intolerant		N
c.217A>C	p.(Ile73Leu)	Yes	60		2	Italy	SNV5	3.36	24.30	8	High missense	30.67 % [23.41 % - 38.71 %]	Alteration of an exonic splicing regulatory element	0.04(-4)/0.00(-39)/0.00(25)/0.00(30)	0.04(-4)/0.01(172)/0.01(216)/0.00(30)	No match in gnomAD exome	No match in gnomAD genome	No match in gnomADv4 Exome	No match in gnomADv4 Genome	-0.46 kcal/mol (Destabilising)	0.38 : intolerant		N
c.217A>T	p.(Ile73Phe)	Yes	20		2	France	SNV4	4.02	27.10	9	High missense	30.67 % [23.41 % - 38.71 %]	Alteration of an exonic splicing regulatory element	0.05(-4)/0.00(-39)/0.00(-4)/0.00(30)	0.05(-4)/0.01(172)/0.01(216)/0.00(30)	No match in gnomAD exome	No match in gnomAD genome	No match in gnomADv4 Exome	No match in gnomADv4 Genome	-1.7 kcal/mol (destabilising)	0.38 : intolerant		Y
c.218T>A	p.(Ile73Asn)	Yes	29		2	France and Switzerland	SNV5	3.73	25.50	10	Clinvar pathogenic	23.61 % [16.94 % - 31.4 %]	Alteration of an exonic splicing regulatory element	0.00(-48)/0.01(-5)/0.00(29)/0.00(-18)	0.00(-65)/0.01(-5)/0.00(29)/0.00(215)	No match in gnomAD exome	No match in gnomAD genome	No match in gnomADv4 Exome	No match in gnomADv4 Genome	-2.0 kcal/mol (destabilising)	0.38 : intolerant	Published and described as c.322T>A, p.(Ile73Asn) by Marchant et al., in March 2001 (PMID: 11241846)	Y
c.219C>A	p.(Ile73=)	Yes	36		3	Germany	SNV1	1.27	14.17	0	Unknown	07.62 % [04.42 % - 12.08 %]	No effect on splicing	0.00(4)/0.05(-6)/0.00(-19)/0.01(28)	0.00(4)/0.05(-6)/0.02(214)/0.01(28)	0.2051	0.1121	0.1264	0.1243	NA	0.38 : intolerant		N
c.219C>G	p.(Ile73Met)	Yes	32		2	China	SNV4	3.12	23.70	7	Moderate missense	69.33 % [61.29 % - 76.59 %]	Alteration of an exonic splicing regulatory element	0.00(4)/0.02(-6)/0.00(4)/0.00(28)	0.00(4)/0.02(-6)/0.01(214)/0.00(28)	No match in gnomAD exome	No match in gnomAD genome	No match in gnomADv4 Exome	No match in gnomADv4 Genome	-1.1 kcal/mol (Destabilising)	0.38 : intolerant		N
c.220C>T	p.(Gln74*)	Yes	32		2	China	SNV5	7.69	39.00	10	Nonsense	47.89 % [39.44 % - 56.42 %]	Alteration of an exonic splicing regulatory element	0.00(3)/0.05(-7)/0.00(-20)/0.04(27)	0.00(3)/0.07(169)/0.04(213)/0.04(27)	No match in gnomAD exome	No match in gnomAD genome	No match in gnomADv4 Exome	No match in gnomADv4 Genome	NA	0.43 : intolerant		N
c.223C>T	p.(Leu75Phe)	Yes	7		2	China	SNV4	3.02	23.50	8	High missense	08.25 % [04.79 % - 13.05 %]	No effect on splicing	0.00(-45)/0.02(-10)/0.00(-2)/0.00(24)	0.00(-45)/0.02(-10)/0.00(210)/0.00(24)	3.977e-06	No match in gnomAD genome	5.652e-05	No match in gnomADv4 Genome	-0.67 kcal/mol (destabilising)	0.43 : intolerant		Y
c.224T>C	p.(Leu75Pro)	Yes	8		3	China	SNV5	4.44	31.00	10	Clinvar pathogenic	08.25 % [04.79 % - 13.05 %]	No effect on splicing	0.00(-1)/0.02(-11)/0.00(-24)/0.00(23)	0.00(-120)/0.02(-11)/0.02(209)/0.00(23)	No match in gnomAD exome	No match in gnomAD genome	No match in gnomADv4 Exome	No match in gnomADv4 Genome	-0.06 kcal/mol (Destabilising)	0.43 : intolerant		N
c.226A>G	p.(Ile76Val)	Yes	61		2	Australia	SNV5	3.83	26.00	9	High missense	08.25 % [04.79 % - 13.05 %]	No effect on splicing	0.00(-13)/0.00(27)/0.00(21)/0.00(-26)	0.00(-13)/0.00(163)/0.01(207)/0.00(-26)	No match in gnomAD exome	No match in gnomAD genome	No match in gnomADv4 Exome	No match in gnomADv4 Genome	-0.27 kcal/mol (Destabilising)	0.37 : intolerant		N
c.227T>A	p.(Ile76Asn)	Yes	62		2	China	SNV5	4.36	31.00	10	Clinvar pathogenic	08.25 % [04.79 % - 13.05 %]	No effect on splicing	0.01(-14)/0.00(26)/0.00(20)/0.00(24)	0.01(-14)/0.00(-152)/0.00(20)/0.01(206)	No match in gnomAD exome	No match in gnomAD genome	No match in gnomADv4 Exome	No match in gnomADv4 Genome	-0.7 kcal/mol (Destabilising)	0.37 : intolerant		N
c.227T>C	p.(Ile76Thr)	Yes	32		4	China	SNV5	4.37	31.00	10	Clinvar pathogenic	08.25 % [04.79 % - 13.05 %]	No effect on splicing	0.00(-4)/0.01(-14)/0.00(-27)/0.00(20)	0.00(-152)/0.01(-14)/0.02(206)/0.00(20)	No match in gnomAD exome	No match in gnomAD genome	No match in gnomADv4 Exome	No match in gnomADv4 Genome	-1.44 kcal/mol (Destabilising)	0.37 : intolerant		N
c.228C>G	p.(Ile76Met)	Yes	32		2	China	SNV5	3.11	23.60	10	High missense	08.25 % [04.79 % - 13.05 %]	No effect on splicing	0.00(-15)/0.00(-50)/0.00(3)/0.00(19)	0.00(-15)/0.01(161)/0.01(205)/0.00(19)	No match in gnomAD exome	No match in gnomAD genome	No match in gnomADv4 Exome	No match in gnomADv4 Genome	-0.43 kcal/mol (destabilising)	0.37 : intolerant		Y
c.229C>T	p.(Pro77Ser)	Yes	63		2	Spain	SNV5	4.03	27.20	10	High missense	08.25 % [04.79 % - 13.05 %]	No effect on splicing	0.01(-16)/0.00(-6)/0.00(18)/0.00(-29)	0.01(-16)/0.00(-154)/0.00(18)/0.01(204)	No match in gnomAD exome	No match in gnomAD genome	No match in gnomADv4 Exome	No match in gnomADv4 Genome	-0.53 kcal/mol (Destabilising)	0.37 : intolerant		N
c.235dup	p.(Ser79Phefs*153)	Yes	62		2	China	SNV5	No match in CADD v1.6	No match in CADD v1.6	10	Frameshift	08.04 % [04.67 % - 12.73 %]	No effect on splicing	0.00(21)/0.02(-19)/0.00(15)/0.00(-1)	0.00(406)/0.02(-19)/0.00(201)/0.00(-315)	No match in gnomAD exome	No match in gnomAD genome	1.591e-06	No match in gnomADv4 Genome	NA	No results		N
c.236C>A	p.(Ser79Tyr)	Yes	8		2	China	SNV5	4.13	28.00	10	High missense	08.04 % [04.67 % - 12.73 %]	No effect on splicing	0.00(11)/0.01(-23)/0.00(0)/0.00(11)	0.00(-83)/0.01(-23)/0.00(-198)/0.02(197)	No match in gnomAD exome	No match in gnomAD genome	No match in gnomADv4 Exome	No match in gnomADv4 Genome	-0.84 kcal/mol (Destabilising)	0.30 : intolerant		N
c.238T>A	p.(Phe80Ile)	Yes	64		2	The United States of America	SNV5	4.44	31.00	10	Clinvar pathogenic	05.05 % [02.45 % - 09.09 %]	No effect on splicing	0.01(-25)/0.00(15)/0.00(9)/0.00(5)	0.01(-25)/0.00(133)/0.00(9)/0.01(195)	No match in gnomAD exome	No match in gnomAD genome	No match in gnomADv4 Exome	No match in gnomADv4 Genome	0.18 kcal/mol (Stabilising)	0.31 : intolerant		N
c.238T>G	p.(Phe80Val)	Yes	20		2	France	SNV5	4.42	31.00	10	High missense	05.05 % [02.45 % - 09.09 %]	No effect on splicing	0.03(-25)/0.00(15)/0.00(9)/0.00(5)	0.03(-25)/0.00(-163)/0.00(9)/0.00(195)	No match in gnomAD exome	No match in gnomAD genome	No match in gnomADv4 Exome	No match in gnomADv4 Genome	-0.62 kcal/mol (destabilising)	0.31 : intolerant		Y
c.239T>G	p.(Phe80Cys)	Yes	60		2	Italy	SNV5	4.60	32.00	10	High missense	05.05 % [02.45 % - 09.09 %]	No effect on splicing	0.02(-26)/0.00(14)/0.00(6)/0.00(8)	0.02(-26)/0.00(150)/0.01(194)/0.00(8)	No match in gnomAD exome	No match in gnomAD genome	No match in gnomADv4 Exome	No match in gnomADv4 Genome	-0.13 kcal/mol (Destabilising)	0.31 : intolerant		N
c.240C>A	p.(Phe80Leu)	Yes	17		18	The United States of America and Switzerland	SNV5	4.36	30.00	10	Clinvar pathogenic	47.89 % [39.44 % - 56.42 %]	Alteration of an exonic splicing regulatory element	0.00(2)/0.06(-27)/0.00(0)/0.02(7)	0.00(2)/0.06(-27)/0.00(154)/0.02(7)	No match in gnomAD exome	No match in gnomAD genome	No match in gnomADv4 Exome	No match in gnomADv4 Genome	0.05 kcal/mol (Stabilising)	0.31 : intolerant		N
c.240C>G	p.(Phe80Leu)	Yes	65		2	The United States of America	SNV5	3.85	26.10	10	Clinvar pathogenic	05.05 % [02.45 % - 09.09 %]	No effect on splicing	0.00(7)/0.02(-27)/0.00(0)/0.01(7)	0.00(-136)/0.02(-27)/0.00(0)/0.01(7)	No match in gnomAD exome	No match in gnomAD genome	No match in gnomADv4 Exome	No match in gnomADv4 Genome	0.05 kcal/mol (Stabilising)	0.31 : intolerant		N
c.241G>A	p.(Val81Met)	Yes	61		3	Australia	SNV5	4.49	32.00	10	Clinvar pathogenic	30.67 % [23.41 % - 38.71 %]	Alteration of an exonic splicing regulatory element	0.00(3)/0.02(-28)/0.00(-41)/0.00(6)	0.01(148)/0.02(-28)/0.00(-41)/0.03(192)	No match in gnomAD exome	No match in gnomAD genome	No match in gnomADv4 Exome	No match in gnomADv4 Genome	0.34 kcal/mol (stabilising)	0.24 : intolerant		Y
c.241G>T	p.(Val81Leu)	Yes	8		5	China	SNV5	4.50	32.00	10	Clinvar pathogenic	43.04 % [35.2 % - 51.14 %]	Alteration of an exonic splicing regulatory element	0.00(12)/0.02(-28)/0.00(5)/0.00(6)	0.01(148)/0.02(-28)/0.00(5)/0.01(192)	No match in gnomAD exome	No match in gnomAD genome	No match in gnomADv4 Exome	No match in gnomADv4 Genome	0.02 kcal/mol (stabilising)	0.24 : intolerant		N
c.244C>G	p.(Leu82Val)	Yes	21		18	Sweden, Denmark, The Netherlands	SNV5	3.96	26.70	10	Clinvar pathogenic	26.62 % [19.83 % - 34.34 %]	Creation of a new splice site	0.00(-21)/0.00(-31)/0.54(-1)/0.01(3)	0.00(-21)/0.01(145)/0.54(-1)/0.01(3)	No match in gnomAD exome	No match in gnomAD genome	No match in gnomADv4 Exome	No match in gnomADv4 Genome	-1.31 kcal/mol (Destabilising)	0.28 : intolerant		N
c.247+2del	p.(?)	Yes	25		2	Germany	SNV5	No match in CADD v1.6	No match in CADD v1.6	10	Clinvar pathogenic	98.41 % [91.47 % - 99.96 %]	Alteration of the consensus splice site	0.00(26)/0.06(-35)/0.00(26)/0.99(-1)	0.00(61)/0.50(-95)/0.12(185)/0.99(-1)	3.978e-06	No match in gnomAD genome	6.841e-07	No match in gnomADv4 Genome	NA	No results		N
c.247+2T>G	p.(?)	Yes	66		2	China	SNV5	5.90	35.00	10	High splice	98.41 % [91.47 % - 99.96 %]	Alteration of the consensus splice site	0.00(25)/0.09(-36)/0.01(25)/0.99(-2)	0.00(25)/0.62(-96)/0.14(184)/0.99(-2)	No match in gnomAD exome	No match in gnomAD genome	6.841e-07	No match in gnomADv4 Genome	NA	No results		N
c.248G>A	p.(Gly83Asp)	Yes	67		2	The United States of America	SNV5	5.28	33.00	10	High missense	09.63 % [05.81 % - 14.79 %]	No effect on splicing	0.14(41)/0.01(0)/0.00(39)/0.00(7)	0.14(41)/0.01(0)/0.00(98)/0.02(-231)	No match in gnomAD exome	No match in gnomAD genome	No match in gnomADv4 Exome	No match in gnomADv4 Genome	-0.01 kcal/mol (Destabilising)	0.28 : intolerant		N
c.248G>C	p.(Gly83Ala)	Yes	68		1	The United States of America	SNV5	5..39	34.00	10	High missense	43.04 % [35.2 % - 51.14 %]	Alteration of the consensus splice site	0.26(41)/0.02(0)/0.00(39)/0.00(-1)	0.26(41)/0.02(0)/0.00(98)/0.02(-331)	No match in gnomAD exome	No match in gnomAD genome	No match in gnomADv4 Exome	No match in gnomADv4 Genome	0.14 kcal/mol (Stabilising)	0.28 : intolerant		N
c.250T>G	p.(Phe84Val)	Yes	68		2	The United States of America	SNV4	4.61	32.00	10	High missense	09.63 % [05.81 % - 14.79 %]	No effect on splicing	0.08(39)/0.00(-2)/0.00(37)/0.00(-2)	0.08(39)/0.00(-2)/0.00(37)/0.01(-333)	No match in gnomAD exome	No match in gnomAD genome	0	No match in gnomADv4 Genome	-0.99 kcal/mol (Destabilising)	0.31 : intolerant		N
c.253T>C	p.(Tyr85His)	Yes	15		2	The United States of America, Sweden, The Netherlands	SNV5	4.71	32.00	10	Clinvar pathogenic	09.63 % [05.81 % - 14.79 %]	No effect on splicing	0.07(36)/0.00(-5)/0.00(2)/0.00(34)	0.07(36)/0.00(-5)/0.00(-336)/0.00(218)	No match in gnomAD exome	No match in gnomAD genome	0	No match in gnomADv4 Genome	-1.57 kcal/mol (destabilising)	0.25 : intolerant		Y
c.256G>A	p.(Val86Met)	Yes	69		4	United Kingdom, Belgium, France , The United States of America	SNV5	4.64	32.00	10	Clinvar pathogenic	26.62 % [19.83 % - 34.34 %	Alteration of an exonic splicing regulatory element	0.04(33)/0.00(-48)/0.00(8)/0.00(-1)	0.04(33)/0.00(-48)/0.00(170)/0.00(-339)	0	No match in gnomAD genome	0	No match in gnomADv4 Genome	-0.15 kcal/mol (destabilising)	0.24 : intolerant	Incomplete penetrance suspected	Y
c.262_280del	p.(Leu88Glyfs*14)	Yes	70		2	Canada	SNV4	No match in CADD v1.6	No match in CADD v1.6	10	Frameshift	06.8 % [03.77 % - 11.14 %]	No effect on splicing	NA	0.07(86)/0.12(28)/0.02(-344)/0.00(26)	No match in gnomAD exome	No match in gnomAD genome	No match in gnomADv4 Exome	No match in gnomADv4 Genome	NA	No results	Uncertainty about cDNA nomenclature because it was published and described as Leu88del17 by Gerth et al., in Documenta Ophtalmologica, in July 2009 (doi: 10.1007/s10633-008-9154-5 ; PMID: 18985398) and as c.263_279delTGGTCGTGACCCGCTGG, p.Leu88del17 by Beryozkin et al., in Invest Ophtalmology & Visual Science, 2024 February (doi: 10.1167/iovs.65.2.39 ; PMID: 38411968)	N
c.266T>C	p.(Val89Ala)	Yes	71		18	Sweden	SNV5	4.63	32.00	10	High missense	09.76 % [06.06 % - 14.67 %]	No effect on splicing	0.00(10)/0.05(23)/0.00(12)/0.00(21)	0.00(-393)/0.05(23)/0.00(-349)/0.00(205)	No match in gnomAD exome	No match in gnomAD genome	No match in gnomADv4 Exome	No match in gnomADv4 Genome	-1.76 kcal/mol (Destabilising)	0.32 : intolerant		N
c.272C>T	p.(Thr91Ile)	Yes	17		2	The United States of America and Switzerland	SNV4	3.86	26.10	10	Clinvar pathogenic	03.72 % [01.51 % - 07.52 %]	No effect on splicing	0.05(17)/0.00(4)/0.00(15)/0.00(0)	0.05(17)/0.01(75)/0.00(199)/0.00(-355)	No match in gnomAD exome	No match in gnomAD genome	No match in gnomADv4 Exome	No match in gnomADv4 Genome	0.03 kcal/mol (stabilising)	0.35 : intolerant		Y
c.274C>A	p.(Arg92Ser)	Yes	36		16	Germany	SNV5	4.59	32.00	10	Clinvar pathogenic	23.61 % [16.94 % - 31.4 %]	Alteration of an exonic splicing regulatory element	0.31(2)/0.21(15)/0.00(2)/0.00(13)	0.31(2)/0.21(15)/0.00(72)/0.01(-357)	No match in gnomAD exome	3.188E-05	0	6.569E-06	-1.71 kcal/mol (Destabilising)	0.33 : intolerant		N
c.274C>G	p.(Arg92Gly)	Yes	12		2	France and Italy	SNV5	4.46	32.00	10	High missense	03.72 % [01.51 % - 07.52 %]	No effect on splicing	0.00(13)/0.09(15)/0.00(13)/0.00(15)	0.00(73)/0.09(15)/0.00(490)/0.00(-357)	No match in gnomAD exome	No match in gnomAD genome	7.162e-07	No match in gnomADv4 Genome	-1.73 kcal/mol (Destabilising)	0.33 : intolerant	Published and described as c.275G>A, p.(Arg92Gly) by Querques et al., in December 2009 (PMID: 20057903)	N
c.274C>T	p.(Arg92Cys)	Yes	21		21	Sweden, Denmark, The Netherlands	SNV5	4.77	33.00	10	Clinvar pathogenic	03.72 % [01.51 % - 07.52 %]	No effect on splicing	0.02(15)/0.00(-26)/0.00(13)/0.00(-10)	0.02(15)/0.00(-26)/0.00(152)/0.00(-357)	No match in gnomAD exome	No match in gnomAD genome	0	No match in gnomADv4 Genome	-1.66 kcal/mol (Destabilising)	0.33 : intolerant		N
c.275G>A	p.(Arg92His)	Yes	29		21	France and Switzerland	SNV5	4.85	33.00	10	Clinvar pathogenic	03.72 % [01.51 % - 07.52 %]	No effect on splicing	0.02(14)/0.00(-27)/0.00(14)/0.00(12)	0.02(14)/0.00(-27)/0.00(151)/0.00(-358)	No match in gnomAD exome	No match in gnomAD genome	0	No match in gnomADv4 Genome	-1.05 kcal/mol (Destabilising)	0.33 : intolerant	Published and described as c.379G>A, p.(Arg92His) by Marchant et al., in March 2001 (PMID: 11241846)	N
c.277_278delinsCC	p.(Trp93Pro)	Yes	72		1	The United States of America	SNV5	No match in CADD v1.6	No match in CADD v1.6	0	Unknown	03.59 % [01.56 % - 06.95 %]	No effect on splicing	No results	No results	No match in gnomAD exome	No match in gnomAD genome	No match in gnomADv4 Exome	No match in gnomADv4 Genome	-1.52 kcal/mol (Destabilising)	No results		N
c.277_283delinsCGGTTGG	p.(Trp93_Asn95delinsArgLeuAsp)	Yes	57		1	Germany	SNV5	No match in CADD v1.6	No match in CADD v1.6	0	Unknown	03.59 % [01.56 % - 06.95 %]	No effect on splicing	No results	No results	No match in gnomAD exome	No match in gnomAD genome	No match in gnomADv4 Exome	No match in gnomADv4 Genome	NA	No results		N
c.277T>C	p.(Trp93Arg)	Yes	68		2	The United States of America	SNV5	4.77	33.00	10	Clinvar pathogenic	03.59 % [01.56 % - 06.95 %]	No effect on splicing	0.00(-29)/0.04(12)/0.00(10)/0.00(12)	0.00(-29)/0.04(12)/0.00(194)/0.00(-360)	No match in gnomAD exome	No match in gnomAD genome	No match in gnomADv4 Exome	No match in gnomADv4 Genome	-1.87 kcal/mol (Destabilising)	0.63 : slightly intolerant		N
c.278G>A	p.(Trp93*)	Yes	1		2	Italy and United Kingdom	SNV5	8.51	43.00	10	Nonsense	03.59 % [01.56 % - 06.95 %]	No effect on splicing	0.42(2)/0.20(11)/0.00(2)/0.00(9)	0.42(2)/0.20(11)/0.00(148)/0.00(-361)	No match in gnomAD exome	No match in gnomAD genome	No match in gnomADv4 Exome	No match in gnomADv4 Genome	NA	0.63 : slightly intolerant		N
c.278G>C	p.(Trp93Ser)	Yes	32		2	China	SNV5	4.98	33.00	10	High missense	03.59 % [01.56 % - 06.95 %]	No effect on splicing	0.08(11)/0.00(-2)/0.00(9)/0.00(0)	0.08(11)/0.01(69)/0.00(193)/0.00(-361)	No match in gnomAD exome	No match in gnomAD genome	No match in gnomADv4 Exome	No match in gnomADv4 Genome	-3.02 kcal/mol (destabilising)	0.63 : slightly intolerant		Y
c.279G>C	p.(Trp93Cys)	Yes	15		25	The United States of America, Sweden, The Netherlands	SNV5	4.94	33.00	10	Clinvar pathogenic	03.59 % [01.56 % - 06.95 %]	No effect on splicing	0.02(10)/0.00(-3)/0.00(8)/0.00(-1)	0.02(10)/0.00(68)/0.00(8)/0.00(-362)	No match in gnomAD exome	No match in gnomAD genome	3.551e-06	No match in gnomADv4 Genome	-1.52 kcal/mol (Destabilising)	0.63 : slightly intolerant		N
c.281G>T	p.(Trp94Leu)	Yes	32		2	China	SNV5	4.99	33.00	10	High missense	03.59 % [01.56 % - 06.95 %]	No effect on splicing	0.20(8)/0.00(-33)/0.00(6)/0.00(46)	0.20(8)/0.00(-33)/0.00(0)/0.00(-364)	No match in gnomAD exome	No match in gnomAD genome	No match in gnomADv4 Exome	No match in gnomADv4 Genome	-0.9 kcal/mol (Destabilising)	0.59 : slightly intolerant		N
c.286C>G	p.(Gln96Glu)	Yes	73		2	The United States of America	SNV5	3.96	26.70	10	Clinvar pathogenic	05.41 % [02.62 % - 09.72 %]	No effect on splicing	0.00(-38)/0.21(3)/0.00(1)/0.00(3)	0.00(61)/0.21(3)/0.00(1)/0.00(-369)	6?829e-06	No match in gnomAD genome	1.002e-05	No match in gnomADv4 Genome	-0.2 kcal/mol (destabilising)	0.66 : slightly intolerant		Y
c.287_298del	p.(Gln96_Asn99del)	Yes	58		2	Germany	SNV5	No match in CADD v1.6	No match in CADD v1.6	0	Unknown	05.41 % [02.62 % - 09.72 %]	No effect on splicing	No results	0.09(66)/0.22(8)/0.01(-364)/0.00(6)	No match in gnomAD exome	No match in gnomAD genome	No match in gnomADv4 Exome	No match in gnomADv4 Genome	NA	No results		N
c.287A>G	p.(Gln96Arg)	Yes	74		2	The United States of America	SNV5	4.38	31.00	10	Clinvar pathogenic	47.89 % [39.44 % - 56.42 %]	Creation of a new splice site	0.00(8)/0.22(2)/0.01(0)/0.00(2)	0.00(8)/0.22(2)/0.01(0)/0.01(-370)	0	No match in gnomAD genome	0	No match in gnomADv4 Genome	-0.37 kcal/mol (destabilising)	0.66 : slightly intolerant		Y
c.287A>T	p.(Gln96Leu)	Yes	62		2	China	SNV5	4.56	32.00	10	High missense	05.41 % [02.62 % - 09.72 %]	No effect on splicing	0.01(8)/0.22(2)/0.00(0)/0.00(2)	0.01(60)/0.22(2)/0.00(-370)/0.00(184)	No match in gnomAD exome	No match in gnomAD genome	1.777e-06	No match in gnomADv4 Genome	-0.58 kcal/mol (Destabilising)	0.66 : slightly intolerant		N
c.288G>C	p.(Gln96His)	Yes	21		2	Sweden, Denmark, The Netherlands	SNV5	4.14	28.10	10	Clinvar pathogenic	05.41 % [02.62 % - 09.72 %]	No effect on splicing	0.03(7)/0.22(1)/0.00(36)/0.00(-1)	0.03(7)/0.22(1)/0.00(-371)/0.00(-1)	No match in gnomAD exome	No match in gnomAD genome	No match in gnomADv4 Exome	No match in gnomADv4 Genome	-0.98 kcal/mol (destabilising)	0.66 : slightly intolerant		Y
c.289T>C	p.(Tyr97His)	Yes	32		2	China	SNV5	4.65	32.00	10	High missense	05.41 % [02.62 % - 09.72 %]	No effect on splicing	0.09(0)/0.00(-41)/0.00(0)/0.00(-2)	0.09(0)/0.01(58)/0.00(-372)/0.00(-2)	No match in gnomAD exome	No match in gnomAD genome	No match in gnomADv4 Exome	No match in gnomADv4 Genome	-1.63 kcal/mol (Destabilising)	0.60 : slightly intolerant		N
c.291C>G	p.(Tyr97*)	Yes	75		2	China	SNV5	6.24	35.00	10	Nonsense	05.41 % [02.62 % - 09.72 %]	No effect on splicing	0.23(1)/0.01(-43)/0.00(1)/0.00(-4)	0.23(1)/0.01(-43)/0.01(-374)/0.00(180)	No match in gnomAD exome	No match in gnomAD genome	No match in gnomADv4 Exome	No match in gnomADv4 Genome	NA	0.60 : slightly intolerant		N
c.292G>A	p.(Glu98Lys)	Yes	147		2	China	SNV5	3.86	26.10	10	Clinvar pathogenic	05.41 % [02.62 % - 09.72 %]	No effect on splicing	0.06(-3)/0.00(-44)/0.00(32)/0.00(-5)	0.06(-3)/0.00(55)/0.00(472)/0.00(-375)	No match in gnomAD exome	No match in gnomAD genome	0	No match in gnomADv4 Genome	0.11 kcal/mol (Stabilising)	0.57 : slightly intolerant		Y
c.293A>G	p.(Glu98Gly)	No			0	NA	SNV4	4.08	27.60	10	Clinvar pathogenic	05.41 % [02.62 % - 09.72 %]	No effect on splicing	0.01(-4)/0.00(-45)/0.00(-38)/0.00(-6)	0.01(54)/0.00(-171)/0.00(-376)/0.00(178)	No match in gnomAD exome	No match in gnomAD genome	No match in gnomADv4 Exome	No match in gnomADv4 Genome	-1.32 kcal/mol (Destabilising)	0.57 : slightly intolerant		N
c.294G>C	p.(Glu98Asp)	Yes	39		2	France	SNV4	3.36	24.30	10	Clinvar pathogenic	05.41 % [02.62 % - 09.72 %]	No effect on splicing	0.00(30)/0.04(-5)/0.00(30)/0.00(-7)	0.00(-86)/0.04(-5)/0.00(470)/0.00(-377)	No match in gnomAD exome	No match in gnomAD genome	No match in gnomADv4 Exome	No match in gnomADv4 Genome	-0.42 kcal/mol (destabilising)	0.57 : slightly intolerant		Y
c.295A>C	p.(Asn99His)	Yes	33		2	Denmark	SNV5	4.28	29.40	10	Clinvar pathogenic	05.41 % [02.62 % - 09.72 %]	No effect on splicing	0.00(-8)/0.03(-6)/0.00(-6)/0.00(-8)	0.01(52)/0.03(-6)/0.00(-378)/0.00(176)	No match in gnomAD exome	No match in gnomAD genome	No match in gnomADv4 Exome	No match in gnomADv4 Genome	-0.74 kcal/mol (Destabilising)	1.70 : highly tolerant		N
c.295A>G	p.(Asn99Asp)	Yes	32		2	China	SNV5	4.30	29.60	10	High missense	05.41 % [02.62 % - 09.72 %]	No effect on splicing	0.02(-6)/0.00(29)/0.00(23)/0.00(-8)	0.02(-6)/0.00(52)/0.00(-378)/0.00(-8)	No match in gnomAD exome	No match in gnomAD genome	No match in gnomADv4 Exome	No match in gnomADv4 Genome	-1.07 kcal/mol (Destabilising)	1.70 : highly tolerant		N
c.295A>T	p.(Asn99Tyr)	Yes	61		2	Australia	SNV5	4.03	27.20	10	High missense	05.41 % [02.62 % - 09.72 %]	No effect on splicing	0.00(-19)/0.05(-6)/0.00(-2)/0.00(-8)	0.01(52)/0.05(-6)/0.00(-2)/0.00(-378)	No match in gnomAD exome	No match in gnomAD genome	No match in gnomADv4 Exome	No match in gnomADv4 Genome	0.45 kcal/mol (Stabilising)	1.70 : highly tolerant		N
c.297C>A	p.(Asn99Lys)	Yes	36		23	Germany	SNV5	3.72	25.50	10	Clinvar pathogenic	05.41 % [02.62 % - 09.72 %]	No effect on splicing	0.01(50)/0.02(-8)/0.00(38)/0.00(-10)	0.01(50)/0.02(-8)/0.00(472)/0.00(-380)	No match in gnomAD exome	No match in gnomAD genome	0	No match in gnomADv4 Genome	-0.17 kcal/mol (Destabilising)	1.70 : highly tolerant		N
c.299T>G	p.(Leu100Arg)	Yes	36		21	Germany	SNV5	4.61	32.00	10	Clinvar pathogenic	07.81 % [04.44 % - 12.56 %]	No effect on splicing	0.02(-10)/0.00(48)/0.00(47)/0.00(-12)	0.02(-10)/0.00(48)/0.00(-382)/0.00(172)	No match in gnomAD exome	No match in gnomAD genome	No match in gnomADv4 Exome	No match in gnomADv4 Genome	-1.83 kcal/mol (Destabilising)	1.70 : highly tolerant		N
c.301C>A	p.(Pro101Thr)	Yes	17		3	The United States of America and Switzerland	SNV5	4.08	27.60	10	Clinvar pathogenic	07.81 % [04.44 % - 12.56 %]	No effect on splicing	0.02(-12)/0.02(46)/0.00(17)/0.00(-14)	0.02(-12)/0.02(46)/0.00(170)/0.00(-384)	No match in gnomAD exome	No match in gnomAD genome	1.431e-06	No match in gnomADv4 Genome	-2.37 kcal/mol (destabilising)	1.43 : highly tolerant		Y
c.302C>G	p.(Pro101Arg)	Yes	76		1	The Netherlands; France; Germany; Israel; Italy; Slovenia; Ireland; Spain; Czech Republic; Poland; USA; Finland; Belgium; UK; Japan; Switzerland; Argentina; Palestine; Latvia ; New Zealand; South Africa; Australia; Greece; Brazil; Germany ; Turkey	SNV4	4.32	29.70	10	Clinvar pathogenic	07.81 % [04.44 % - 12.56 %]	No effect on splicing	0.05(-13)/0.00(45)/0.00(-15)/0.00(50)	0.05(-13)/0.00(-429)/0.00(-15)/0.00(-385)	No match in gnomAD exome	No match in gnomAD genome	No match in gnomADv4 Exome	No match in gnomADv4 Genome	-1.29 kcal/mol (Destabilising)	1.43 : highly tolerant		N
c.302C>T	p.(Pro101Leu)	Yes	52		3	The United States of America	SNV5	4.40	31.00	10	High missense	07.81 % [04.44 % - 12.56 %]	No effect on splicing	0.01(-13)/0.00(50)/0.00(22)/0.00(44)	0.01(-13)/0.00(-429)/0.00(124)/0.00(-385)	1.357e-05	3.187e-05	1.431e-05	2.628e-05	-0.43 kcal/mol (destabilising)	1.43 : highly tolerant	In the publication of Hitti-Malin et al, the phanotype of the patient is not really clear. The information about the mode of the variant transmission is given, as a autosomal dominant mode.	Y
c.304T>C	p.(Trp102Arg)	Yes	55		19	Germany	SNV5	4.68	32.00	10	High missense	07.81 % [04.44 % - 12.56 %]	No effect on splicing	0.04(-15)/0.00(43)/0.00(42)/0.00(-17)	0.04(-15)/0.00(-431)/0.00(42)/0.00(-387)	No match in gnomAD exome	No match in gnomAD genome	No match in gnomADv4 Exome	No match in gnomADv4 Genome	-0.23 kcal/mol (Destabilising)	1.71 : highly tolerant		N
c.310G>C	p.(Asp104His)	Yes	78		21	China	SNV5	4.65	32.00	10	Clinvar pathogenic	07.81 % [04.44 % - 12.56 %]	No effect on splicing	0.01(37)/0.05(-21)/0.00(-23)/0.00(36)	0.01(37)/0.05(-21)/0.00(-393)/0.00(36)	No match in gnomAD exome	No match in gnomAD genome	No match in gnomADv4 Exome	No match in gnomADv4 Genome	-0.13 kcal/mol (Destabilising)	1.02 : slightly tolerant		N
c.312C>A	p.(Asp104Glu)	Yes	15		19	The United States of America, Sweden, The Netherlands	SNV5	3.43	24.50	10	High missense	07.81 % [04.44 % - 12.56 %]	No effect on splicing	0.00(2)/0.01(-23)/0.00(3)/0.00(34)	0.00(-439)/0.01(-23)/0.00(351)/0.00(-395)	No match in gnomAD exome	No match in gnomAD genome	No match in gnomADv4 Exome	No match in gnomADv4 Genome	-0.65 kcal/mol (Destabilising)	1.02 : slightly tolerant		N
c.313C>G	p.(Arg105Gly)	Yes	27		2	Slovenia	SNV5	4.46	32.00	10	High missense	07.81 % [04.44 % - 12.56 %]	No effect on splicing	0.00(-24)/0.01(34)/0.00(-26)/0.00(33)	0.00(-24)/0.01(34)/0.00(-396)/0.00(113)	No match in gnomAD exome	No match in gnomAD genome	No match in gnomADv4 Exome	No match in gnomADv4 Genome	-0.78 kcal/mol (Destabilising)	1.04 : tolerant		N
c.313C>T	p.(Arg105Cys)	Yes	17		2	The United States of America and Switzerland	SNV5	4.76	33.00	10	High missense	07.81 % [04.44 % - 12.56 %]	No effect on splicing	0.00(11)/0.02(-24)/0.00(-26)/0.00(33)	0.00(-440)/0.02(-24)/0.00(-396)/0.00(33)	0	9.561e-05	6.439e-06	1.971e-05	0.41 kcal/mol (Stabilising)	1.04 : tolerant		N
c.324C>G	p.(Ser108Arg)	Yes	9		2	Italy	VUS	2.56	22.60	5	Low missense	07.8 % [04.53 % - 12.37 %]	No effect on splicing	0.00(0)/0.00(-35)/0.00(-1)/0.00(22)	0.00(0)/0.00(-35)/0.00(-407)/0.00(147)	No match in gnomAD exome	No match in gnomAD genome	No match in gnomADv4 Exome	No match in gnomADv4 Genome	-0.46 kcal/mol (destabilising)	0.78 : neutral		N
c.326T>G	p.(Leu109Arg)	Yes	32		1	China	SNV4	4.11	27.90	9	High missense	07.8 % [04.53 % - 12.37 %]	No effect on splicing	0.00(-2)/0.01(21)/0.00(-39)/0.00(20)	0.00(100)/0.01(21)/0.00(-448)/0.00(-409)	No match in gnomAD exome	No match in gnomAD genome	No match in gnomADv4 Exome	No match in gnomADv4 Genome	-0.64 kcal/mol (Destabilising)	0.94 : slightly tolerant	Published and described as c.326T>G, p.(Leu109Tyr) by Tian et al., in Invest Ophtalmology & Visual Science, 2017 July (doi : 10.1167/iovs.17-21999 ; PMID: 28687848)	N
c.332C>T	p.(Ser111Leu)	Yes	79		2	The United States of America	SNV4	4.44	31.00	10	High missense	43.04 % [35.2 % - 51.14 %]	Alteration of an exonic splicing regulatory element	0.02(15)/0.01(-43)/0.00(-45)/0.00(14)	0.02(15)/0.01(-43)/0.00(94)/0.00(-415)	No match in gnomAD exome	No match in gnomAD genome	1.431e-06	No match in gnomADv4 Genome	0.4 kcal/mol (Stabilising)	1.07 : tolerant		N
c.339C>G	p.(Phe113Leu)	Yes	80		2	China	VUS	2.28	21.40	5	Low missense	35.81 % [28.11 % - 44.1 %]	Alteration of an exonic splicing regulatory element	0.00(1)/0.05(-50)/0.00(50)/0.00(7)	0.00(87)/0.05(-50)/0.00(422)/0.00(7)	6.7e-06	No match in gnomAD genome	1.77e-06	No match in gnomADv4 Genome	-1.0 kcal/mol (Destabilising)	1.22 : tolerant		N
c.343G>T	p.(Glu115*)	Yes	32		2	China	SNV5	7.54	38.00	10	Nonsense	47.89 % [39.44 % - 56.42 %]	Alteration of an exonic splicing regulatory element	0.06(4)/0.00(-19)/0.00(3)/0.00(37)	0.06(4)/0.05(-54)/0.01(-426)/0.00(128)	No match in gnomAD exome	No match in gnomAD genome	2.861e-06	No match in gnomADv4 Genome	NA	0.65 : slightly intolerant		N
c.346_355dup	p.(Glu119Glyfs*116)	Yes	8		4	China	SNV5	No match in CADD v1.6	No match in CADD v1.6	10	Frameshift	02.58 % [00.84 % - 05.91 %]	No effect on splicing	No results	0.08(0)/0.04(2)/0.00(0)/0.00(1)	No match in gnomAD exome	No match in gnomAD genome	1.77e-06	No match in gnomADv4 Genome	NA	No results	Published and described as c.345_346insGGCAAGGACG, p.Glu115GlufsX120, by Guo et al., in Retina, 2019 August (doi: 10.1097/IAE.0000000000002183, PMID: 29781975)	N
c.352G>C	p.(Asp118His)	Yes	58		2	Germany	SNV5	4.65	32.00	10	High missense	02.58 % [00.84 % - 05.91 %]	No effect on splicing	0.00(-6)/0.02(-5)/0.00(-6)/0.00(29)	0.00(-74)/0.02(-5)/0.00(-6)/0.00(129)	No match in gnomAD exome	No match in gnomAD genome	No match in gnomADv4 Exome	No match in gnomADv4 Genome	-0.18 kcal/mol (Destabilising)	0.70 : neutral		N
c.353_362dup	p.(Leu123Alafs*112)	Yes	32		2	China	SNV5	No match in CADD v1.6	No match in CADD v1.6	10	Frameshift	02.58 % [00.84 % - 05.91 %]	No effect on splicing	No results	0.09(0)/0.04(1)/0.00(418)/0.00(-429)	No match in gnomAD exome	No match in gnomAD genome	No match in gnomADv4 Exome	No match in gnomADv4 Genome	NA	No results		N
c.353A>C	p.(Asp118Ala)	Yes	81		2	The United States of America	SNV4	4.53	32.00	10	High missense	02.58 % [00.84 % - 05.91 %]	No effect on splicing	0.00(-1)/0.01(-6)/0.00(-2)/0.00(-7)	0.00(73)/0.01(-6)/0.00(-436)/0.00(-7)	No match in gnomAD exome	No match in gnomAD genome	No match in gnomADv4 Exome	No match in gnomADv4 Genome	-0.38 kcal/mol (Destabilising)	0.70 : neutral		N
c.355G>C	p.(Glu119Gln)	Yes	82		7	The United States of America and Sweden	SNV5	4.46	32.00	9	High missense	02.58 % [00.84 % - 05.91 %]	No effect on splicing	0.01(-8)/0.00(-3)/0.00(-9)/0.00(-3)	0.01(-8)/0.00(-66)/0.00(-438)/0.00(-3)	2.671e-05	No match in gnomAD genome	1.86e-05	3.284e-05	-0.22 kcal/mol (Destabilising)	0.72 : neutral		N
c.362G>C	p.(Gly121Ala)	Yes	83		2	China	VUS	3.51	24.70	9	High missense	02.58 % [00.84 % - 05.91 %]	No effect on splicing	0.00(-4)/0.00(-15)/0.00(-16)/0.00(-1)	0.01(-73)/0.00(-15)/0.00(-16)/0.00(-445)	2.005e-05	6.371e-05	4.291e-05	2.627e-05	-0.5 kcal/mol (Destabilising)	0.94 : slightly tolerant	This variant is classified as VUS because it is described in a single sporadic case of RP.	N
c.380C>T	p.(Thr127Met)	Yes	56		2	China	SNV4	4.23	28.90	10	High missense	03.43 % [01.39 % - 06.94 %]	No effect on splicing	0.00(-33)/0.00(1)/0.00(-34)/0.00(0)	0.00(-33)/0.00(-132)/0.00(-34)/0.00(-463)	No match in gnomAD exome	No match in gnomAD genome	1.77e-06	No match in gnomADv4 Genome	0.21 kcal/mol (Stabilising)	1.64 : highly tolerant		N
c.388C>A	p.(Arg130Ser)	Yes	20		5	France	SNV4	4.29	29.50	10	Clinvar pathogenic	03.43 % [01.39 % - 06.94 %]	No effect on splicing	0.00(2)/0.00(38)/0.00(20)/0.00(38)	0.00(-99)/0.00(38)/0.00(-471)/0.00(38)	1.997e-05	No match in gnomAD genome	1.97e-05	3.576e-06	-1.58 kcal/mol (destabilising)	1.88 : highly tolerant		Y
c.389G>T	p.(Arg130Leu)	Yes	13		3	China	SNV5	4.77	33.00	10	High missense	03.43 % [01.39 % - 06.94 %]	No effect on splicing	0.00(5)/0.00(-42)/0.00(-43)/0.00(37)	0.00(-181)/0.00(-42)/0.00(-472)/0.00(37)	No match in gnomAD exome	No match in gnomAD genome	0	No match in gnomADv4 Genome	-0.5 kcal/mol (Destabilising)	1.88 : highly tolerant		N
c.392A>G	p.(Tyr131Cys)	Yes	84		2	The United States of America and India	SNV4	4.69	32.00	10	High missense	03.43 % [01.39 % - 06.94 %]	No effect on splicing	0.00(-46)/0.00(-45)/0.00(-46)/0.00(34)	0.00(-500)/0.00(-103)/0.01(-475)/0.00(34)	No match in gnomAD exome	No match in gnomAD genome	1.77e-06	No match in gnomADv4 Genome	0.02 kcal/mol (Stabilising)	2.20 : highly tolerant		N
c.393C>A	p.(Tyr131*)	Yes	85		2	Spain	SNV5	6.14	35.00	10	Nonsense	03.43 % [01.39 % - 06.94 %]	No effect on splicing	0.00(2)/0.01(-46)/0.00(-47)/0.00(33)	0.00(-145)/0.02(-104)/0.01(-476)/0.00(33)	No match in gnomAD exome	No match in gnomAD genome	0	No match in gnomADv4 Genome	NA	2.20 : highly tolerant		N
c.397A>C	p.(Asn133His)	Yes	25		2	Germany	SNV5	3.07	23.60	10	Clinvar pathogenic	03.43 % [01.39 % - 06.94 %]	No effect on splicing	0.00(3)/0.01(-50)/0.00(6)/0.00(29)	0.00(-275)/0.01(-108)/0.00(-480)/0.00(29)	1.997e-05	No match in gnomAD genome	1.359e-05	1.971e-05	-1.24 kcal/mol (Destabilising)	1.82 : highly tolerant		N
c.397A>G	p.(Asn133Asp)	Yes	56		2	China	SNV5	4.30	29.60	9	High missense	03.43 % [01.39 % - 06.94 %]	No effect on splicing	0.00(-50)/0.00(29)/0.00(6)/0.00(11)	0.00(-50)/0.00(29)/0.00(367)/0.00(74)	No match in gnomAD exome	No match in gnomAD genome	No match in gnomADv4 Exome	No match in gnomADv4 Genome	-0.97 kcal/mol (Destabilising)	1.82 : highly tolerant		N
c.399C>G	p.(Asn133Lys)	Yes	17		21	The United States of America and Switzerland	SNV5	3.56	24.90	10	Clinvar pathogenic	03.43 % [01.39 % - 06.94 %]	No effect on splicing	0.00(1)/0.01(27)/0.00(27)/0.00(9)	0.00(-52)/0.01(-110)/0.00(27)/0.00(365)	No match in gnomAD exome	No match in gnomAD genome	No match in gnomADv4 Exome	6.568e-06	-0.44 kcal/mol (Destabilising)	1.82 : highly tolerant		N
c.400C>G	p.(Leu134Val)	Yes	86		5	France, Switzerland and The United States of America	SNV5	4.05	27.30	10	Clinvar pathogenic	03.43 % [01.39 % - 06.94 %]	No effect on splicing	0.00(-48)/0.00(26)/0.00(-1)/0.00(26)	0.00(-111)/0.00(26)/0.00(-1)/0.00(-483)	3.324e-05	No match in gnomAD genome	5.865e-05	1.313e-05	-1.93 kcal/mol (destabilising)	1.89 : highly tolerant		Y
c.403G>A	p.(Gly135Ser)	Yes	21		2	Sweden, Denmark, The Netherlands	VUS	2.64	22.70	5	Low missense	03.43 % [01.39 % - 06.94 %]	No effect on splicing	0.00(23)/0.00(-3)/0.00(23)/0.00(0)	0.01(-56)/0.00(-155)/0.00(-486)/0.00(68)	No match in gnomAD exome	No match in gnomAD genome	No match in gnomADv4 Exome	No match in gnomADv4 Genome	-1.35 kcal/mol (destabilising)	3.69 : highly tolerant	Incomplete penetrance suspected and possibly recessive inheritance	Y
c.404G>A	p.(Gly135Asp)	Yes	87		2	Israel	SNV4	3.28	24.10	7	Moderate missense	03.43 % [01.39 % - 06.94 %]	No effect on splicing	0.00(22)/0.00(-4)/0.00(22)/0.00(-6)	0.02(-115)/0.00(426)/0.00(22)/0.00(-487)	0	No match in gnomAD genome	6.437e-06	6.568e-06	-1.66 kcal/mol (Destabilising)	3.69 : highly tolerant		N
c.416T>A	p.(Ile139Asn)	Yes	62		2	China	SNV5	4.35	30.00	10	High missense	05.1 % [02.47 % - 09.18 %]	No effect on splicing	0.00(-7)/0.00(10)/0.00(-36)/0.00(10)	0.00(-127)/0.00(10)/0.00(55)/0.00(-499)	No match in gnomAD exome	No match in gnomAD genome	0	No match in gnomADv4 Genome	-2.37 kcal/mol (Destabilising)	3.68 : highly tolerant		N
c.418C>G	p.(Leu140Val)	Yes	47		9	Denmark	SNV5	3.10	23.60	9	High missense	05.1 % [02.47 % - 09.18 %]	No effect on splicing	0.00(-1)/0.00(8)/0.00(-1)/0.00(8)	0.01(-129)/0.00(8)/0.00(-1)/0.00(8)	3.33e-05	No match in gnomAD genome	1.43e-05	No match in gnomADv4 Genome	-1.94 kcal/mol (Destabilising)	4.53 : highly tolerant		N
c.419T>A	p.(Leu140Gln)	Yes	31		2	Israel	SNV4	4.48	32.00	10	High missense	05.1 % [02.47 % - 09.18 %]	No effect on splicing	0.01(2)/0.01(7)/0.00(7)/0.00(-11)	0.01(2)/0.01(7)/0.00(7)/0.00(-73)	No match in gnomAD exome	No match in gnomAD genome	No match in gnomADv4 Exome	No match in gnomADv4 Genome	-2.3 kcal/mol (Destabilising)	4.53 : highly tolerant	Published by Beryozkin et al, in Invest Ophtalmology & Visual Science, 2024 February (doi: 10.1167/iovs.65.2.39 ; PMID: 38411968) as a variant already published by Hufendiek et al., in International Journal of Molecular Sciences, 2020 December (doi: 10.3390/ijms21249353 ; PMID : 33302512) but no found in this publication.	N
c.419T>C	p.(Leu140Pro)	Yes	39		2	France	SNV5	4.60	32.00	10	High missense	05.1 % [02.47 % - 09.18 %]	No effect on splicing	0.00(7)/0.00(40)/0.00(7)/0.00(-21)	0.00(7)/0.01(-130)/0.00(7)/0.00(62)	No match in gnomAD exome	No match in gnomAD genome	No match in gnomADv4 Exome	No match in gnomADv4 Genome	-1.37 kcal/mol (Destabilising)	4.53 : highly tolerant		N
c.419T>G	p.(Leu140Arg)	Yes	17		18	The United States of America and Switzerland	SNV5	4.51	32.00	10	High missense	05.1 % [02.47 % - 09.18 %]	No effect on splicing	0.00(2)/0.01(7)/0.00(0)/0.00(7)	0.01(-130)/0.01(7)/0.00(345)/0.00(7)	No match in gnomAD exome	No match in gnomAD genome	No match in gnomADv4 Exome	No match in gnomADv4 Genome	-1.82 kcal/mol (Destabilising)	4.53 : highly tolerant		N
c.421C>A	p.(Arg141Ser)	Yes	88		2	The United States of America	SNV5	4.26	29.30	10	Clinvar pathogenic	05.1 % [02.47 % - 09.18 %]	No effect on splicing	0.00(2)/0.01(5)/0.00(50)/0.00(5)	0.00(-132)/0.01(5)/0.00(50)/0.00(5)	No match in gnomAD exome	No match in gnomAD genome	2.503e-05	6.568e-06	-2.06 kcal/mol (destabilising)	3.58 : highly tolerant		Y
c.422_429del	p.(Arg141Glnfs*88)	Yes	62		2	China	SNV5	No match in CADD v1.6	No match in CADD v1.6	10	Frameshift	05.1 % [02.47 % - 09.18 %]	No effect on splicing	No results	0.01(12)/0.03(-131)/0.01(51)/0.00(6)	No match in gnomAD exome	No match in gnomAD genome	No match in gnomADv4 Exome	No match in gnomADv4 Genome	NA	No results		N
c.422G>A	p.(Arg141His)	Yes	36		20	Germany	SNV5	4.81	33.00	10	High missense	05.1 % [02.47 % - 09.18 %]	No effect on splicing	0.01(4)/0.00(37)/0.00(4)/0.00(49)	0.01(4)/0.00(-133)/0.00(4)/0.00(49)	0.0005	0.0006	0.0003	0.0003	-1.14 kcal/mol (destabilising)	3.58 : highly tolerant		Y
c.424A>G	p.(Ser142Gly)	Yes	53		2	China	SNV4	4.10	27.70	10	High missense	04.35 % [02.01 % - 08.09 %]	No effect on splicing	0.00(8)/0.01(2)/0.00(47)/0.00(2)	0.00(-77)/0.01(2)/0.00(47)/0.00(2)	No match in gnomAD exome	No match in gnomAD genome	No match in gnomADv4 Exome	No match in gnomADv4 Genome	-0.51 kcal/mol (Destabilising)	4.09 : highly tolerant		N
c.424A>T	p.(Ser142Cys)	No			0	NA	SNV4	4.20	28.70	10	High missense	04.35 % [02.01 % - 08.09 %]	No effect on splicing	0.00(8)/0.01(2)/0.00(47)/0.00(2)	0.00(-77)/0.01(2)/0.00(47)/0.00(2)	No match in gnomAD exome	No match in gnomAD genome	1.43e-06	No match in gnomADv4 Genome	-0.35 kcal/mol (Destabilising)	4.09 : highly tolerant		N
c.427G>T	p.(Val143Phe)	Yes	53		3	China	SNV4	3.19	23.80	10	Clinvar pathogenic	04.35 % [02.01 % - 08.09 %]	No effect on splicing	0.00(-1)/0.00(1)/0.00(44)/0.00(-1)	0.00(-1)/0.00(-138)/0.00(44)/0.00(-1)	No match in gnomAD exome	No match in gnomAD genome	No match in gnomADv4 Exome	No match in gnomADv4 Genome	-1.22 kcal/mol (Destabilising)	3.88 : highly tolerant		N
c.428T>C	p.(Val143Ala)	Yes	18		2	Germany	SNV5	4.41	31.00	10	Clinvar pathogenic	04.35 % [02.01 % - 08.09 %]	No effect on splicing	0.00(0)/0.00(-2)/0.00(43)/0.00(-2)	0.00(-180)/0.00(-2)/0.00(43)/0.00(-2)	No match in gnomAD exome	No match in gnomAD genome	No match in gnomADv4 Exome	No match in gnomADv4 Genome	-1.57 kcal/mol (Destabilising)	3.88 : highly tolerant		N
c.430A>G	p.(Ser144Gly)	Yes	14		2	France	SNV5	4.45	32.00	10	High missense	04.35 % [02.01 % - 08.09 %]	No effect on splicing	0.00(10)/0.00(-4)/0.00(41)/0.00(-4)	0.00(-83)/0.00(-4)/0.00(334)/0.00(-4)	No match in gnomAD exome	No match in gnomAD genome	1.77e-06	No match in gnomADv4 Genome	-1.09 kcal/mol (Destabilising)	3.35 : highly tolerant		N
c.431G>A	p.(Ser144Asn)	Yes	7		3	China	SNV5	4.41	31.00	10	High missense	04.35 % [02.01 % - 08.09 %]	No effect on splicing	0.00(9)/0.01(-5)/0.00(40)/0.00(-5)	0.01(-142)/0.01(-5)/0.00(40)/0.00(-5)	No match in gnomAD exome	No match in gnomAD genome	0	No match in gnomADv4 Genome	-0.8 kcal/mol (Destabilising)	3.35 : highly tolerant		N
c.436G>A	p.(Ala146Thr)	Yes	53		2	China	SNV4	4.20	28.70	10	Clinvar pathogenic	05.03 % [02.44 % - 09.05 %]	No effect on splicing	0.00(-10)/0.00(-4)/0.00(-10)/0.00(35)	0.00(-10)/0.00(-147)/0.00(-10)/0.00(35)	1.242 e-05	No match in gnomAD genome	1.001e-05	No match in gnomADv4 Genome	-0.79 kcal/mol (destabilising)	2.61 : highly tolerant		Y
c.436G>T	p.(Ala146Ser)	Yes	89		2	China	SNV4	3.48	24.60	8	High missense	05.03 % [02.44 % - 09.05 %]	No effect on splicing	0.00(-10)/0.00(-4)/0.00(-10)/0.00(35)	0.00(-10)/0.01(-147)/0.00(-10)/0.00(35)	6.714e-06	No match in gnomAD genome	4.292e-06	No match in gnomADv4 Genome	-0.58 kcal/mol (Destabilising)	2.61 : highly tolerant		N
c.436_437delinsAA	p.(Ala146Lys)	Yes	82		4	The United States of America and Sweden	SNV5	No match in CADD v1.6	No match in CADD v1.6	10	Clinvar pathogenic	05.03 % [02.44 % - 09.05 %] [02.44 % - 09.05 %]	No effect on splicing	No results	No results	No match in gnomAD exome	No match in gnomAD genome	No match in gnomADv4 Exome	No match in gnomADv4 Genome	-1.07 kcal/mol (destabilising)	No results		Y
c.443A>T	p.(Tyr148Phe)	No			0	NA	VUS	3.00	23.40	6	Moderate missense	05.03 % [02.44 % - 09.05 %]	No effect on splicing	0.000(-3)/0.00(-17)/0.00(28)/0.00(38)	0.000(-96)/0.00(-17)/0.00(28)/0.00(-97)	1.346e-05	0.0002	2.218e-05	5.913e-05	-0.25 kcal/mol (Destabilising)	2.84 : highly tolerant		N
c.445A>T	p.(Lys149*)	Yes	17		2	The United States of America and Switzerland	SNV5	7.78	39.00	10	Nonsense	05.03 % [02.44 % - 09.05 %]	No effect on splicing	0.00(3)/0.00(-19)/0.00(-19)/0.00(26)	0.00(3)/0.00(-19)/0.00(-19)/0.00(26)	No match in gnomAD exome	No match in gnomAD genome	No match in gnomADv4 Exome	No match in gnomADv4 Genome	NA	2.71 : highly tolerant		N
c.449G>C	p.(Arg150Pro)	Yes	84		2	The United States of America and India	SNV5	4.80	33.00	10	High missense	07.62 % [04.42 % - 12.08 %]	No effect on splicing	0.00(-23)/0.00(-17)/0.00(-23)/0.00(22)	0.00(-23)/0.01(-160)/0.00(-23)/0.00(22)	1.36e-05	No match in gnomAD genome	5.316e-06	No match in gnomADv4 Genome	-0.3 kcal/mol (Destabilising)	2.78 : highly tolerant		N
c.449G>T	p.(Arg150Leu)	Yes	90		2	China	SNV5	4.72	32.00	10	High missense	07.62 % [04.42 % - 12.08 %]	No effect on splicing	0.00(-23)/000(-17)/0.00(-23)/0.00(22)	0.00(-23)/000(-160)/0.00(-23)/0.00(22)	No match in gnomAD exome	No match in gnomAD genome	0	No match in gnomADv4 Genome	0.1 kcal/mol (Stabilising)	2.78 : highly tolerant		N
c.452T>G	p.(Phe151Cys)	Yes	91		2	Japan	SNV4	4.75	32.00	10	High missense	07.62 % [04.42 % - 12.08 %]	No effect on splicing	0.00(-44)/0.00(-26)/0.00(25)/0.00(19)	0.00(410)/0.00(-26)/0.00(312)/0.00(19)	No match in gnomAD exome	No match in gnomAD genome	No match in gnomADv4 Exome	No match in gnomADv4 Genome	-1.85 kcal/mol (Destabilising)	2.71 : highly tolerant		N
c.454C>G	p.(Pro152Ala)	Yes	92		5	United Kingdom and Belgium	SNV5	3.93	26.50	10	Clinvar pathogenic	07.62 % [04.42 % - 12.08 %]	No effect on splicing	0.00(-28)/0.00(-46)/0.00(17)/0.00(-28)	0.02(-165)/0.00(-332)/0.00(17)/0.00(-28)	2.736e-05	No match in gnomAD genome	2.505e-05	6.569e-06	-0.89 kcal/mol (destabilising)	2.23 : highly tolerant		Y
c.454C>T	p.(Pro152Ser)	Yes	58		2	Germany	SNV5	4.11	27.90	10	High missense	07.62 % [04.42 % - 12.08 %]	No effect on splicing	0.00(-28)/0.00(-6)/0.01(17)/0.00(-28)	0.01(-165)/0.00(-316)/0.01(17)/0.00(-28)	No match in gnomAD exome	No match in gnomAD genome	7.157e-07	No match in gnomADv4 Genome	-1.21 kcal/mol (Destabilising)	2.23 : highly tolerant		N
c.468C>G	p.(His156Gln)	Yes	1		2	Italy and United Kingdom	SNV4	3.52	24.80	9	High missense	08.04 % [04.67 % - 12.73 %]	No effect on splicing	0.00(-42)/0.00(3)/0.00(3)/0.00(-42)	0.00(-121)/0.00(-346)/0.00(3)/0.00(-42)	No match in gnomAD exome	No match in gnomAD genome	No match in gnomADv4 Exome	No match in gnomADv4 Genome	-0.21 kcal/mol (Destabilising)	1.31 : tolerant		N
c.475C>T	p.(Gln159*)	Yes	54		2	United Kingdom and Belgium	SNV5	7.34	37.00	10	Clinvar pathogenic	05.05 % [02.45 % - 09.09 %]	No effect on splicing	0.00(-2)/0.95(-49)/0.01(6)/0.01(6)	0.00(-353)/0.01(-186)/0.95(-2)/0.01(6)	1.392e-05	No match in gnomAD genome	1.649e-05	No match in gnomADv4 Genome	NA	1.02 : slightly tolerant		N
c.478G>C	p.(Ala160Pro)	Yes	93		3	Japan	SNV5	3.99	26.90	8	High missense	05.05 % [02.45 % - 09.09 %]	No effect on splicing	0.00(-46)/0.00(-7)/0.00(5)/0.00(-7)	0.00(-230)/0.00(-131)/0.00(351)/0.00(-7)	No match in gnomAD exome	No match in gnomAD genome	1.435e-06	No match in gnomADv4 Genome	-0.1 kcal/mol (Destabilising)	1.02 : slightly tolerant		N
c.479C>G	p.(Ala160Gly)	No			0	NA	SNV4	4.59	32.00	10	High missense	35.81 % [28.11 % - 44.1 %]	Alteration of the consensus splice site	0.00(-8)/0.00(-47)/0.05(-8)/0.00(2)	0.00(-53)/0.03(-190)/0.05(-8)/0.00(2)	No match in gnomAD exome	No match in gnomAD genome	7.175e-07	No match in gnomADv4 Genome	-0.61 kcal/mol (Destabilising)	1.02 : slightly tolerant		N
c.481+82A>G	p.(?)	No			0	NA	SNV2	1.50	15.73	0	Unknown	00 % [00 % - 00.92 %]	No effect on splicing	0.00(-5)/0.00(29)/0.02(-5)/0.00(46)	0.00(-216)/0.00(-137)/0.02(-5)/0.00(-92)	No match in gnomAD exome	0.0002	0.0004	0.0002	NA	No results		N
c.482-24C>T	p.(?)	No	49		0	The United States of America	SNV1	0.09	1.98	0	Unknown	04.63 % [02.81 % - 07.14 %]	No effect on splicing	0.00(24)/0.04(-14)/0.00(24)/0.00(-15)	0.00(24)/0.04(-14)/0.00(-114)/0.01(178)	0.4045	0.3993	0.3167	0.3874	NA	No results	Published and described as c.586-24C>T, by Zhuk et al., in Molecular Vision, July 2006 (PMID: 16885924)	N
c.488T>G	p.(Met163Arg)	Yes	13		3	China	SNV4	4.50	32.00	10	High missense	09.63 % [05.81 % - 14.79 %]	No effect on splicing	0.01(1)/0.05(-6)/0.00(-6)/0.00(12)	0.01(1)/0.05(-6)/0.01(442)/0.07(148)	No match in gnomAD exome	No match in gnomAD genome	No match in gnomADv4 Exome	No match in gnomADv4 Genome	-1.29 kcal/mol (Destabilising)	0.68 : slightly intolerant		N
c.495G>A	p.(Pro165=)	No			0	NA	SNV2	0.35	4.82	0	Unknown	06.8 % [03.77 % - 11.14 %]	No effect on splicing	0.01(2)/0.01(-13)/0.00(2)/0.00(14)	0.01(2)/0.01(-13)/0.00(435)/0.02(205)	0.0006	0.0007	0.0002	0.0003	NA	0.84 : neutral		N
c.499G>A	p.(Glu167Lys)	Yes	62		2	China	SNV5	4.78	33.00	10	High missense	26.62 % [19.83 % - 34.34 %]	Alteration of an exonic splicing regulatory element	0.00(12)/0.02(-17)/0.00(-17)/0.00(47)	0.00(12)/0.02(-17)/000(431)/0.02(201)	No match in gnomAD exome	No match in gnomAD genome	6.572e-06	No match in gnomADv4 Genome	-0.19 kcal/mol (Destabilising)	1.13 : tolerant		N
c.500A>G	p.(Tyr167Cys)	Yes	56		2	China	SNV5	4.48	32.00	10	High missense	09.76 % [06.06 % - 14.67 %]	No effect on splicing	0.01(0)/0.03(-18)/0.00(-18)/0.00(46)	0.01(0)/0.03(-18)/0.00(430)/0.03(136)	No match in gnomAD exome	No match in gnomAD genome	No match in gnomADv4 Exome	No match in gnomADv4 Genome	0.43 kcal/mol (Stabilising)	1.13 : tolerant	Published and described as c.500A>G, p.(Glu167Gly) by Luo et al., in Acta Ophtalmologica, in May 2019 (doi : 10.1111/aos.13994, PMID: 30593719)	N
c.519del	p.(Lys173Asnfs*2)	Yes	13		2	China	SNV5	No match in CADD v1.6	No match in CADD v1.6	10	Frameshift	03.59 % [01.56 % - 06.95 %]	No effect on splicing	0.00(-9)/0.10(-34)/0.00(39)/0.00(30)	0.00(481)/0.10(-34)/0.00(414)/0.11(120)	No match in gnomAD exome	No match in gnomAD genome	No match in gnomADv4 Exome	No match in gnomADv4 Genome	NA	No results		N
c.521_522del	p.(Leu174Glnfs*57)	Yes	94		2	Spain	SNV5	No match in CADD v1.6	No match in CADD v1.6	10	Frameshift	05.41 % [02.62 % - 09.72 %]	No effect on splicing	0.00(5)/0.04(-38)/0.00(35)/0.00(37)	0.00(-76)/0.04(-38)/0.02(410)/0.02(127)	No match in gnomAD exome	No match in gnomAD genome	3.181e-06	No match in gnomADv4 Genome	NA	No results		N
c.524del	p.(Ser175Thrfs*19)	Yes	58		2	Germany	SNV5	No match in CADD v1.6	No match in CADD v1.6	10	Frameshift	05.41 % [02.62 % - 09.72 %]	No effect on splicing	0.00(12)/0.07(-41)/0.00(32)/0.00(23)	0.00(-377)/0.07(-41)/0.01(407)/0.08(113)	No match in gnomAD exome	No match in gnomAD genome	1.59e-06	No match in gnomADv4 Genome	NA	No results		N
c.530C>T	p.(Pro177Leu)	Yes	1		2	Italy and United Kingdom	SNV4	3.68	25.30	10	High missense	05.41 % [02.62 % - 09.72 %]	No effect on splicing	0.01(-48)/0.00(8)/0.00(25)/0.00(-48)	0.01(-48)/0.00(332)/0.02(222)/0.00(-259)	3.976E-06	No match in gnomAD genome	1.59e-06	No match in gnomADv4 Genome	-0.13 kcal/mol (Destabilising)	0.79 : neutral		N
c.532_534del	p.(His178del)	Yes	61		2	Australia	SNV4	No match in CADD v1.6	No match in CADD v1.6	0	Unknown	07.81 % [04.44 % - 12.56 %]	No effect on splicing	0.02(-49)/0.00(-31)/0.00(24)/0.00(15)	0.02(-49)/0.01(-87)/0.02(221)/0.02(116)	No match in gnomAD exome	No match in gnomAD genome	No match in gnomADv4 Exome	No match in gnomADv4 Genome	NA	No results		N
c.533A>C	p.(His178Pro)	Yes	54		2	United Kingdom and Belgium	SNV4	4.07	27.50	10	High missense	07.81 % [04.44 % - 12.56 %]	No effect on splicing	0.00(-33)/0.00(-22)/0.00(49)/0.00(22)	0.00(-89)/0.00(-387)/0.01(103)/0.00(397)	No match in gnomAD exome	No match in gnomAD genome	No match in gnomADv4 Exome	No match in gnomADv4 Genome	1.59 kcal/mol (Stabilising)	0.60 : slightly intolerant		N
c.535A>G	p.(Asn179Asp)	Yes	9		2	Italy	SNV4	3.86	26.10	10	High missense	07.81 % [04.44 % - 12.56 %]	No effect on splicing	0.00(-33)/0.00(50)/0.00(22)/0.00(-33)	0.02(-51)/0.00(495)/0.03(219)/0.01(397)	No match in gnomAD exome	No match in gnomAD genome	No match in gnomADv4 Exome	No match in gnomADv4 Genome	-0.39 kcal/mol (Destabilising)	0.60 : slightly intolerant		N
c.536_538del	p.(Asn179del)	Yes	20		2	France	SNV4	2.15	20.5	0	Unknown	7.81 [4.44% - 12.56%]	No effect on splicing	0.03(-48)/0(-30)/0(25)/0(16)	0(-50)/0(-88)/0.02(398)/0(115)	1.591e-05	No match in gnomAD genome	1.231e-05	6.573e-06	NA	No results		Y
c.544T>C	p.(Trp182Arg)	Yes	9		2	Italy	SNV4	4.46	32.00	10	High missense	07.81 % [04.44 % - 12.56 %]	No effect on splicing	0.00(-44)/0.00(39)/0.00(11)/0.00(-35)	0.03(-62)/0.00(-398)/0.03(103)/0.03(386)	No match in gnomAD exome	No match in gnomAD genome	No match in gnomADv4 Exome	No match in gnomADv4 Genome	-1.63 kcal/mol (Destabilising)	1.01 : slightly tolerant		N
c.550C>T	p.(Pro184Ser)	Yes	54		2	United Kingdom and Belgium	SNV4	3.87	26.20	10	High missense	07.8 % [04.53 % - 12.37 %]	No effect on splicing	0.00(33)/0.00(-4)/0.00(5)/0.00(-4)	0.00(-106)/0.00(-68)/0.01(202)/0.00(86)	No match in gnomAD exome	No match in gnomAD genome	No match in gnomADv4 Exome	No match in gnomADv4 Genome	-2.05 kcal/mol (Destabilising)	0.79 : neutral		N
c.563T>C	p.(Phe188Ser)	Yes	95		2	United Kingdom	SNV4	4.52	32.00	10	High missense	05.1 % [02.47 % - 09.18 %]	No effect on splicing	0.00(-7)/0.00(20)/0.00(32)/0.00(-8)	0.01(-81)/0.00(20)/0.01(137)/0.00(367)	No match in gnomAD exome	No match in gnomAD genome	1.59e-06	No match in gnomADv4 Genome	-3.3 kcal/mol (destabilising)	0.53 : slightly intolerant		Y
c.572T>C	p.(Leu191Pro)	Yes	41		6	The United States of America	SNV5	4.29	29.50	10	Clinvar pathogenic	05.1 % [02.47 % - 09.18 %]	No effect on splicing	0.00(6)/0.00(11)/0.01(23)/0.00(-17)	0.02(-90)/0.00(456)/0.02(180)/0.00(-17)	3.977e-06	No match in gnomAD genome	1.094e-05	No match in gnomADv4 Genome	-0.72 kcal/mol (Destabilising)	1.00 : slightly tolerant		N
c.583_584insTGG	p.(Lys194_Ala195insVal)	Yes	28		2	The Netherlands	SNV4	No match in CADD v1.6	No match in CADD v1.6	0	Unknown	NA	Not available	No results	0.00(0)/0.03(-99)/0.09(0)/0.03(55)	No match in gnomAD exome	No match in gnomAD genome	No match in gnomADv4 Exome	No match in gnomADv4 Genome	NA	No results		N
c.584C>T	p.(Ala195Val)	Yes	17		23	The United States of America and Switzerland	SNV5	3.90	26.30	10	Clinvar pathogenic	69.33 % [61.29 % - 76.59 %]	Creation of a new splice site + Alteration of an exonic splicing regulatory element	0.00(-1)/0.00(11)/0.51(-2)/0.01(11)	0.00(-1)/0.03(-102)/0.51(-2)/0.11(52)	0.0003	0.0002	0.0002	0.0002	-0.36 kcal/mol (destabilising)	1.25 : tolerant		Y
c.590_615del	p.(Leu197Profs*26)	Yes	23		2	Germany	SNV5	No match in CADD v1.6	No match in CADD v1.6	10	Frameshift	04.35 % [02.01 % - 08.09 %]	No effect on splicing	No results	0.00(-442)/0.15(-106)/0.01(112)/0.29(48)	No match in gnomAD exome	No match in gnomAD genome	No match in gnomADv4 Exome	No match in gnomADv4 Genome	NA	No results		N
c.598C>T	p.(Arg200*)	Yes	92		7	United Kingdom and Belgium	SNV5	7.78	39.00	10	Clinvar pathogenic	05.03 % [02.44 % - 09.05 %]	No effect on splicing	0.00(27)/0.00(-15)/0.01(-3)/0.08(38)	0.00(430)/0.09(-116)/0.01(-3)/0.08(38)	1.193e-05	3.187e-05	3.42e-06	3.288e-05	NA	0.97 : slightly tolerant		N
c.599G>A	p.(Arg200Gln)	No			0	NA	VUS	4.29	29.5	10	High missense	5,03 [02.44 % - 09.05 %]	No effect on splicing	0,00(37)/0,00(-16)/0,01(-4)/0,05(37)	0,00(429)/0,06(-117)/0,01(-4)/0,05(37)	1.591e-05	No match in gnomAD genome	9.577e-06	No match in gnomADv4 Genome	-0.9 kcal/mol (Destabilising)	0,97 : slightly tolerant	This variant is qualified as VUS due to a lack of bibliographic information.	N
c.602T>C	p.(Ile201Thr)	Yes	17		8	The United States of America and Switzerland	SNV5	4.10	27.80	10	High missense	07.62 % [04.42 % - 12.08 %]	No effect on splicing	0.00(23)/0.00(-19)/0.00(-47)/0.02(34)	0.00(426)/0.02(-120)/0.00(-47)/0.02(34)	6.763e-05	6.378e-05	0.0002	6.577e-05	-3.36 kcal/mol (destabilising)	0.98 : slightly tolerant		Y
c.604C>T	p.(Arg202Trp)	Yes	96		5	United Kingdom	SNV5	4.12	28.00	10	Clinvar pathogenic	07.62 % [04.42 % - 12.08 %]	No effect on splicing	0.00(21)/0.00(-21)/0.00(-49)/0.06(32)	0.00(424)/0.06(-122)/0.00(-49)/0.06(32)	1.591e-05	No match in gnomAD genome	3.42e-06	No match in gnomADv4 Genome	-0.15 kcal/mol (destabilising)	0.66 : slightly intolerant		Y
c.605G>A	p.(Arg202Gln)	Yes	97		5	The Netherlands, France and Ireland	SNV5	4.11	27.90	10	Clinvar pathogenic	23.61 % [16.94 % - 31.4 %]	Alteration of an exonic splicing regulatory element	0.00(20)/0.00(42)/0.00(31)/0.01(42)	0.01(-161)/0.00(-123)/0.00(147)/0.01(95)	3.979e-06	No match in gnomAD genome	1.231e-05	6.573e-06	-0.06 kcal/mol (destabilising)	0.66 : slightly intolerant		Y
c.614T>C	p.(Ile205Thr)	Yes	98		5	United Kingdom	SNV5	2.61	22.70	10	Clinvar pathogenic	08.25 % [04.79 % - 13.05 %]	No effect on splicing	0.00(40)/0.00(11)/0.00(-19)/0.02(22)	0.00(414)/0.03(-132)/0.01(86)/0.02(22)	No match in gnomAD exome	No match in gnomAD genome	No match in gnomADv4 Exome	No match in gnomADv4 Genome	-0.44 kcal/mol (Destabilising)	0.72 : neutral		N
c.619C>A	p.(Leu207Ile)	Yes	17		3	The United States of America and Switzerland	SNV1	3.64	25.20	9	High missense	08.25 % [04.79 % - 13.05 %]	No effect on splicing	0.00(-36)/0.00(6)/0.02(28)/0.00(-24)	0.01(-137)/0.00(-119)/0.05(81)/0.00(-24)	0.0039	0.0158	0.0018	0.0155	-0.51 kcal/mol (destabilising)	0.82 : neutral	This variant is classified as SNV1, due to its high frequency although its localization in the pore.	Y
c.620T>A	p.(Leu207His)	Yes	87		2	Israel	SNV4	4.08	27.60	10	Clinvar pathogenic	08.04 % [04.67 % - 12.73 %]	No effect on splicing	0.00(34)/0.00(5)/0.00(-25)/0.00(27)	0.00(-138)/0.01(-176)/0.01(80)/0.01(132)	No match in gnomAD exome	No match in gnomAD genome	No match in gnomADv4 Exome	No match in gnomADv4 Genome	-0.91 kcal/mol (destabilising)	0.82 : neutral		Y
c.621_632del	p.(Gln208_Leu211del)	Yes	52		2	The United States of America	SNV4	No match in CADD v1.6	No match in CADD v1.6	0	Unknown	08.04 % [04.67 % - 12.73 %]	No effect on splicing	No results	0.00(-468)/0.05(-170)/0.03(-19)/0.04(22)	No match in gnomAD exome	No match in gnomAD genome	No match in gnomADv4 Exome	No match in gnomADv4 Genome	NA	No results	Published and described as c.615_626delCCTGCTCCAGAG, p.(Ile205del12ATCCTGCTCCAGAG) by Kinnick et al., in Retina, in March 2011 (doi: 10.1097/IAE.0b013e318203ee60, PMID: 21273940)	N
c.624G>A	p.(Gln208=)	Yes	22		2	Germany	SNV2	0.77	9.09	0	Unknown	08.04 % [04.67 % - 12.73 %]	No effect on splicing	0.00(3)/0.00(1)/0.02(-29)/0.06(12)	0.00(404)/0.05(-142)/0.02(-29)/0.06(12)	0.0013	0.0015	0.0009	0.0011	NA	0.88 : slightly tolerant		N
c.626G>A	p.(Ser209Asn)	Yes	34		2	Germany, United Kingdom, Canada	VUS	2.26	21.30	5	Low missense	08.04 % [04.67 % - 12.73 %]	No effect on splicing	0.00(-1)/0.00(1)/0.01(10)/0.00(-31)	0.00(-144)/0.00(236)/0.01(126)/0.00(304)	No match in gnomAD exome	No match in gnomAD genome	1.2e-06	No match in gnomADv4 Genome	-0.07 kcal/mol (Destabilising)	0.75 : neutral		N
c.632T>C	p.(Leu211Pro)	Yes	99		1	South Korea	SNV4	4.20	28.60	9	High missense	05.05 % [02.45 % - 09.09 %]	No effect on splicing	0.00(-7)/0.00(-49)/0.02(15)/0.03(4)	0.00(396)/0.02(-150)/0.03(68)/0.03(4)	No match in gnomAD exome	No match in gnomAD genome	No match in gnomADv4 Exome	No match in gnomADv4 Genome	-1.28 kcal/mol (Destabilising)	0.66 : slightly intolerant		N
c.636+1G>A	p.(?)	Yes	100		2	Australia	SNV5	5.32	33.00	10	Clinvar pathogenic	98.41 [91.47 % - 99.96 %]	Alteration of the consensus splice site	0(21)/0(-12)/0.02(10)/0.93(-1)	0(391)/0(-155)/0.15(63)/0.93(-1)	0	No match in gnomAD genome	4.104e-06	1.971e-05	NA	No results		Y
c.636+1G>C	p.(?)	Yes	36		2	Germany	SNV5	5.27	33.00	10	High splice	98.41 % [91.47 % - 99.96 %]	Alteration of the consensus splice site	0.00(17)/0.00(-12)/0.05(10)/0.93(-1)	0.00(391)/0.31(-155)/0.19(63)/0.93(-1)	0	No match in gnomAD genome	4.104e-06	1.971e-05	NA	No results		N
c.637_639del	p.(Glu213del)	Yes	85		2	Spain	SNV4	No match in CADD v1.6	No match in CADD v1.6	10	High splice	43.04 [35.2 % - 51.14 %]	Complex alteration of the splicing process	0.93(6)/1(3)/0(27)/0(37)	0.93(6)/1(3)/0.01(-270)/0(-375)	No match in gnomAD exome	No match in gnomAD genome	No match in gnomADv4 Exome	No match in gnomADv4 Genome	NA	No results	Published and described as c.637-2_637del, p.(Glu213del) by Rodriguez-Muñoz et al., in The Journal of Molecular Diagnostics, in April 2020 (doi: 10.1016/j.jmoldx.2020.01.003, PMID: 32036094) and by Beryozkin et al., in Invest Ophtalmology & Visual Science, 2024 February (doi: 10.1167/iovs.65.2.39 ; PMID: 38411968)	Y
c.637-18C>G	p.(?)	No			0	NA	SNV2	-0.23	0.44	0	Unknown	04.63 % [02.81 % - 07.14 %]	No effect on splicing	0.00(-32)/0.00(-21)/0.00(33)/0.00(-49)	0.00(-145)/0.00(-21)/0.03(-77)/0.01(-255)	0.0006	0.0021	0.0002	0.0020	NA	No results		N
c.637-6C>T	p.(?)	Yes	17		1	The United States of America and Switzerland	SNV2	0.52	6.72	0	Unknown	01.85 % [00.38 % - 05.32 %]	No effect on splicing	0.03(9)/0.00(-33)/0.00(40)/0.00(46)	0.03(9)/0.00(-33)/0.02(-89)/0.00(-267)	0.0010	0.0012	0.0017	0.0014	NA	No results	In the publication of Lotery et al, the phenotype of the patient is not really clear.	N
c.637G>A	p.(Glu213Lys)	Yes	101		6	The United States of America	SNV5	5.35	34.00	10	High missense	54 % [45.68 % - 62.16 %]	Alteration of the consensus splice site	0.69(3)/0.01(0)/0.00(34)/0.00(11)	0.69(3)/0.01(0)/0.01(-95)/0.03(273)	3.977e-06	No match in gnomAD genome	2.736e-06	6.575e-06	-0.43 kcal/mol (Destabilising)	0.49 : intolerant		N
c.638A>G	p.(Glu213Gly)	Yes	102		3	Italy	SNV5	4.81	33.00	10	High missense	26.62 % [19.83 % - 34.34 %]	Complex alteration of the splicing process	0.02(-12)/0.00(-15)/0.00(50)/0.00(39)	0.02(-12)/0.00(-15)/0.00(-393)/0.01(-110)	3.976e-06	No match in gnomAD genome	3.009e-06	6.588e-06	-1.41 kcal/mol (destabilising)	0.49 : intolerant		Y
c.641T>C	p.(Met214Thr)	No			0	NA	SNV4	3.57	24.90	9	High missense	09.63 % [05.81 % - 14.79 %]	No effect on splicing	0.01(-1)/0.00(20)/0.00(50)/0.00(30)	0.01(-1)/0.00(20)/0.01(-99)/0.00(-277)	No match in gnomAD exome	No match in gnomAD genome	No match in gnomADv4 Exome	6.586e-06	-1.69 kcal/mol (Destabilising)	0.54 : slightly intolerant		N
c.647C>T	p.(Thr216Ile)	Yes	82		2	The United States of America and Sweden	VUS	0.83	9.71	4	Low missense	06.8 % [03.77 % - 11.14 %]	No effect on splicing	0.00(14)/0.01(-7)/0.00(24)/0.00(1)	0.00(14)/0.01(-7)/0.00(-105)/0.00(-399)	2.783e-05	3.191e-05	2.258e-05	1.315e-05	0.37 kcal/mol (Stabilising)	0.42 : intolerant		N
c.651G>T	p.(Leu217Phe)	Yes	41		2	The United States of America	SNV4	2.04	19.58	8	High missense	06.8 % [03.77 % - 11.14 %]	No effect on splicing	0.01(10)/0.01(-11)/0.00(10)/0.00(20)	0.01(10)/0.01(-11)/0.00(-109)/0.00(-287)	No match in gnomAD exome	No match in gnomAD genome	No match in gnomADv4 Exome	No match in gnomADv4 Genome	-1.07 kcal/mol (Destabilising)	0.39 : intolerant		N
c.652C>A	p.(Arg218Ser)	Yes	21		3	Sweden, Denmark, The Netherlands	SNV5	3.49	24.70	10	Clinvar pathogenic	09.76 % [06.06 % - 14.67 %]	No effect on splicing	0.02(-12)/0.00(9)/0.00(50)/0.00(39)	0.02(-12)/0.00(9)/0.00(-404)/0.00(-110)	No match in gnomAD exome	No match in gnomAD genome	6.841e-07	No match in gnomADv4 Genome	-1.61 kcal/mol (destabilising)	0.40 : intolerant		Y
c.652C>G	p.(Arg218Gly)	Yes	103		3	Italy	SNV5	3.69	25.40	10	Clinvar pathogenic	85.91 % [79.27 % - 91.06 %]	Alteration of an exonic splicing regulatory element	0.01(-12)/0.00(9)/0.00(0)/0.00(19)	0.01(-12)/0.00(9)/0.00(-404)/0.01(-110)	No match in gnomAD exome	No match in gnomAD genome	No match in gnomADv4 Exome	No match in gnomADv4 Genome	-1.7 kcal/mol (Destabilising)	0.40 : intolerant		N
c.652C>T	p.(Arg218Cys)	Yes	26		12	The United States of America	SNV5	3.93	26.50	10	Clinvar pathogenic	26.62 % [19.83 % - 34.34 %]	Complex alteration of the splicing process	0.02(-12)/0.00(-15)/0.00(50)/0.00(39)	0.02(-12)/0.00(-15)/0.00(-393)/0.01(-110)	No match in gnomAD exome	No match in gnomAD genome	2.737e-06	No match in gnomADv4 Genome	-0.92 kcal/mol (destabilising)	0.40 : intolerant		Y
c.653G>A	p.(Arg218His)	Yes	17		11	The United States of America and Switzerland	SNV5	4.25	29.10	10	Clinvar pathogenic	54 % [45.68 % - 62.16 %]	Alteration of an exonic splicing regulatory element	0.00(-13)/0.00(-16)/0.00(49)/0.00(38)	0.00(-13)/0.00(-16)/0.00(-394)/0.01(-111)	1.193e-05	No match in gnomAD genome	1.163e-05	6.574e-06	-1.57 kcal/mol (destabilising)	0.40 : intolerant		Y
c.658C>T	p.(Gln220*)	Yes	104		3	Italy and United Kingdom	SNV5	7.97	40.00	10	Clinvar pathogenic	35.81 [28.11 % - 44.1 %]	Alteration of an exonic splicing regulatory element	0(-49)/0(-21)/0(44)/0(13)	0(-49)/0(-21)/0.01(-410)/0(-116)	7.953e-06	No match in gnomAD genome	2.052e-06	No match in gnomADv4 Genome	NA	0.42 : intolerant		Y
c.659A>C	p.(Gln220Pro)	Yes	30		2	United Kingdom	SNV4	3.67	25.30	10	High missense	03.72 % [01.51 % - 07.52 %]	No effect on splicing	0.00(-22)/0.01(-19)/0.00(12)/0.00(45)	0.00(-22)/0.01(-19)/0.00(55)/0.01(-117)	No match in gnomAD exome	No match in gnomAD genome	No match in gnomADv4 Exome	No match in gnomADv4 Genome	1.25 kcal/mol (Stabilising)	0.42 : intolerant		N
c.662G>T	p.(Cys221Phe)	Yes	61		2	Australia	SNV5	4.11	27.80	10	High missense	54 % [45.68 % - 62.16 %]	Alteration of an exonic splicing regulatory element	0.00(-25)/0.00(-22)/0.00(9)/0.00(40)	0.00(-217)/0.00(-22)/0.01(-120)/0.00(-414)	No match in gnomAD exome	No match in gnomAD genome	No match in gnomADv4 Exome	No match in gnomADv4 Genome	-1.06 kcal/mol (Destabilising)	0.45 : intolerant		N
c.663T>G	p.(Cys221Trp)	Yes	105		14	Italy	SNV5	3.84	26.00	10	Clinvar pathogenic	47.89 % [39.44 % - 56.42 %]	Alteration of an exonic splicing regulatory element	0.01(-23)/0.00(-26)/0.00(39)/0.00(8)	0.01(-23)/0.00(-26)/0.00(-415)/0.00(51)	No match in gnomAD exome	No match in gnomAD genome	No match in gnomADv4 Exome	No match in gnomADv4 Genome	-1.39 kcal/mol (Destabilising)	0.45 : intolerant		N
c.664G>A	p.(Gly222Arg)	No			0	NA	SNV4	4.22	28.90	10	High missense	69.33 % [61.29 % - 76.59 %]	Alteration of an exonic splicing regulatory element	0.01(-24)/0.01(-27)/0.00(38)/0.02(50)	0.01(-24)/0.01(-27)/0.01(-416)/0.03(-122)	No match in gnomAD exome	No match in gnomAD genome	No match in gnomADv4 Exome	No match in gnomADv4 Genome	-0.88 kcal/mol (Destabilising)	0.39 : intolerant		N
c.665G>A	p.(Gly222Glu)	Yes	86		2	France, Switzerland and The United States of America	SNV5	3.68	25.30	10	High missense	23.61 % [16.94 % - 31.4 %]	Alteration of an exonic splicing regulatory element	0.00(28)/0.00(-25)/0.00(6)/0.00(49)	0.00(-273)/0.00(-25)/0.01(-123)/0.00(-301)	No match in gnomAD exome	No match in gnomAD genome	No match in gnomADv4 Exome	No match in gnomADv4 Genome	-0.74 kcal/mol (destabilising)	0.39 : intolerant		Y
c.665G>T	p.(Gly222Val)	Yes	17		7	The United States of America and Switzerland	SNV5	3.87	26.20	10	Clinvar pathogenic	35.81 % [28.11 % - 44.1 %]	Alteration of an exonic splicing regulatory element	0.00(50)/0.00(-28)/0.00(-6)/0.00(49)	0.00(-191)/0.00(-28)/0.01(-123)/0.00(49)	No match in gnomAD exome	No match in gnomAD genome	No match in gnomADv4 Exome	No match in gnomADv4 Genome	0.27 kcal/mol (Stabilising)	0.39 : intolerant		N
c.670C>A	p.(Leu224Met)	Yes	36		21	Germany	SNV5	3.45	24.50	9	High missense	03.59 % [01.56 % - 06.95 %]	No effect on splicing	0.00(45)/0.00(-33)/0.00(1)/0.00(44)	0.00(-196)/0.00(-33)/0.00(-422)/0.01(-128)	No match in gnomAD exome	No match in gnomAD genome	No match in gnomADv4 Exome	No match in gnomADv4 Genome	-1.51 kcal/mol (Destabilising)	0.38 : intolerant		N
c.671T>A	p.(Leu224Gln)	Yes	81		2	The United States of America	SNV5	4.04	27.20	10	Clinvar pathogenic	03.59 % [01.56 % - 06.95 %]	No effect on splicing	0.00(-10)/0.00(-31)/0.00(43)/0.00(0)	0.00(-10)/0.00(-31)/0.00(-307)/0.01(-129)	No match in gnomAD exome	No match in gnomAD genome	No match in gnomADv4 Exome	No match in gnomADv4 Genome	-2.87 kcal/mol (Destabilising)	0.38 : intolerant		N
c.671T>C	p.(Leu224Pro)	Yes	17		2	The United States of America and Switzerland	SNV5	4.17	28.30	10	Clinvar pathogenic	03.59 % [01.56 % - 06.95 %]	No effect on splicing	0.00(-34)/0.00(-31)/0.00(0)/0.00(43)	0.00(-62)/0.00(-31)/0.00(-307)/0.00(-423)	No match in gnomAD exome	No match in gnomAD genome	No match in gnomADv4 Exome	No match in gnomADv4 Genome	-1.57 kcal/mol (destabilising)	0.38 : intolerant		Y
c.679T>A	p.(Tyr227Asn)	Yes	15		28	The United States of America, Sweden, The Netherlands	SNV5	4.08	27.60	10	Clinvar pathogenic	05.03 % [02.44 % - 09.05 %]	No effect on splicing	0.00(2)/0.00(-18)/0.00(-42)/0.00(50)	0.00(-70)/0.00(-18)/0.00(-431)/0.00(-137)	No match in gnomAD exome	No match in gnomAD genome	No match in gnomADv4 Exome	No match in gnomADv4 Genome	-1.17 kcal/mol (Destabilising)	0.33 : intolerant		N
c.680A>G	p.(Tyr227Cys)	Yes	19		6	Germany, United Kingdom, Canada, Czech Republic, Hungary	SNV4	3.90	26.40	10	Clinvar pathogenic	07.62 % [04.42 % - 12.08 %]	No effect on splicing	0.01(-40)/0.00(-43)/0.00(49)/0.00(34)	0.01(-40)/0.00(-43)/0.00(-432)/0.00(34)	No match in gnomAD exome	No match in gnomAD genome	No match in gnomADv4 Exome	No match in gnomADv4 Genome	-1.76 kcal/mol (destabilising)	0.33 : intolerant		Y
c.680A>T	p.(Tyr227Phe)	Yes	106		2	Germany	SNV4	3.57	25.00	10	High missense	07.62 % [04.42 % - 12.08 %]	No effect on splicing	0.01(-40)/0.00(-43)/0.00(49)/0.00(34)	0.01(-40)/0.00(-206)/0.00(-432)/0.00(34)	No match in gnomAD exome	No match in gnomAD genome	No match in gnomADv4 Exome	No match in gnomADv4 Genome	-0.57 kcal/mol (Destabilising)	0.33 : intolerant		N
c.682G>A	p.(Asp228Asn)	Yes	98		4	United Kingdom	SNV5	4.25	29.20	10	High missense	54 % [45.68 % - 62.16 %]	Alteration of an exonic splicing regulatory element	0.01(-42)/0.00(-45)/0.00(20)/0.00(32)	0.01(-42)/0.00(-45)/0.00(-434)/0.01(-140)	3.976e-06	No match in gnomAD genome	1.026e-05	6.574e-06	0.21 kcal/mol (stabilising)	0.36 : intolerant		Y
c.682G>C	p.(Asp228His)	Yes	107		2	The Netherlands	SNV5	4.30	29.60	10	Clinvar pathogenic	43.04 % [35.2 % - 51.14 %]	Alteration of an exonic splicing regulatory element	0.01(-42)/0.00(-45)/0.00(20)/0.01(32)	0.01(-42)/0.00(-45)/0.01(-434)/0.02(-140)	No match in gnomAD exome	No match in gnomAD genome	No match in gnomADv4 Exome	No match in gnomADv4 Genome	0.22 kcal/mol (Stabilising)	0.36 : intolerant		N
c.682G>T	p.(Asp228Tyr)	Yes	108		2	Japan	SNV5	4.29	29.50	10	High missense	30.67 % [23.41 % - 38.71 %]	Alteration of an exonic splicing regulatory element	0.01(-42)/0.00(-45)/0.00(-11)/0.00(32)	0.01(-42)/0.00(-45)/0.01(-434)/0.01(-140)	No match in gnomAD exome	No match in gnomAD genome	No match in gnomADv4 Exome	No match in gnomADv4 Genome	1.29 kcal/mol (Stabilising)	0.36 : intolerant		N
c.684C>G	p.(Asp228Glu)	Yes	73		2	The United States of America	SNV5	3.35	24.20	10	Clinvar pathogenic	07.62 % [04.42 % - 12.08 %]	No effect on splicing	0.00(-44)/0.00(-23)/0.00(-13)/0.00(30)	0.00(-44)/0.00(-23)/0.00(-372)/0.00(-142)	3.976e-06	No match in gnomAD genome	1.59e-06	No match in gnomADv4 Genome	-0.08 kcal/mol (Destabilising)	0.36 : intolerant		N
c.685T>G	p.(Trp229Gly)	Yes	109		2	China	SNV5	4.45	32.00	10	High missense	07.62 % [04.42 % - 12.08 %]	No effect on splicing	0.00(-48)/0.00(-45)/0.00(29)/0.00(44)	0.00(-48)/0.00(-45)/0.00(29)/0.00(-143)	No match in gnomAD exome	No match in gnomAD genome	No match in gnomADv4 Exome	No match in gnomADv4 Genome	-1.25 kcal/mol (Destabilising)	0.32 : intolerant		N
c.689T>C	p.(Ile230Thr)	Yes	110		3	France	SNV5	3.97	26.80	10	High missense	07.62 % [04.42 % - 12.08 %]	No effect on splicing	0.00(-49)/0.00(-2)/0.00(25)/0.00(40)	0.00(-49)/0.00(-215)/0.00(-325)/0.00(-377)	No match in gnomAD exome	No match in gnomAD genome	No match in gnomADv4 Exome	No match in gnomADv4 Genome	-0.28 kcal/mol (Destabilising)	0.37 : intolerant		N
c.692G>C	p.(Ser231Thr)	Yes	86		3	France, Switzerland and The United States of America	SNV5	2.93	23.30	10	High missense	08.25 % [04.79 % - 13.05 %]	No effect on splicing	0.00(23)/0.00(-31)/0.00(22)/0.00(37)	0.00(-55)/0.00(-52)/0.00(22)/0.00(-150)	No match in gnomAD exome	No match in gnomAD genome	No match in gnomADv4 Exome	No match in gnomADv4 Genome	-0.15 kcal/mol (Destabilising)	0.33 : intolerant		Y
c.693T>A	p.(Ser231Arg)	Yes	36		2	Germany	SNV5	3.30	24.10	10	Clinvar pathogenic	08.25 % [04.79 % - 13.05 %]	No effect on splicing	0.00(0)/0.00(-32)/0.00(21)/0.00(36)	0.00(-53)/0.00(-84)/0.00(-329)/0.00(-381)	No match in gnomAD exome	No match in gnomAD genome	No match in gnomADv4 Exome	No match in gnomADv4 Genome	-0.12 kcal/mol (destabilising)	0.33 : intolerant		N
c.693T>G	p.(Ser231Arg)	Yes	34		19	Germany, United Kingdom, Canada	SNV5	3.32	24.20	10	Clinvar pathogenic	08.25 % [04.79 % - 13.05 %]	No effect on splicing	0.00(0)/0.00(-32)/0.00(21)/0.00(36)	0.00(0)/0.00(-53)/0.00(-329)/0.00(-434)	No match in gnomAD exome	No match in gnomAD genome	No match in gnomADv4 Exome	No match in gnomADv4 Genome	-0.12 kcal/mol (destabilising)	0.33 : intolerant		N
c.695T>A	p.(Ile232Asn)	Yes	106		2	Germany	SNV5	4.26	29.30	9	High missense	08.25 % [04.79 % - 13.05 %]	No effect on splicing	0.00(20)/0.00(-34)/0.00(7)/0.00(19)	0.00(-221)/0.00(-58)/0.00(-447)/0.00(-383)	No match in gnomAD exome	No match in gnomAD genome	No match in gnomADv4 Exome	No match in gnomADv4 Genome	0.06 kcal/mol (stabilising)	0.35 : intolerant		N
c.696C>A	p.(Ile232=)	No			0	NA	SNV1	0.68	8.27	0	Unknown	08.25 % [04.79 % - 13.05 %]	No effect on splicing	0.00(0)/0.00(-35)/0.00(18)/0.00(-5)	0.00(-459)/0.00(-56)/0.00(-332)/0.00(-154)	0.0095	0.0358	0.0035	0.0364	NA	0.35 : intolerant		N
c.697C>G	p.(Pro233Ala)	Yes	111		2	Sweden	SNV5	3.52	24.80	10	High missense	08.25 % [04.79 % - 13.05 %]	No effect on splicing	0.00(7)/0.00(-36)/0.00(17)/0.00(32)	0.00(-60)/0.01(-57)/0.00(17)/0.00(-155)	No match in gnomAD exome	No match in gnomAD genome	No match in gnomADv4 Exome	No match in gnomADv4 Genome	0.02 kcal/mol (Stabilising)	0.30 : intolerant		N
c.698C>A	p.(Pro233Gln)	Yes	86		2	France, Switzerland and The United States of America	SNV5	3.72	25.50	10	High missense	08.04 % [04.67 % - 12.73 %]	No effect on splicing	0.00(-37)/0.00(17)/0.00(16)/0.00(-27)	0.00(-61)/0.00(-224)/0.00(16)/0.00(-386)	No match in gnomAD exome	No match in gnomAD genome	No match in gnomADv4 Exome	No match in gnomADv4 Genome	0.17 kcal/mol (Stabilising)	0.30 : intolerant		N
c.698C>T	p.(Pro233Leu)	Yes	89		2	China	SNV5	3.85	26.10	10	High missense	08.04 % [04.67 % - 12.73 %]	No effect on splicing	0.00(-37)/0.00(-12)/0.00(31)/0.00(16)	0.00(-89)/0.00(-58)/0.00(31)/0.00(-156)	No match in gnomAD exome	No match in gnomAD genome	No match in gnomADv4 Exome	6.572e-06	-0.11 kcal/mol (Destabilising)	0.30 : intolerant		N
c.701T>C	p.(Leu234Pro)	Yes	112		3	The United States of America	SNV5	4.24	29.00	10	High missense	08.04 % [04.67 % - 12.73 %]	No effect on splicing	0.00(23)/0.00(-40)/0.00(13)/0.00(28)	0.00(-64)/0.01(-61)/0.00(-337)/0.00(-389)	No match in gnomAD exome	No match in gnomAD genome	No match in gnomADv4 Exome	No match in gnomADv4 Genome	-0.07 kcal/mol (Destabilising)	0.32 : intolerant		N
c.703G>A	p.(Val235Met)	Yes	19		2	Germany, United Kingdom, Canada, Czech Republic, Hungary	SNV5	4.08	27.60	10	High missense	08.04 % [04.67 % - 12.73 %]	No effect on splicing	0.00(12)/0.00(-42)/0.00(26)/0.00(-1)	0.00(-94)/0.00(-63)/0.00(26)/0.01(-161)	No match in gnomAD exome	No match in gnomAD genome	No match in gnomADv4 Exome	No match in gnomADv4 Genome	-0.58 kcal/mol (destabilising)	0.29 : intolerant		Y
c.703G>C	p.(Val235Leu)	Yes	29		2	France and Switzerland	SNV5	3.96	26.70	10	High missense	08.04 % [04.67 % - 12.73 %]	No effect on splicing	0.00(-42)/0.00(12)/0.00(11)/0.00(26)	0.00(-66)/0.00(-63)/0.00(-339)/0.00(-455)	No match in gnomAD exome	No match in gnomAD genome	No match in gnomADv4 Exome	No match in gnomADv4 Genome	-0.23 kcal/mol (Destabilising)	0.29 : intolerant		N
c.703G>T	p.(Val235Leu)	Yes	9		18	Italy	SNV5	4.14	28.10	10	High missense	08.04 % [04.67 % - 12.73 %]	No effect on splicing	0.00(12)/0.00(-42)/0.00(-32)/0.00(11)	0.01(-63)/0.00(-66)/0.00(-455)/0.01(-161)	No match in gnomAD exome	No match in gnomAD genome	No match in gnomADv4 Exome	No match in gnomADv4 Genome	-0.23 kcal/mol (Destabilising)	0.29 : intolerant	Published and described as c.807G>C, p.(Val235Leu) by Marchant et al., in March 2001 (PMID: 11241846)	N
c.704T>C	p.(Val235Ala)	Yes	113		2	United Kingdom	SNV5	4.03	27.20	10	Clinvar pathogenic	08.04 % [04.67 % - 12.73 %]	No effect on splicing	0.00(-43)/0.00(11)/0.00(10)/0.00(-2)	0.00(-67)/0.01(-64)/0.00(-340)/0.01(-162)	No match in gnomAD exome	No match in gnomAD genome	No match in gnomADv4 Exome	No match in gnomADv4 Genome	-0.2 kcal/mol (Destabilising)	0.29 : intolerant		N
c.707A>G	p.(Tyr236Cys)	Yes	69		4	United Kingdom, Belgium, France , The United States of America	SNV5	4.46	32.00	10	Clinvar pathogenic	05.05 % [02.45 % - 09.09 %]	No effect on splicing	0.00(-14)/0.00(-46)/0.35(-5)/0.00(7)	0.01(-67)/0.00(-70)/0.35(-5)/0.00(7)	No match in gnomAD exome	No match in gnomAD genome	No match in gnomADv4 Exome	No match in gnomADv4 Genome	-1.36 kcal/mol (Destabilising)	0.34 : intolerant		N
c.709A>T	p.(Thr237Ser)	Yes	106		2	Germany	SNV5	3.74	25.60	10	Clinvar pathogenic	05.05 % [02.45 % - 09.09 %]	No effect on splicing	0.00(6)/0.00(2)/0.00(-18)/0.00(20)	0.00(-69)/0.00(-317)/0.02(-167)/0.00(-397)	No match in gnomAD exome	No match in gnomAD genome	No match in gnomADv4 Exome	No match in gnomADv4 Genome	-0.63 kcal/mol (Destabilising)	0.32 : intolerant		N
c.710C>G	p.(Thr237Arg)	Yes	34		20	Germany, United Kingdom, Canada	SNV5	3.79	25.80	10	High missense	05.05 % [02.45 % - 09.09 %]	No effect on splicing	0.00(1)/0.00(-49)/0.00(19)/0.00(4)	0.00(-70)/0.00(-73)/0.00(-462)/0.02(-168)	No match in gnomAD exome	No match in gnomAD genome	No match in gnomADv4 Exome	No match in gnomADv4 Genome	-0.26 kcal/mol (Destabilising)	0.32 : intolerant		N
c.712del	p.(Gln238Argfs*3)	Yes	25		2	Germany	SNV5	No match in CADD v1.6	No match in CADD v1.6	10	Clinvar pathogenic	47.89 % [39.44 % - 56.42 %]	Complex alteration of the splicing process	0.00(-18)/0.00(-50)/0.00(18)/0.00(-40)	0.01(-71)/0.00(-50)/0.01(-399)/0.03(-169)	No match in gnomAD exome	No match in gnomAD genome	No match in gnomADv4 Exome	No match in gnomADv4 Genome	NA	No results		N
c.713A>G	p.(Gln238Arg)	Yes	23		2	Germany	SNV5	4.93	33	10	Clinvar pathogenic	85.91 % [79.27 % - 91.06 %]	Alteration of the consensus splice site	0,00(16)/0,00(2)/0,36(16)/0,03(1)	0,00(-239)/0,01(-76)/0,36(16)/0,09(-171)	No match in gnomAD exome	No match in gnomAD genome	No match in gnomAD exome	No match in gnomADv4 Genome	0.05 kcal/mol (Stabilising)	0,38 : intolerant		N
c.713_714+13del	p.(?)	Yes	114		2	Israel, Denmark , Sweden	SNV5	No match in CADD v1.6	No match in CADD v1.6	0	Unknown	98.41 % [91.47 % - 99.96 %]	Alteration of the consensus splice site + Creation of a new splice site	No results	0.00(-237)/0.01(-74)/0.99(18)/1.00(3)	No match in gnomAD exome	No match in gnomAD genome	No match in gnomADv4 Exome	No match in gnomADv4 Genome	NA	No results		N
c.714+13C>T	p.(?)	Yes	115		1	The United States of America	SNV2	1.21	13.72	0	Unknown	00.72 % [00.15 % - 02.08 %]	No effect on splicing	0.00(-2)/0.00(-12)/0.11(-2)/0.00(2)	0.01(-87)/0.00(-90)/0.11(-2)/0.00(2)	0.0003	No match in gnomAD genome	0.0001	7.225e-05	NA	No results		N
c.715-19delinsCTCCTCCTCC	p.(?)	Yes	49		1	The United States of America	SNV1	No match in CADD v1.6	No match in CADD v1.6	0	Unknown	04.63 % [02.81 % - 07.14 %]	No effect on splicing	NA	NA	No match in gnomAD exome	No match in gnomAD genome	No match in gnomADv4 Exome	No match in gnomADv4 Genome	NA	No results	Benign variant / Very common Published and described as c.819-19* or c.819[-19C>A]+[-19_-18ins(TCC)3], by Zhuk et al., in Molecular Vision, July 2006 (PMID: 16885924)	N
c.715-12_715-4dup	p.(?)	No			0	NA	SNV1	-0.40	0.195	0	Unknown	04.63 % [02.81 % - 07.14 %]	No effect on splicing	NA	0.02(62)/0.01(145)/0.00(374)/0.00(143)	No match in gnomAD exome	0.9143	0.8530	0.9212	NA	No results	Benign variant / Very common	N
c.715-9_715-4dup	p.(?)	No			0	NA	SNV1	-0.38	0.208	0	Unknown	01.85 % [00.38 % - 05.32 %]	No effect on splicing	NA	0.00(19)/0.01(145)/0.02(374)/0.00(143)	No match in gnomAD exome	No match in gnomAD genome	0.0003	5.954e-05	NA	No results	Benign variant / Very common	N
c.715-7_715-6insCTC	p.(?)	No			0	NA	SNV1	No match in CADD v1.6	No match in CADD v1.6	0	Unknown	NA	Not available	NA	0.00(8)/0.02(51)/0.01(363)/0.00(145)	No match in gnomAD exome	No match in gnomAD genome	No match in gnomADv4 Exome	No match in gnomADv4 Genome	NA	No results	Benign variant / Very common	N
c.715G>A	p.(Val239Met)	Yes	69		3	United Kingdom, Belgium, France , The United States of America	SNV5	4.82	33.00	10	Clinvar pathogenic	09.63 % [05.81 % - 14.79 %]	No effect on splicing	0.06(43)/0.01(0)/0.00(-46)/0.00(-1)	0.06(43)/0.01(0)/0.00(-351)/0.02(152)	No match in gnomAD exome	No match in gnomAD genome	No match in gnomADv4 Exome	No match in gnomADv4 Genome	-0.56 kcal/mol (destabilising)	0.27 : intolerant		Y
c.718del	p.(Val240*)	Yes	116		2	Japan	SNV5	No match in CADD v1.6	No match in CADD v1.6	10	Nonsense	09.63 % [05.81 % - 14.79 %]	No effect on splicing	0.01(42)/0.00(-1)/0.00(-2)/0.00(22)	0.01(42)/0.00(-1)/0.00(354)/0.00(151)	No match in gnomAD exome	No match in gnomAD genome	No match in gnomADv4 Exome	No match in gnomADv4 Genome	NA	No results	Published and described as c.717delG, p.(Val239Valfs*2) by Kubota et al., in Documenta Ophtalmologica, in June 2016 (doi: 10.1007/s10633-016-9540-3 ; PMID: 27071392) and c.717delG, p.(Val240*) by Beryozkin et al., in Invest Ophtalmology & Visual Science, 2024 February (doi: 10.1167/iovs.65.2.39 ; PMID: 38411968)	N
c.722C>A	p.(Thr241Asn)	Yes	22		3	Germany	SNV4	3.64	25.20	10	Clinvar pathogenic	09.63 % [05.81 % - 14.79 %]	No effect on splicing	0.01(36)/0.00(16)/0.00(-5)/0.00(16)	0.01(36)/0.00(16)/0.00(117)/0.00(348)	No match in gnomAD exome	No match in gnomAD genome	No match in gnomADv4 Exome	No match in gnomADv4 Genome	-0.33 kcal/mol (Destabilising)	0.36 : intolerant		N
c.724G>A	p.(Val242Met)	Yes	117		2	Thailand	SNV4	3.34	24.20	10	Clinvar pathogenic	06.8 % [03.77 % - 11.14 %]	No effect on splicing	0.01(34)/0.00(-9)/0.00(7)/0.00(34)	0.01(34)/0.00(-9)/0.00(239)/0.00(143)	No match in gnomAD exome	No match in gnomAD genome	No match in gnomADv4 Exome	No match in gnomADv4 Genome	-0.52 kcal/mol (Destabilising)	0.39 : intolerant		N
c.727G>A	p.(Ala243Thr)	Yes	17		18	The United States of America and Switzerland	SNV5	4.26	29.20	10	Clinvar pathogenic	06.8 % [03.77 % - 11.14 %]	No effect on splicing	0.02(31)/0.00(-34)/0.00(2)/0.00(-12)	0.02(31)/0.00(114)/0.00(343)/0.00(140)	No match in gnomAD exome	No match in gnomAD genome	3.181e-06	No match in gnomADv4 Genome	-0.8 kcal/mol (Destabilising)	0.40 : intolerant		N
c.728C>A	p.(Ala243Glu)	Yes	3		3	The United States of America, Italy and Australia	SNV5	3.89	26.30	10	High missense	06.8 % [03.77 % - 11.14 %]	No effect on splicing	0.00(2)/0.01(30)/0.00(1)/0.00(10)	0.00(113)/0.01(30)/0.00(1)/0.00(139)	No match in gnomAD exome	No match in gnomAD genome	No match in gnomADv4 Exome	No match in gnomADv4 Genome	-0.37 kcal/mol (Destabilising)	0.40 : intolerant		N
c.728C>T	p.(Ala243Val)	Yes	34		14	Germany, United Kingdom, Canada	SNV5	4.04	27.20	10	Clinvar pathogenic	06.8 % [03.77 % - 11.14 %]	No effect on splicing	0.02(30)/0.00(-46)/0.00(30)/0.00(3)	0.02(30)/0.00(-46)/0.00(30)/0.00(139)	3.982e-06	No match in gnomAD genome	6.18e-06	No match in gnomADv4 Genome	0.11 kcal/mol (stabilising)	0.40 : intolerant		Y
c.745C>T	p.(Leu249=)	No			0	NA	SNV2	0.96	11.06	6	Low splice	23.61 % [16.94 % - 31.4 %]	Alteration of an exonic splicing regulatory element	0.27(13)/0.00(-30)/0.00(13)/0.00(11)	0.27(13)/0.00(-30)/0.00(325)/0.01(122)	No match in gnomAD exome	No match in gnomAD genome	No match in gnomADv4 Exome	No match in gnomADv4 Genome	NA	0.67 : slightly intolerant		N
c.752G>A	p.(Cys251Tyr)	Yes	118		2	China	SNV4	4.16	28.30	10	High missense	03.59 % [01.56 % - 06.95 %]	No effect on splicing	0.00(17)/0.00(6)/0.00(4)/0.00(-1)	0.00(17)/0.00(6)/0.00(318)/0.00(115)	No match in gnomAD exome	No match in gnomAD genome	No match in gnomADv4 Exome	No match in gnomADv4 Genome	-1.08 kcal/mol (Destabilising)	0.67 : slightly intolerant		N
c.762del	p.(Arg255Glyfs*4)	Yes	2		2	The Netherlands	SNV5	No match in CADD v1.6	No match in CADD v1.6	10	Frameshift	05.41 % [02.62 % - 09.72 %]	No effect on splicing	0.10(-1)/0.00(-44)/0.00(-1)/0.00(47)	0.10(-1)/0.00(82)/0.00(311)/0.00(108)	No match in gnomAD exome	No match in gnomAD genome	3.181e-06	No match in gnomADv4 Genome	NA	No results		N
c.763C>A	p.(Arg255=)	Yes	32		1	China	SNV2	1.02	11.93	0	Unknown	05.41 % [02.62 % - 09.72 %]	No effect on splicing	0.00(2)/0.01(-5)/0.00(1)/0.00(-5)	0.01(78)/0.01(-5)/0.00(200)/0.01(104)	No match in gnomAD exome	No match in gnomAD genome	No match in gnomADv4 Exome	No match in gnomADv4 Genome	NA	0.49 : intolerant		N
c.763C>T	p.(Arg255Trp)	Yes	7		8	China	SNV5	4.09	27.70	10	Clinvar pathogenic	05.41 % [02.62 % - 09.72 %]	No effect on splicing	0.00(6)/0.01(-5)/0.00(-7)/0.00(43)	0.01(78)/0.01(-5)/0.00(307)/0.03(104)	4.772e-05	3.185e-05	2.736e-05	2.629e-05	-0.34 kcal/mol (Destabilising)	0.49 : intolerant		N
c.764G>A	p.(Arg255Gln)	Yes	66		4	China	SNV5	4.32	29.70	9	High missense	05.41 % [02.62 % - 09.72 %]	No effect on splicing	0.00(2)/0.01(-6)/0.00(2)/0.00(-6)	0.00(77)/0.01(-6)/0.00(500)/0.00(103)	1.591e-05	No match in gnomAD genome	4.104e-06	6.576e-06	-0.22 kcal/mol (destabilising)	0.49 : intolerant		Y
c.767A>G	p.(Gln256Arg)	Yes	62		2	China	SNV4	3.97	26.80	10	High missense	07.81 % [04.44 % - 12.56 %]	No effect on splicing	0.01(-9)/0.00(2)/0.00(49)/0.00(-9)	0.01(-9)/0.01(74)/0.01(303)/0.00(497)	3.976e-06	No match in gnomAD genome	1.59e-06	No match in gnomADv4 Genome	-0.24 kcal/mol (Destabilising)	0.51 : intolerant		N
c.777_778insAA	p.(Pro260Asnfs*30)	Yes	73		1	The United States of America	SNV5	No match in CADD v1.6	No match in CADD v1.6	10	Clinvar pathogenic	NA	Not available	NA	0.04(-19)/0.01(64)/0.01(293)/0.00(90)	No match in gnomAD exome	No match in gnomAD genome	No match in gnomADv4 Exome	No match in gnomADv4 Genome	NA	No results		N
c.779del	p.(Pro260Glnfs*29)	Yes	22		4	Germany	SNV5	2.92	23.3	10	Clinvar pathogenic	07.81 % [04.44 % - 12.56 %]	No effect on splicing	0.03(-18)/0.00(29)/0.00(40)/0.00(49)	0.03(-18)/0.01(65)/0.01(294)/0.00(91)	1.988e-05	9.567e-05	1.094e-05	1.976e-05	NA	No results		N
c.799del	p.(His267Metfs*22)	No			0	NA	SNV4	No match in CADD v1.6	No match in CADD v1.6	10	Frameshift	05.1 % [02.47 % - 09.18 %]	No effect on splicing	0.00(-28)/0.01(44)/0.00(19)/0.00(33)	0.00(-28)/0.01(-82)/0.01(273)/0.02(70)	No match in gnomAD exome	No match in gnomAD genome	No match in gnomADv4 Exome	No match in gnomADv4 Genome	NA	No results		N
c.804G>C	p.(Glu268Asp)	No			0	NA	VUS	2.06	19.7	6	Moderate missense	05.1 % [02.47 % - 09.18 %]	No effect on splicing	0,03(37)/0,00(-46)/0,00(37)/0,00(26)	0,03(37)/0,00(-46)/0,02(266)/0,00(63)	No match in gnomAD exome	No match in gnomAD genome	2.052e-06	No match in gnomADv4 Genome	-0.04 kcal/mol (Destabilising)	0,50 : intolerant		N
c.816_818del	p.(Val273del)	Yes	81		2	The United States of America	SNV4	No match in CADD v1.6	No match in CADD v1.6	0	Unknown	04.35 % [02.01 % - 08.09 %]	No effect on splicing	0.00(-31)/0.01(28)/0.00(-3)/0.00(17)	0.00(-75)/0.01(28)/0.00(54)/0.01(257)	No match in gnomAD exome	No match in gnomAD genome	No match in gnomADv4 Exome	No match in gnomADv4 Genome	NA	No results		N
c.817G>A	p.(Val273Met)	Yes	56		2	China	SNV4	3.37	24.30	9	High missense	04.35 % [02.01 % - 08.09 %]	No effect on splicing	0.01(24)/0.00(-48)/0.00(1)/0.01(50)	0.01(24)/0.01(-59)/0.01(447)/0.01(50)	3.976e-06	No match in gnomAD genome	8.402e-06	No match in gnomADv4 Genome	-0.47 kcal/mol (Destabilising)	0.61 : slightly intolerant		N
c.821C>G	p.(Pro274Arg)	Yes	52		4	The United States of America	SNV5	3.56	24.90	10	Clinvar pathogenic	04.35 % [02.01 % - 08.09 %]	No effect on splicing	0.00(47)/0.00(20)/0.00(-5)/0.00(9)	0.00(-63)/0.00(20)/0.00(249)/0.00(443)	2.386e-05	No match in gnomAD genome	6.84e-06	5.256e-05	-0.7 kcal/mol (Destabilising)	0.51 : intolerant		N
c.823G>A	p.(Val275Ile)	Yes	17		2	The United States of America and Switzerland	VUS	0.71	8.56	5	Low missense	05.03 % [02.44 % - 09.05 %]	No effect on splicing	0.00(18)/0.00(45)/0.00(1)/0.00(-7)	0.00(18)/0.00(-65)/0.00(1)/0.01(247)	5.169e-05	No match in gnomAD genome	3.352e-05	2.626e-05	-0.3 kcal/mol (Destabilising)	0.65 : slightly intolerant		N
c.828C>G	p.(Phe276Leu)	Yes	17		14	The United States of America and Switzerland	SNV4	3.14	23.70	9	High missense	05.03 % [02.44 % - 09.05 %]	No effect on splicing	0.00(40)/0.00(13)/0.00(-12)/0.00(39)	0.00(40)/0.00(13)/0.01(242)/0.00(39)	No match in gnomAD exome	No match in gnomAD genome	No match in gnomADv4 Exome	No match in gnomADv4 Genome	0.13 kcal/mol (Stabilising)	0.65 : slightly intolerant		N
c.830C>T	p.(Thr277Met)	Yes	119		9	The United States of America, Canada and China	SNV5	3.78	25.80	10	Clinvar pathogenic	54 % [45.68 % - 62.16 %]	Creation of a new splice site + Alteration of an exonic splicing regulatory element	0.03(11)/0.00(1)/0.00(11)/0.00(37)	0.03(11)/0.00(-72)/0.01(240)/0.00(37)	1.193e-05	No match in gnomAD genome	5.472e-06	3.284e-05	0.36 kcal/mol (Stabilising)	0.61 : slightly intolerant		N
c.836T>A	p.(Leu279Gln)	No			0	NA	SNV4	4.10	27.70	10	High missense	47.89 % [39.44 % - 56.42 %]	Creation of a new splice site + Alteration of an exonic splicing regulatory element	0.01(2)/0.01(5)/0.00(31)/0.00(-6)	0.01(2)/0.01(5)/0.01(234)/0.00(428)	No match in gnomAD exome	No match in gnomAD genome	No match in gnomADv4 Exome	No match in gnomADv4 Genome	-0.34 kcal/mol (Destabilising)	0.66 : slightly intolerant		N
c.839A>C	p.(Gln280Pro)	Yes	1		2	Italy and United Kingdom	SNV4	4.04	27.30	10	High missense	07.62 % [04.42 % - 12.08 %]	No effect on splicing	0.01(29)/0.02(2)/0.00(13)/0.00(28)	0.01(29)/0.02(2)/0.00(425)/0.00(231)	3.977e-06	No match in gnomAD genome	9.577e-06	1.314e-05	1.04 kcal/mol (Stabilising)	0.60 : slightly intolerant		N
c.842T>C	p.(Phe281Ser)	Yes	66		2	China	SNV5	4.37	31.00	10	High missense	07.62 % [04.42 % - 12.08 %]	No effect on splicing	0.00(0)/0.01(-1)/0.00(1)/0.00(25)	0.00(-84)/0.01(-1)/0.00(1)/0.01(228)	No match in gnomAD exome	No match in gnomAD genome	No match in gnomADv4 Exome	No match in gnomADv4 Genome	-1.95 kcal/mol (Destabilising)	0.68 : slightly intolerant		N
c.843C>A	p.(Phe281Leu)	Yes	62		2	China	SNV5	3.34	24.20	10	High missense	08.25 % [04.79 % - 13.05 %]	No effect on splicing	0.00(25)/0.00(-2)/0.00(-4)/0.02(24)	0.00(25)/0.01(-85)/0.01(421)/0.02(24)	No match in gnomAD exome	No match in gnomAD genome	No match in gnomADv4 Exome	No match in gnomADv4 Genome	0.17 kcal/mol (Stabilising)	0.68 : slightly intolerant		N
c.848_850del	p.(Phe283del)	Yes	17		6	The United States of America and Switzerland	SNV4	2.05	19.60	0	Unknown	08.25 % [04.79 % - 13.05 %]	No effect on splicing	0.02(4)/0.02(1)/0.00(-1)/0.00(27)	0.02(4)/0.02(1)/0.00(-1)/0.01(424)	2.386e-05	3.184e-05	2.121e-05	6.569e-06	NA	No results	Published and described as p.(Phe281del) by Lotery et al., in Invest Ophtalmology & Visual Science, in May 2000 (PMID: 10798642) and c.847_849del, p.(Phe283del) by Fung et al., in Retina, 2015 April (doi: 10.1097/IAE.0000000000000387, PMID: 25545482)	N
c.851A>G	p.(Tyr284Cys)	Yes	61		6	Australia	SNV5	4.34	29.90	10	High missense	08.04 % [04.67 % - 12.73 %]	No effect on splicing	0.00(-10)/0.00(31)/0.00(-1)/0.00(16)	0.00(-93)/0.00(-182)/0.00(413)/0.00(219)	No match in gnomAD exome	No match in gnomAD genome	No match in gnomADv4 Exome	No match in gnomADv4 Genome	0.37 kcal/mol (stabilising)	0.55 : slightly intolerant		Y
c.851A>T	p.(Tyr284Phe)	Yes	25		1	Germany	SNV4	3.60	25.00	10	Clinvar pathogenic	08.04 % [04.67 % - 12.73 %]	No effect on splicing	0.00(17)/0.00(-10)/0.00(-21)/0.00(16)	0.00(17)/0.01(-10)/0.00(413)/0.00(16)	No match in gnomAD exome	No match in gnomAD genome	No match in gnomADv4 Exome	No match in gnomADv4 Genome	-0.17 kcal/mol (Destabilising)	0.55 : slightly intolerant		N
c.853G>A	p.(Val285Ile)	Yes	39		2	France	VUS	2.26	21.30	5	Low missense	08.04 % [04.67 % - 12.73 %]	No effect on splicing	0.00(29)/0.00(-12)/0.00(14)/0.00(-1)	0.00(-138)/0.00(-12)/0.00(14)/0.01(217)	No match in gnomAD exome	No match in gnomAD genome	No match in gnomADv4 Exome	No match in gnomADv4 Genome	-0.16 kcal/mol (Destabilising)	0.67 : slightly intolerant		N
c.860G>A	p.(Trp287*)	Yes	41		5	The United States of America	SNV5	8.11	41.00	10	Clinvar pathogenic	26.62 % [19.83 % - 34.34 %]	Alteration of an exonic splicing regulatory element	0.00(2)/0.01(-19)/0.00(-4)/0.01(7)	0.00(2)/0.01(-102)/0.00(404)/0.01(210)	1.193e-05	No match in gnomAD genome	6.156e-06	No match in gnomADv4 Genome	NA	0.67 : slightly intolerant		N
c.867+4G>A	p.(?)	Yes	52		2	The United States of America	VUS	0.81	9.48	0	Unknown	00.72 % [00.15 % - 02.08 %]	No effect on splicing	0.00(2)/0.01(-30)/0.01(-4)/0.00(-19)	0.01(-113)/0.01(-30)/0.01(-4)/0.08(199)	3.978e-06	No match in gnomAD genome	4.788e-06	6.57e-06	NA	No results		N
c.867+79C>A	p.(?)	No			0	NA	SNV2	0.05	1.72	0	Unknown	00 % [00 % - 00.92 %]	No effect on splicing	0.00(9)/0.00(3)/0.00(17)/0.00(3)	0.00(-105)/0.00(-188)/0.05(124)/0.00(-79)	No match in gnomAD exome	No match in gnomAD genome	6.575e-06	No match in gnomADv4 Genome	NA	No results		N
c.867+187G>A	p.(?)	No			0	NA	SNV2	-0.47	0.14	0	Unknown	00 % [00 % - 00.94 %]	No effect on splicing	0.00(2)/0.00(47)/0.00(10)/0.01(16)	0.00(-213)/0.00(102)/0.00(210)/0.01(16)	1.497e-05	6.376e-05	4.039e-05	1.972e-05	NA	No results		N
c.868-17C>A	p.(?)	Yes	120		1	Poland	SNV1	0.53	6.84	0	Unknown	30.67 % [23.41 % - 38.71 %]	Alteration of the polypyrimidine tract (-20 to -18)	0.02(-2)/0.01(-17)/0.00(16)/0.00(29)	0.02(-2)/0.01(224)/0.00(16)/0.01(97)	0.0039	0.0050	0.0025	0.0032	NA	No results		N
c.868-2A>G	p.(?)	Yes	52		2	The United States of America	SNV5	5.68	34.00	10	High splice	98.41 % [91.47 % - 99.96 %]	Alteration of the consensus splice site + Creation of a new splice site	0.99(1)/0.99(2)/0.00(9)/0.00(1)	0.99(1)/0.99(2)/0.01(82)/0.00(1)	3.977e-06	No match in gnomAD genome	3.181e-06	6.569e-06	NA	No results	Published and described as c.867-2A>G or IVS7-2A>G by Kinnick et al., in Retina, March 2011 (doi: 10.1097/IAE.0b013e318203ee60, PMID: 21273940)	N
c.868G>A	p.(Val290Met)	Yes	121		2	China	SNV4	5.09	33.00	10	High missense	54 % [45.68 % - 62.16 %]	Alteration of the consensus splice site	0.25(-19)/0.06(0)/0.00(-28)/0.00(-1)	0.25(-19)/0.06(0)/0.00(-28)/0.08(80)	No match in gnomAD exome	No match in gnomAD genome	No match in gnomADv4 Exome	No match in gnomADv4 Genome	-0.49 kcal/mol (Destabilising)	0.73 : neutral		N
c.872C>T	p.(Ala291Val)	Yes	13		2	China	SNV5	4.06	27.40	10	High missense	54 % [45.68 % - 62.16 %]	Alteration of an exonic splicing regulatory element	0.00(-32)/0.04(-23)/0.00(-5)/0.00(8)	0.00(-32)/0.04(-23)/0.00(-5)/0.05(76)	No match in gnomAD exome	No match in gnomAD genome	No match in gnomADv4 Exome	No match in gnomADv4 Genome	0.4 kcal/mol (Stabilising)	0.64 : slightly intolerant		N
c.874G>A	p.(Glu292Lys)	Yes	122		8	The United States of America	SNV5	4.40	31.00	10	Clinvar pathogenic	09.63 % [05.81 % - 14.79 %]	No effect on splicing	0.00(3)/0.01(1)/0.00(6)/0.00(1)	0.00(3)/0.01(1)/0.00(70)/0.01(74)	No match in gnomAD exome	No match in gnomAD genome	2.401e-06	No match in gnomADv4 Genome	-0.06 kcal/mol (Destabilising)	0.64 : slightly intolerant		N
c.874G>C	p.(Glu292Gln)	Yes	9		2	Italy	SNV5	4.07	27.50	10	Clinvar pathogenic	30.67 % [23.41 % - 38.71 %]	Alteration of an exonic splicing regulatory element	0.03(3)/0.01(1)/0.00(6)/0.00(1)	0.03(3)/0.01(1)/0.00(70)/0.00(74)	No match in gnomAD exome	No match in gnomAD genome	No match in gnomADv4 Exome	No match in gnomADv4 Genome	-0.14 kcal/mol (Destabilising)	0.64 : slightly intolerant		N
c.875A>T	p.(Glu292Val)	Yes	25		2	Germany	SNV5	4.30	29.60	10	High missense	43.04 % [35.2 % - 51.14 %]	Alteration of an exonic splicing regulatory element	0.01(5)/0.03(-26)/0.00(-8)/0.00(-3)	0.01(5)/0.03(-26)/0.00(-8)/0.01(73)	No match in gnomAD exome	No match in gnomAD genome	1.59e-06	No match in gnomADv4 Genome	-0.3 kcal/mol (Destabilising)	0.64 : slightly intolerant		N
c.877C>A	p.(Gln293Lys)	Yes	21		21	Sweden, Denmark, The Netherlands	SNV5	3.49	24.70	10	Clinvar pathogenic	06.8 % [03.77 % - 11.14 %]	No effect on splicing	0.02(-28)/0.01(3)/0.00(-2)/0.00(3)	0.02(-28)/0.01(3)/0.00(71)/0.00(3)	No match in gnomAD exome	No match in gnomAD genome	No match in gnomADv4 Exome	No match in gnomADv4 Genome	-0.07 kcal/mol (Destabilising)	0.48 : intolerant		N
c.879G>C	p.(Gln293His)	Yes	86		2	France, Switzerland and The United States of America	SNV5	3.41	24.40	10	Clinvar pathogenic	06.8 % [03.77 % - 11.14 %]	No effect on splicing	0.00(-4)/0.03(-30)/0.00(-12)/0.00(1)	0.00(-4)/0.03(-30)/0.00(69)/0.00(1)	No match in gnomAD exome	No match in gnomAD genome	No match in gnomADv4 Exome	No match in gnomADv4 Genome	-0.9 kcal/mol (destabilising)	0.48 : intolerant		Y
c.880C>G	p.(Leu294Val)	Yes	22		2	Germany	SNV4	3.71	25.50	10	High missense	26.62 % [19.83 % - 34.34 %]	Complex alteration of the splicing process	0.01(0)/0.06(-31)/0.00(-1)/0.00(-13)	0.01(0)/0.06(-31)/0.00(-1)/0.02(68)	No match in gnomAD exome	No match in gnomAD genome	No match in gnomADv4 Exome	No match in gnomADv4 Genome	-1.59 kcal/mol (destabilising)	0.48 : intolerant		Y
c.880C>T	p.(Leu294Phe)	Yes	123		2	Germany	SNV5	3.83	26.00	10	High missense	06.8 % [03.77 % - 11.14 %]	No effect on splicing	0.00(21)/0.00(0)/0.00(-13)/0.00(0)	0.00(21)/0.01(195)/0.00(64)/0.00(68)	No match in gnomAD exome	No match in gnomAD genome	No match in gnomADv4 Exome	No match in gnomADv4 Genome	-0.93 kcal/mol (Destabilising)	0.48 : intolerant		N
c.883A>C	p.(Ile295Leu)	Yes	73		2	The United States of America	SNV5	4.05	27.30	10	Clinvar pathogenic	09.76 % [06.06 % - 14.67 %]	No effect on splicing	0.00(-32)/0.02(-34)/0.00(-6)/0.00(-3)	0.00(-32)/0.02(-34)/0.00(61)/0.01(65)	No match in gnomAD exome	No match in gnomAD genome	No match in gnomADv4 Exome	No match in gnomADv4 Genome	-0.43 kcal/mol (Destabilising)	0.63 : slightly intolerant		N
c.883A>G	p.(Ile295Val)	Yes	61		2	Australia	SNV5	3.77	25.70	9	High missense	09.76 % [06.06 % - 14.67 %]	No effect on splicing	0.01(-3).0.00(-34)/0.00(-1)/0.00(-3)	0.01(192)/0.00(-34)/0.00(65)/0.00(-3)	3.977e-06	No match in gnomAD genome	8.893e-06	No match in gnomADv4 Genome	-0.68 kcal/mol (Destabilising)	0.63 : slightly intolerant		N
c.884T>C	p.(Ile295Thr)	Yes	124		8	Japan	SNV5	3.77	25.70	10	Clinvar pathogenic	35.81 % [28.11 % - 44.1 %]	Alteration of an exonic splicing regulatory element	0.00(1)/0.03(-35)/0.00(1)/0.00(-4)	0.00(238)/0.03(-35)/0.00(265)/0.01(64)	No match in gnomAD exome	No match in gnomAD genome	No match in gnomADv4 Exome	No match in gnomADv4 Genome	-1.19 kcal/mol (destabilising)	0.63 : slightly intolerant		Y
c.884_886del	p.(Ile295del)	Yes	19		10	Germany, United Kingdom, Canada, Czech Republic, Hungary	SNV5	2.21	21.0	10	Clinvar pathogenic	09.76 % [06.06 % - 14.67 %]	No effect on splicing	0.01(-31)/0.01(0)/0.00(-13)/0.00(0)	0.02(195)/0.01(0)/0.00(-291)/0.02(68)	No match in gnomAD exome	No match in gnomAD genome	5.472e-06	6.57e-06	NA	No results	Published and described as c.883_885del, p.(Ile295del) by Sodi et al., in Molecular Vision, in 2012 (PMID: 23213274) and by Beryozkin et al., in Invest Ophtalmology & Visual Science, 2024 February (doi: 10.1167/iovs.65.2.39 ; PMID: 38411968)	N
c.886A>C	p.(Asn296His)	Yes	17		23	The United States of America and Switzerland	SNV5	3.79	25.80	10	Clinvar pathogenic	47.89 % [39.44 % - 56.42 %]	Complex alteration of the splicing process	0.00(-19)/0.04(-37)/0.00(-19)/0.00(-6)	0.00(-19)/0.04(-37)/0.00(-19)/0.01(62)	No match in gnomAD exome	No match in gnomAD genome	No match in gnomADv4 Exome	No match in gnomADv4 Genome	-0.5 kcal/mol (Destabilising)	0.51 : intolerant		N
c.886A>G	p.(Asn296Asp)	Yes	41		5	The United States of America	SNV5	3.88	26.20	10	Clinvar pathogenic	09.76 % [06.06 % - 14.67 %]	No effect on splicing	0.02(-37)/0.00(15)/0.00(-6)/0.00(-19)	0.02(-37)/0.00(15)/0.01(62)/0.00(-19)	No match in gnomAD exome	No match in gnomAD genome	No match in gnomADv4 Exome	No match in gnomADv4 Genome	0.27 kcal/mol (Stabilising)	0.51 : intolerant		N
c.887A>G	p.(Asn296Ser)	Yes	29		4	France and Switzerland	SNV5	3.46	24.60	10	Clinvar pathogenic	54 % [45.68 % - 62.16 %]	Alteration of an exonic splicing regulatory element	0.01(-12)/0.02(-38)/0.00(1)/0.00(-20)	0.01(-12)/0.02(-38)/0.00(53)/0.00(61)	No match in gnomAD exome	No match in gnomAD genome	No match in gnomADv4 Exome	No match in gnomADv4 Genome	0.4 kcal/mol (stabilising)	0.51 : intolerant	Published and described as c.991A>G, p.(Asn296Ser) by Marchant et al., in March 2001 (PMID: 11241846)	Y
c.888C>A	p.(Asn296Lys)	Yes	28		6	The Netherlands	SNV5	3.22	23.90	10	Clinvar pathogenic	09.76 % [06.06 % - 14.67 %]	No effect on splicing	0.00(-13)/0.02(-39)/0.00(-3)/0.00(-8)	0.00(-13)/0.02(-39)/0.00(56)/0.00(60)	No match in gnomAD exome	No match in gnomAD genome	No match in gnomADv4 Exome	No match in gnomADv4 Genome	0.03 kcal/mol (stabilising)	0.51 : intolerant	Published and described as c.89C>A, p.Asn296Lys by Boon et al., in OPHTHALMIC MOLECULAR GENETICS, 2007 (PMID: 17698758, doi : 10.1001/archopht.125.8.1100)	Y
c.888C>G	p.(Asn296Lys)	Yes	9		2	Italy	SNV5	3.20	23.90	10	Clinvar pathogenic	09.76 % [06.06 % - 14.67 %]	No effect on splicing	0.01(-13)/0.00(13)/0.00(-8)/0.00(-21)	0.01(-13)/0.00(13)/0.00(60)/0.00(62)	No match in gnomAD exome	No match in gnomAD genome	No match in gnomADv4 Exome	No match in gnomADv4 Genome	0.03 kcal/mol (stabilising)	0.51 : intolerant		N
c.889C>A	p.(Pro297Thr)	Yes	7		2	China	SNV5	3.60	25.00	10	High missense	09.76 % [06.06 % - 14.67 %]	No effect on splicing	0.03(-40)/0.00(50)/0.00(-9)/0.00(-22)	0.03(-40)/0.00(50)0.00(59)/0.00(232)	No match in gnomAD exome	No match in gnomAD genome	No match in gnomADv4 Exome	No match in gnomADv4 Genome	-1.73 kcal/mol (Destabilising)	0.42 : intolerant		N
c.889C>G	p.(Pro297Ala)	Yes	19		19	Germany, United Kingdom, Canada, Czech Republic, Hungary	SNV5	3.51	24.70	10	Clinvar pathogenic	09.76 % [06.06 % - 14.67 %]	No effect on splicing	0.04(-40)/0.00(12)/0.00(-9)/0.00(-22)	0.04(-40)/0.00(12)/0.01(59)/0.00(260)	No match in gnomAD exome	No match in gnomAD genome	No match in gnomADv4 Exome	No match in gnomADv4 Genome	-1.48 kcal/mol (Destabilising)	0.42 : intolerant		N
c.889C>T	p.(Pro297Ser)	Yes	82		2	The United States of America and Sweden	SNV5	3.69	25.40	10	Clinvar pathogenic	09.76 % [06.06 % - 14.67 %]	No effect on splicing	0.03(-40)/0.00(50)/0.00(-9)/0.00(-22)	0.03(-40)/0.00(50)/0.00(59)/0.00(273)	3.977e-06	No match in gnomAD genome	1.59e-06	No match in gnomADv4 Genome	-2.51 kcal/mol (destabilising)	0.42 : intolerant		Y
c.892T>G	p.(Phe298Val)	Yes	125		3	United Kingdom	SNV5	3.69	25.40	10	High missense	03.72 % [01.51 % - 07.52 %]	No effect on splicing	0.04(-43)/0.00(9)/0.00(47)/0.00(-25)	0.04(-43)/0.00(9)/0.01(56)/0.00(52)	No match in gnomAD exome	No match in gnomAD genome	1.2e-06	No match in gnomADv4 Genome	-1.84 kcal/mol (Destabilising)	0.43 : intolerant		N
c.893T>C	p.(Phe298Ser)	Yes	22		2	Germany	SNV5	4.14	28.10	10	Clinvar pathogenic	03.72 % [01.51 % - 07.52 %]	No effect on splicing	0.01(-44)/0.00(8)/0.00(46)/0.00(-26)	0.01(-44)/0.00(-142)/0.00(55)/0.00(228)	No match in gnomAD exome	No match in gnomAD genome	No match in gnomADv4 Exome	No match in gnomADv4 Genome	-3.81 kcal/mol (destabilising)	0.43 : intolerant		Y
c.893T>G	p.(Phe298Cys)	Yes	20		2	France	SNV5	4.09	27.70	10	High missense	03.72 % [01.51 % - 07.52 %]	No effect on splicing	0.02(-44)/0.00(8)/0.00(45)/0.00(-26)	0.02(-44)/0.00(8)/0.00(55)/0.00(57)	No match in gnomAD exome	No match in gnomAD genome	No match in gnomADv4 Exome	No match in gnomADv4 Genome	-2.98 kcal/mol (destabilising)	0.43 : intolerant		Y
c.895G>A	p.(Gly299Arg)	Yes	86		2	France, Switzerland and The United States of America	SNV5	4.63	32.00	10	High missense	85.91 % [79.27 % - 91.06 %]	Alteration of an exonic splicing regulatory element	0.01(2)/0.09(-46)/0.00(-28)/0.00(49)	0.01(2)/0.09(-46)/0.00(-28)/0.12(53)	No match in gnomAD exome	No match in gnomAD genome	No match in gnomADv4 Exome	No match in gnomADv4 Genome	-0.27 kcal/mol (Destabilising)	0.38 : intolerant		N
c.895G>C	p.(Gly299Arg)	Yes	11		2	The Netherlands and Belgium	SNV5	4.21	28.70	10	High missense	03.72 % [01.51 % - 07.52 %]	No effect on splicing	0.00(-46)/0.00(-28)/0.00(49)/0.00(-15)	0.00(-46)/0.00(-28)/0.00(-320)/0.00(53)	No match in gnomAD exome	No match in gnomAD genome	No match in gnomADv4 Exome	No match in gnomADv4 Genome	-0.27 kcal/mol (Destabilising)"	0.38 : intolerant		N
c.896G>A	p.(Gly299Glu)	Yes	15		23	The United States of America, Sweden, The Netherlands	SNV5	4.05	27.30	10	Clinvar pathogenic	03.72 % [01.51 % - 07.52 %]	No effect on splicing	0.02(-47)/0.00(5)/0.00(43)/0.00(48)	0.02(-47)/0.00(5)/0.00(52)/0.00(48)	No match in gnomAD exome	No match in gnomAD genome	1.59e-06	No match in gnomADv4 Genome	-1.41 kcal/mol (Destabilising)	0.38 : intolerant		N
c.896G>C	p.(Gly299Ala)	Yes	11		2	The Netherlands	SNV5	4.17	28.40	10	High missense	47.89 % [39.44 % - 56.42 %]	Creation of a new splice site + Alteration of an exonic splicing regulatory element	0.18(3)/0.00(-28)/0.00(3)/0.00(48)	0.18(3)/0.01(253)/0.00(3)/0.01(52)	No match in gnomAD exome	No match in gnomAD genome	No match in gnomADv4 Exome	No match in gnomADv4 Genome	-0.44 kcal/mol (Destabilising)	0.38 : intolerant		N
c.898G>A	p.(Glu300Lys)	Yes	34		17	Germany, United Kingdom, Canada	SNV5	4.27	29.30	10	Clinvar pathogenic	03.59 % [01.56 % - 06.95 %]	No effect on splicing	0.01(3)/0.02(-49)/0.00(-31)/0.01(50)	0.01(3)/0.02(-49)/0.00(-31)/0.01(50)	No match in gnomAD exome	No match in gnomAD genome	No match in gnomADv4 Exome	No match in gnomADv4 Genome	0.85 kcal/mol (Stabilising)	0.47 : intolerant		N
c.899A>C	p.(Glu300Ala)	Yes	126		2	Austria	SNV5	3.99	26.90	10	High missense	03.59 % [01.56 % - 06.95 %]	No effect on splicing	0.03(-50)/0.00(2)/0.00(49)/0.00(-32)	0.03(-50)/0.00(2)/0.00(49)/0.00(250)	No match in gnomAD exome	No match in gnomAD genome	No match in gnomADv4 Exome	No match in gnomADv4 Genome	-0.28 kcal/mol (Destabilising)	0.47 : intolerant		N
c.900G>C	p.(Glu300Asp)	Yes	26		19	The United States of America	SNV5	2.52	22.50	10	Clinvar pathogenic	03.59 % [01.56 % - 06.95 %]	No effect on splicing	0.00(-25)/0.00(1)/0.00(48)/0.00(-1)	0.04(-51)/0.00(1)/0.00(48)/0.00(262)	3.977e-06	No match in gnomAD genome	No match in gnomADv4 Exome	No match in gnomADv4 Genome	-0.3 kcal/mol (Destabilising)	0.47 : intolerant		N
c.901G>A	p.(Asp301Asn)	Yes	36		2	Germany	SNV5	4.29	29.50	10	Clinvar pathogenic	03.59 % [01.56 % - 06.95 %]	No effect on splicing	0.00(38)/0.01(-33)/0.00(-34)/0.01(47)	0.00(38)/0.02(-52)/0.00(-34)/0.01(47)	No match in gnomAD exome	No match in gnomAD genome	No match in gnomADv4 Exome	No match in gnomADv4 Genome	0.14 kcal/mol (stabilising)	0.31 : intolerant		Y
c.902A>G	p.(Asp301Gly)	Yes	7		5	China	SNV5	4.34	29.90	10	Clinvar pathogenic	47.89 % [39.44 % - 56.42 %]	Alteration of an exonic splicing regulatory element	0.00(-1)/0.04(-34)/0.00(-1)/0.08(46)	0.00(-1)/0.07(-53)/0.00(-1)/0.08(46)	No match in gnomAD exome	No match in gnomAD genome	3.601e-06	No match in gnomADv4 Genome	0.17 kcal/mol (Stabilising)	0.31 : intolerant		N
c.903T>G	p.(Asp301Glu)	Yes	26		7	The United States of America	SNV5	2.41	22.10	10	Clinvar pathogenic	43.04 % [35.2 % - 51.14 %]	Alteration of an exonic splicing regulatory element	0.01(-23)/0.00(36)/0.00(45)/0.00(47)	0.01(-23)/0.00(-54)/0.00(-328)/0.00(47)	No match in gnomAD exome	No match in gnomAD genome	No match in gnomADv4 Exome	No match in gnomADv4 Genome	-0.3 kcal/mol (destabilising)	0.31 : intolerant		Y
c.904G>A	p.(Asp302Asn)	Yes	33		4	Denmark	SNV5	4.48	32.00	10	Clinvar pathogenic	47.89 % [39.44 % - 56.42 %]	Alteration of an exonic splicing regulatory element	0.00(-37)/0.02(-36)/0.00(-37)/0.03(44)	0.00(-37)/0.05(-55)/0.00(-37)/0.03(44)	No match in gnomAD exome	No match in gnomAD genome	No match in gnomADv4 Exome	No match in gnomADv4 Genome	-0.33 kcal/mol (Destabilising)	0.44 : intolerant	Published and described firstly as c.904G>T, p.(Asp302Asn) by Bitner et al, in American Journal of Ophthalmology, August 2012, and after corrected by c.904G>A, p.(Asp302Asn) by the authors (doi:10.1016/j.ajo.2012.02.036, PMID: 22633354)	N
c.904G>C	p.(Asp302His)	Yes	127		18	France and Switzerland	SNV5	4.15	28.20	10	Clinvar pathogenic	43.04 % [35.2 % - 51.14 %]	Alteration of an exonic splicing regulatory element	0.00(-32)/0.00(-36)/0.00(40)/0.00(44)	0.00(245)/0.01(-55)/0.00(40)/0.00(44)	No match in gnomAD exome	No match in gnomAD genome	No match in gnomADv4 Exome	No match in gnomADv4 Genome	-1.24 kcal/mol (Destabilising)	0.44 : intolerant		N
c.904_912del	p.(Asp302_Asp304del)	Yes	28		2	The Netherlands	SNV4	No match in CADD v1.6	No match in CADD v1.6	0	Unknown	54 % [45.68 % - 62.16 %]	Alteration of an exonic splicing regulatory element	NA	0.01(175)/0.05(-51)/0.00(-425)/0.03(48)	No match in gnomAD exome	No match in gnomAD genome	No match in gnomADv4 Exome	No match in gnomADv4 Genome	NA	No results		N
c.905A>C	p.(Asp302Ala)	Yes	128		8	The United States of America	SNV5	4.12	27.90	10	Clinvar pathogenic	43.04 % [35.2 % - 51.14 %]	Alteration of an exonic splicing regulatory element	0.00(-25)/0.00(34)/0.00(43)/0.00(-38)	0.01(244)/0.00(170)/0.00(43)/0.00(-38)	No match in gnomAD exome	No match in gnomAD genome	No match in gnomADv4 Exome	No match in gnomADv4 Genome	0.36 kcal/mol (stabilising)	0.44 : intolerant		Y
c.905A>G	p.(Asp302Gly)	Yes	17		21	The United States of America and Switzerland	SNV5	4.24	29.00	10	Clinvar pathogenic	03.59 % [01.56 % - 06.95 %]	No effect on splicing	0.00(-1)/0.01(-37)/0.00(-1)/0.01(43)	0.00(-65)/0.02(-56)/0.00(-1)/0.01(43)	No match in gnomAD exome	No match in gnomAD genome	No match in gnomADv4 Exome	No match in gnomADv4 Genome	0.29 kcal/mol (Stabilising)	0.44 : intolerant		N
c.905A>T	p.(Asp302Val)	Yes	17		20	The United States of America and Switzerland	SNV5	4.24	29.00	10	Clinvar pathogenic	03.59 % [01.56 % - 06.95 %]	No effect on splicing	0.00(-25)/0.00(-37)/0.00(39)/0.00(43)	0.00(-25)/0.02(-56)/0.00(39)/0.00(43)	No match in gnomAD exome	No match in gnomAD genome	No match in gnomADv4 Exome	No match in gnomADv4 Genome	1.19 kcal/mol (Stabilising)	0.44 : intolerant		N
c.907G>A	p.(Asp303Asn)	Yes	60		2	Italy	SNV5	4.32	29.70	10	High missense	85.91 % [79.27 % - 91.06 %]	Alteration of an exonic splicing regulatory element	0.00(-40)/0.03(-39)/0.00(--40)/0.04(41)	0.00(-40)/0.05(-58)/0.00(--40)/0.04(41)	No match in gnomAD exome	No match in gnomAD genome	No match in gnomADv4 Exome	No match in gnomADv4 Genome	-0.33 kcal/mol (destabilising)	0.45 : intolerant		Y
c.907G>T	p.(Asp303Tyr)	Yes	129		2	Switzerland	SNV5	4.27	29.30	10	Clinvar pathogenic	85.91 % [79.27 % - 91.06 %]	Alteration of an exonic splicing regulatory element	0.00(41)/0.03(-39)/0.00(-40)/0.03(41)	0.00(41)/0.05(-58)/0.00(-40)/0.03(41)	No match in gnomAD exome	No match in gnomAD genome	No match in gnomADv4 Exome	No match in gnomADv4 Genome	-0.13 kcal/mol (destabilising)	0.45 : intolerant		Y
c.908A>G	p.(Asp303Gly)	Yes	93		2	Japan	SNV5	4.24	29.00	10	High missense	05.03 % [02.44 % - 09.05 %]	No effect on splicing	0.00(-41)/0.00(-40)/0.00(-1)/0.01(40)	0.00(-41)/0.02(-59)/0.00(-1)/0.01(40)	No match in gnomAD exome	No match in gnomAD genome	No match in gnomADv4 Exome	No match in gnomADv4 Genome	0.07 kcal/mol (stabilising)	0.45 : intolerant		Y
c.908A>T	p.(Asp303Val)	Yes	87		2	Israel	SNV5	4.30	29.50	10	Clinvar pathogenic	54 % [45.68 % - 62.16 %]	Alteration of an exonic splicing regulatory element	0.00(31)/0.00(-40)/0.00(36)/0.01(40)	0.00(31)/0.01(-59)/0.00(36)/0.01(40)	No match in gnomAD exome	No match in gnomAD genome	No match in gnomADv4 Exome	No match in gnomADv4 Genome	0.29 kcal/mol (Stabilising)	0.45 : intolerant		N
c.909T>A	p.(Asp303Glu)	Yes	127		2	France and Switzerland	SNV5	3.15	23.70	10	Clinvar pathogenic	05.03 % [02.44 % - 09.05 %]	No effect on splicing	0.01(-29)/0.00(30)/0.01(39)/0.00(-42)	0.02(-60)/0.00(30)/0.01(39)/0.00(-42)	No match in gnomAD exome	No match in gnomAD genome	6.84e-07	No match in gnomADv4 Genome	-0.3 kcal/mol (destabilising)	0.45 : intolerant		Y
c.910G>A	p.(Asp304Asn)	Yes	68		2	The United States of America	SNV5	4.33	29.80	10	Clinvar pathogenic	54 % [45.68 % - 62.16 %]	Alteration of an exonic splicing regulatory element	0.00(29)/0.01(-42)/0.00(-43)/0.03(38)	0.00(29)/0.04(-61)/0.00(-43)/0.03(38)	No match in gnomAD exome	No match in gnomAD genome	No match in gnomADv4 Exome	No match in gnomADv4 Genome	-0.45 kcal/mol (Destabilising)	0.52 : slightly intolerant		N
c.910_912del	p.(Asp304del)	Yes	89		5	China	SNV5	No match in CADD v1.6	No match in CADD v1.6	10	Clinvar pathogenic	47.89 [39.44 % - 56.42%]	Alteration of an exonic splicing regulatory element	0(-25)/0.01(-20)/0(-33)/0.01(48)	0.02(175)/0(-20)/0(-124)/0(48)	No match in gnomAD exome	No match in gnomAD genome	No match in gnomADv4 Exome	No match in gnomADv4 Genome	NA	No results		Y
c.911A>G	p.(Asp304Gly)	Yes	60		2	Italy	SNV5	4.25	29.20	10	High missense	05.03 % [02.44 % - 09.05 %]	No effect on splicing	0(-44)/0.01(-36)/0(-1)/0.01(37)	0(-211)/0.02(-62)/0(-1)/0.01(37)	No match in gnomAD exome	No match in gnomAD genome	No match in gnomADv4 Exome	No match in gnomADv4 Genome	0.22 kcal/mol (stabilising)	0.52 : slightly intolerant		Y
c.912T>G	p.(Asp304Glu)	No			0	NA	SNV4	3.08	23.60	10	Clinvar pathogenic	05.03 % [02.44 % - 09.05 %]	No effect on splicing	0.00(-37)/0.00(27)/0.00(36)/0.00(32)	0.01(-63)/0.00(-165)/0.00(-337)/0.00(32)	No match in gnomAD exome	No match in gnomAD genome	No match in gnomADv4 Exome	No match in gnomADv4 Genome	-0.19 kcal/mol (Destabilising)	0.52 : slightly intolerant		N
c.914T>C	p.(Phe305Ser)	Yes	19		21	Germany, United Kingdom, Canada, Czech Republic, Hungary	SNV5	4.08	27.60	10	Clinvar pathogenic	07.62 % [04.42 % - 12.08 %]	No effect on splicing	0.01(-39)/0.00(5)/0.00(34)/0.00(-47)	0.02(-65)/0.00(-74)/0.00(34)/0.00(499)	No match in gnomAD exome	No match in gnomAD genome	1.2e-06	No match in gnomADv4 Genome	-3.18 kcal/mol (Destabilising)	0.38 : intolerant		N
c.915T>G	p.(Phe305Leu)	Yes	130		3	Italy	SNV5	3.01	23.40	10	Clinvar pathogenic	07.62 % [04.42 % - 12.08 %]	No effect on splicing	0.01(-40)/0.00(24)/0.01(33)/0.00(29)	0.02(-66)/0.00(24)/0.01(33)/0.00(498)	No match in gnomAD exome	No match in gnomAD genome	1.2e-06	No match in gnomADv4 Genome	-0.27 kcal/mol (Destabilising)	0.38 : intolerant	It could possibly be c.913T>C, p.(Phe305Leu) because the variant was published and described as p.(Phe305Leu) by Testa et al., in British Journal of Ophtalmology, November 2008 (doi: 10.1136/bjo.2008.143776, PMID: 18703557)	N
c.917A>G	p.(Glu306Gly)	Yes	17		21	The United States of America and Switzerland	SNV5	4.27	29.30	10	Clinvar pathogenic	07.62 % [04.42 % - 12.08 %]	No effect on splicing	0.00(-49)/0.00(2)/0.00(31)/0.00(27)	0.02(-68)/0.00(-170)/0.00(31)/0.00(27)	No match in gnomAD exome	No match in gnomAD genome	No match in gnomADv4 Exome	No match in gnomADv4 Genome	-1.59 kcal/mol (Destabilising)	0.37 : intolerant		N
c.918G>C	p.(Glu306Asp)	Yes	17		19	The United States of America and Switzerland	SNV5	3.25	24.00	10	High missense	54 % [45.68 % - 62.16 %]	Alteration of an exonic splicing regulatory element	0.00(21)/0.00(-50)/0.00(30)/0.00(-7)	0.02(-69)/0.00(-50)/0.00(497)/0.00(495)	No match in gnomAD exome	No match in gnomAD genome	No match in gnomADv4 Exome	No match in gnomADv4 Genome	-1.31 kcal/mol (Destabilising)	0.37 : intolerant		N
c.919A>G	p.(Thr307Ala)	Yes	17		20	The United States of America and Switzerland	SNV5	2.22	21.00	10	Clinvar pathogenic	47.89 % [39.44 % - 56.42 %]	Alteration of an exonic splicing regulatory element	0.00(0)/0.00(-44)/0.00(-1)/0.00(29)	0.00(0)/0.02(-70)/0.00(496)/0.00(29)	No match in gnomAD exome	No match in gnomAD genome	No match in gnomADv4 Exome	No match in gnomADv4 Genome	-0.9 kcal/mol (Destabilising)	0.40 : intolerant		N
c.920C>A	p.(Thr307Asn)	Yes	8		7	China	SNV5	3.15	23.70	10	Clinvar pathogenic	07.62 % [04.42 % - 12.08 %]	No effect on splicing	0.00(-40)/0.00(19)/0.00(28)/0.00(19)	0.00(-71)/0.00(155)/0.00(28)/0.00(242)	No match in gnomAD exome	No match in gnomAD genome	No match in gnomADv4 Exome	No match in gnomADv4 Genome	-0.75 kcal/mol (destabilising)	0.40 : intolerant		Y
c.920C>T	p.(Thr307Ile)	Yes	26		22	The United States of America	SNV5	1.99	19.21	10	Clinvar pathogenic	30.67 % [23.41 % - 38.71 %]	Alteration of an exonic splicing regulatory element	0.00(19)/0.00(-45)/0.00(28)/0.00(-40)	0.00(229)/0.00(155)/0.00(495)/0.00(242)	No match in gnomAD exome	No match in gnomAD genome	No match in gnomADv4 Exome	No match in gnomADv4 Genome	0.01 kcal/mol (Stabilising)	0.40 : intolerant		N
c.923A>G	p.(Asn308Ser)	Yes	127		19	France and Switzerland	SNV5	3.75	25.60	10	High missense	07.62 % [04.42 % - 12.08 %]	No effect on splicing	0.00(1)/0.00(-43)/0.00(27)/0.01(25)	0.00(152)/0.01(-74)/0.00(490)/0.01(25)	No match in gnomAD exome	No match in gnomAD genome	No match in gnomADv4 Exome	No match in gnomADv4 Genome	-0.58 kcal/mol (Destabilising)	0.27 : intolerant		N
c.924C>A	p.(Asn308Lys)	Yes	39		2	France	SNV5	3.47	24.60	10	High missense	08.25 % [04.79 % - 13.05 %]	No effect on splicing	0(24)/0.01(-44)/0(-1)/0.03(24)	0(-57/0.04(-75)/0(489)/0.03(24)	No match in gnomAD exome	No match in gnomAD genome	No match in gnomADv4 Exome	No match in gnomADv4 Genome	-0.27 kcal/mol (destabilising)	0.27 : intolerant		Y
c.925T>C	p.(Trp309Arg)	Yes	68		2	The United States of America	SNV4	4.18	28.50	10	Clinvar pathogenic	08.25 % [04.79 % - 13.05 %]	No effect on splicing	0.00(-50)/0.00(14)/0.01(23)/0.00(-45)	0.02(-76)/0.00(-58)/0.01(23)/0.00(488)	No match in gnomAD exome	No match in gnomAD genome	6.84e-07	No match in gnomADv4 Genome	0.34 kcal/mol (Stabilising)	0.35 : intolerant		N
c.929T>C	p.(Ile310Thr)	Yes	34		21	Germany, United Kingdom, Canada	SNV5	3.97	26.80	10	Clinvar pathogenic	08.25 % [04.79 % - 13.05 %]	No effect on splicing	0.00(-28)/0.00(-49)/0.00(21)/0.00(19)	0.00(-80)/0.00(-49)/0.00(486)/0.00(19)	No match in gnomAD exome	No match in gnomAD genome	No match in gnomADv4 Exome	No match in gnomADv4 Genome	-2.84 kcal/mol (Destabilising)	0.34 : intolerant		N
c.932T>G	p.(Val311Gly)	Yes	34		21	Germany, United Kingdom, Canada	SNV5	3.98	26.80	10	Clinvar pathogenic	08.04 % [04.67 % - 12.73 %]	No effect on splicing	0.00(-33)/0.00(7)/0.00(18)/0.00(16)	0.00(143)/0.00(-52)/0.00(483)/0.00(16)	No match in gnomAD exome	No match in gnomAD genome	6.573e-06	No match in gnomADv4 Genome	-3.32 kcal/mol (Destabilising)	0.22 : intolerant		N
c.934G>A	p.(Asp312Asn)	Yes	36		9	Germany	SNV5	4.42	31.00	10	Clinvar pathogenic	08.04 % [04.67 % - 12.73 %]	No effect on splicing	0(5)/0(-33)/0(10)/0.01(14)	0(5)/0.02(-85)/0(10)/0.01(14)	4.773e-05	No match in gnomAD genome	7.456e-05	6.574e-06	-0.82 kcal/mol (destabilising)	0.24 : intolerant		Y
c.936C>A	p.(Asp312Glu)	Yes	131		4	Denmark, Israel and Sweden	SNV5	1.66	16.73	0	Unknown	07.8 % [04.53 % - 12.37 %]	No effect on splicing	0.00(45)/0.01(8)/0.00(45)/0.00(7)	0.00(45)/0.01(8)/0.00(248)/0.00(116)	3.58e-05	No match in gnomAD genome	1.59e-05	No match in gnomADv4 Genome	-0.69 kcal/mol (Destabilising)	0.24 : intolerant		N
c.937A>G	p.(Arg313Gly)	Yes	30		2	United Kingdom	SNV4	3.95	26.70	10	High missense	08.04 % [04.67 % - 12.73 %]	No effect on splicing	0.00(12)/0.00(2)/0.00(11)/0.00(7)	0.02(-88)/0.00(138)/0.00(11)/0.00(7)	No match in gnomAD exome	No match in gnomAD genome	No match in gnomADv4 Exome	No match in gnomADv4 Genome	-1.72 kcal/mol (Destabilising)	0.28 : intolerant		N
c.946C>A	p.(Gln316Lys)	Yes	132		2	China	SNV4	3.65	25.20	9	High missense	30.67 % [23.41 % - 38.71 %]	Complex alteration of the splicing process	0.00(-7)/0.00(-45)/0.00(-1)/0.00(2)	0.00(-71)/0.01(-97)/0.00(76)/0.00(2)	No match in gnomAD exome	No match in gnomAD genome	No match in gnomADv4 Exome	No match in gnomADv4 Genome	0.01 kcal/mol (Stabilising)	0.36 : intolerant		N
c.947A>C	p.(Gln316Pro)	Yes	133		2	The United States of America	SNV5	5.04	33.00	10	High missense	99.33 % [96.34 % - 99.98 %]	Alteration of the consensus splice site	0.00(-8)/0.00(-46)/0.00(-3)/0.21(1)	0.00(-8)/0.10(-98)/0.00(75)/0.21(1)	No match in gnomAD exome	No match in gnomAD genome	No match in gnomADv4 Exome	No match in gnomADv4 Genome	0.13 kcal/mol (Stabilising)	0.36 : intolerant		N
c.948+1del	p.(?)	Yes	93		2	Japan	SNV5	No match in CADD v1.6	No match in CADD v1.6	10	High splice	98.41 % [91.47 % - 99.96 %]	Alteration of the consensus splice site	0.00(14)/0.00(-46)/0.03(0)/0.99(1)	0.00(-483)/0.60(-79)/0.03(0)/0.99(1)	No match in gnomAD exome	No match in gnomAD genome	No match in gnomADv4 Exome	No match in gnomADv4 Genome	NA	No results		N
c.949-1G>A	p.(?)	Yes	32		2	China	SNV5	6.06	35.00	10	High splice	98.41 % [91.47 % - 99.96 %]	Alteration of the consensus splice site	0.91(2)/1.00(1)/0.00(-8)/0.00(0)	0.91(2)/1.00(1)/0.00(-52)/0.02(-154)	No match in gnomAD exome	No match in gnomAD genome	No match in gnomADv4 Exome	No match in gnomADv4 Genome	NA	No results	Published and described as c.948-1G>A, p.(?) by Tian et al., in Invest Ophtalmology & Visual Science, 2017 July (doi : 10.1167/iovs.17-21999 ; PMID: 28687848)	N
c.949G>A	p.(Val317Met)	Yes	92		5	United Kingdom and Belgium	SNV5	4.83	33.00	10	Clinvar pathogenic	54 % [45.68 % - 62.16 %]	Alteration of the consensus splice site	0.02(24)/0.00(0)/0.00(-9)/0.00(-1)	0.29(-113)/0.00(0)/0.00(-53)/0.01(153)	No match in gnomAD exome	No match in gnomAD genome	1.437e-05	No match in gnomADv4 Genome	-0.68 kcal/mol (Destabilising)	0.36 : intolerant		N
c.953_958del	p.(Ser318_Leu319del)	Yes	56		2	China	SNV4	No match in CADD v1.6	No match in CADD v1.6	0	Unknown	09.63 % [05.81 % - 14.79 %]	No effect on splicing	NA	0.04(-187)/0.01(24)/0.00(251)/0.00(153)	No match in gnomAD exome	No match in gnomAD genome	No match in gnomADv4 Exome	No match in gnomADv4 Genome	NA	No results	Published and described as c.950_955del, p.(Ser318_Leu319) by Luo et al., in Acta Ophtalmologica, in May 2019 (doi : 10.1111/aos.13994, PMID: 30593719) and by Beryozkin et al., in Invest Ophtalmology & Visual Science, 2024 February (doi: 10.1167/iovs.65.2.39 ; PMID: 38411968)	N
c.956T>C	p.(Leu319Pro)	Yes	18		3	Germany	SNV4	4.25	29.20	10	Clinvar pathogenic	09.63 % [05.81 % - 14.79 %]	No effect on splicing	0.00(-8)/0.00(17)/0.00(13)/0.00(-16)	0.02(-120)/0.00(17)/0.00(146)/0.00(-60)	No match in gnomAD exome	No match in gnomAD genome	No match in gnomADv4 Exome	No match in gnomADv4 Genome	-1.17 kcal/mol (Destabilising)	0.42 : intolerant		N
c.964G>A	p.(Val322Met)	Yes	30		2	United Kingdom	SNV4	4.23	28.90	10	High missense	26.62 % [19.83 % - 34.34 %]	Alteration of an exonic splicing regulatory element	0.01(9)/0.00(-15)/0.00(-16)/0.00(-20)	0.02(-128)/0.00(-15)/0.00(-329)/0.00(138)	No match in gnomAD exome	No match in gnomAD genome	1.2e-06	No match in gnomADv4 Genome	-1.09 kcal/mol (Destabilising)	0.64 : slightly intolerant		N
c.967G>A	p.(Asp323Asn)	Yes	31		1	Israel	SNV4	4.16	28.30	8	High missense	30.67 % [23.41 % - 38.71 %]	Alteration of an exonic splicing regulatory element	0.02(6)/0.00(-18)/0.00(-19)/0.00(40)	0.02(6)/0.00(-18)/0.00(-332)/0.00(135)	No match in gnomAD exome	No match in gnomAD genome	No match in gnomADv4 Exome	No match in gnomADv4 Genome	-0.72 kcal/mol (Destabilising)	0.44 : intolerant		N
c.970G>T	p.(Glu324*)	Yes	134		1	Israel	SNV5	8.43	43.00	10	Nonsense	30.67 % [23.41 % - 38.71 %]	Alteration of an exonic splicing regulatory element	0.85(3)/0.01(-21)/0.00(-22)/0.00(37)	0.85(3)/0.01(-21)/0.00(-335)/0.02(-132)	No match in gnomAD exome	No match in gnomAD genome	1.369e-06	No match in gnomADv4 Genome	NA	0.38 : intolerant		N
c.974T>C	p.(Met325Thr)	Yes	92		4	United Kingdom and Belgium	SNV5	3.57	24.90	10	High missense	03.72 % [01.51 % - 07.52 %]	No effect on splicing	0(-36)/0(8)/0(33)/0(-26)	0.02(-138)/0(8)/0(126)/0(-339)	4.804e-05	3.186e-05	2.259e-05	7.883e-05	0.64 kcal/mol (stabilising)	0.30 : intolerant		Y
c.979del	p.(Gln327Argfs*42)	Yes	135		2	Spain	SNV5	No match in CADD v1.6	No match in CADD v1.6	10	Frameshift	03.59 % [01.56 % - 06.95 %]	No effect on splicing	0.05(-4)/0.00(-28)/0.00(-29)/0.00(30)	0.06(-141)/0.00(-28)/0.00(-81)/0.02(-125)	No match in gnomAD exome	No match in gnomAD genome	No match in gnomADv4 Exome	No match in gnomADv4 Genome	NA	No results		N
c.999G>A	p.(Glu333=)	No			0	NA	SNV2	0.69	8.36	0	Unknown	07.81 % [04.44 % - 12.56 %]	No effect on splicing	0.00(-26)/0.00(1)/0.00(8)/0.00(-1)	0.01(-163)/0.00(474)/0.00(-364)/0.00(103)	4.019e-06	No match in gnomAD genome	4.107e-06	No match in gnomADv4 Genome	NA	0.37 : intolerant		N
c.1010A>G	p.(Tyr337Cys)	Yes	30		2	United Kingdom	VUS	No match in CADD v1.6	No match in CADD v1.6	0	Unknown	07.81 % [04.44 % - 12.56 %]	No effect on splicing	0.00(-37)/0.00(23)/0.00(5)/0.00(-3)	0.00(-174)/0.00(-248)/0.00(-375)/0.00(92)	No match in gnomAD exome	No match in gnomAD genome	2.401e-06	No match in gnomADv4 Genome	0.74 kcal/mol (Stabilising)	0.37 : intolerant		N
c.1014G>A	p.(Trp338*)	Yes	1		2	Italy and United Kingdom	SNV5	8.13	41.00	10	Nonsense	07.81 % [04.44 % - 12.56 %]	No effect on splicing	0.01(-32)/0.00(-2)/0.00(-7)/0.00(-9)	0.05(-178)/0.00(-65)/0.00(-379)/0.01(88)	No match in gnomAD exome	No match in gnomAD genome	No match in gnomADv4 Exome	No match in gnomADv4 Genome	NA	0.40 : intolerant		N
c.1014G>C	p.(Trp338Cys)	No			NA	NA	VUS	3.85	26.6	10	High missense	07.81 % [04.44 % - 12.56 %]	No effect on splicing	0.00(7)/0.00(-41)/0.00(-20)/0.00(-7)	0.00(-252)/0.00(-178)/0.00(-165)/0.00(-7)	No match in gnomAD exome	No match in gnomAD genome	2.054e-06	No match in gnomADv4 Genome	0.95 kcal/mol (Stabilising)	0.40 : intolerant	This variant is qualified as VUS due to a lack of bibliographic information.	N
c.1014_1015delinsCT	p.(Trp338_Asn339delinsCysTyr)	Yes	126		2	Austria	SNV4	No match in CADD v1.6	No match in CADD v1.6	0	Unknown	26.62 % [19.83 % - 34.34 %]	Alteration of an exonic splicing regulatory element	NA	NA	No match in gnomAD exome	No match in gnomAD genome	No match in gnomADv4 Exome	No match in gnomADv4 Genome	NA	No results		Y
c.1015A>T	p.(Asn339Tyr)	No			NA	NA	VUS	3.69	25.40	10	High missense	43.04 % [35.2 % - 51.14 %]	Alteration of an exonic splicing regulatory element	0.00(-33)/0.00(-42)/0.04(-2)/0.00(43)	0.01(-179)/0.00(-253)/0.04(-2)/0.00(87)	No match in gnomAD exome	No match in gnomAD genome	2.054e-06	No match in gnomADv4 Genome	-0.44 kcal/mol (Destabilising)	0.42 : intolerant	This variant is qualified as VUS due to a lack of bibliographic information.	N
c.1023C>T	p.(Pro341=)	No			0	NA	SNV1	- 0.55	0.10	0	Unknown	07.8 % [04.53 % - 12.37 %]	No effect on splicing	0.00(23)/0.00(-41)/0.00(36)/0.00(-16)	0.01(-187)/0.00(-456)/0.00(79)/0.00(-174)	0.0220	0.0312	0.0240	0.0268	NA	0.38 : intolerant		N
c.1030C>T	p.(Gln344*)	Yes	47		2	Denmark	SNV5	7.06	37.00	10	Clinvar pathogenic	05.1 % [02.47 % - 09.18 %]	No effect on splicing	0.00(-48)/0.00(30)/0.00(-23)/0.00(-15)	0.02(-194)/0.00(-81)/0.01(72)/0.00(70)	No match in gnomAD exome	No match in gnomAD genome	6.848e-07	No match in gnomADv4 Genome	NA	0.43 : intolerant		N
c.1037C>A	p.(Pro346His)	Yes	6		8	Japan	SNV4	3.52	24.80	10	High missense	05.1 % [02.47 % - 09.18 %]	No effect on splicing	0.00(2)/0.00(-4)/0.00(1)/0.00(-30)	0.00(-275)/0.00(-201)/0.00(63)/0.00(65)	5.248e-05	6.371e-05	2.876e-05	5.251e-05	0.31 kcal/mol (Stabilising)	0.67 : slightly intolerant		N
c.1038dup	p.(Tyr347Leufs*54)	Yes	54		2	United Kingdom and Belgium	SNV5	No match in CADD v1.6	No match in CADD v1.6	10	Frameshift	05.1 % [02.47 % - 09.18 %]	No effect on splicing	0.00(-50)/0.00(1)/0.00(-25)/0.00(28)	0.01(-196)/0.00(-83)/0.00(-397)/0.01(70)	0	No match in gnomAD genome	1.096e-05	No match in gnomADv4 Genome	NA	No results		N
c.1054G>A	p.(Ala352Thr)	Yes	126		1	Austria	VUS	2.68	22.80	7	Moderate missense	04.35 % [02.01 % - 08.09 %]	No effect on splicing	0.00(6)/0.00(-33)/0.00(-47)/0.00(48)	0.00(-292)/0.00(-72)/0.00(-47)/0.00(48)	0.0001	0.0001	7.878e-05	0.0002	0.02 kcal/mol (Stabilising)	1.19 : tolerant		N
c.1063C>T	p.(Arg355Cys)	Yes	136		2	Spain	VUS	2.77	23.00	7	Moderate missense	05.03 % [02.44 % - 09.05 %]	No effect on splicing	0.00(37)/0.00(-30)/0.00(-5)/0.01(39)	0.01(-227)/0.00(-114)/0.00(-428)/0.01(39)	0.0002	3.186e-05	0.0002	0.0001	0.38 kcal/mol (stabilising)	1.17 : tolerant		Y
c.1064G>A	p.(Arg355His)	Yes	32		1	China	VUS	1.99	19.17	6	Moderate missense	05.03 % [02.44 % - 09.05 %]	No effect on splicing	0.00(-18)/0.00(-4)/0.00(38)/0.00(36)	0.01(-228)/0.00(-115)/0.00(38)/0.00(36)	7.756e-05	3.187e-05	0.0001	6.566e-05	-1.07 kcal/mol (Destabilising)	1.17 : tolerant		N
c.1066C>T	p.(Arg356*)	Yes	54		2	United Kingdom and Belgium	SNV5	5.50	34.00	10	Clinvar pathogenic	54 % [45.68 % - 62.16 %]	Alteration of an exonic splicing regulatory element	0.00(-45)/0.00(2)/0.00(-3)/0.01(34)	0.01(-304)/0.00(-117)/0.00(-431)/0.01(34)	4.085e-06	3.186e-05	1.028e-05	6.57e-06	NA	1.14 : tolerant		N
c.1067G>A	p.(Arg356Gln)	No			0	NA	VUS	1.76	17.46	6	Moderate missense	23.61 % [16.94 % - 31.4 %]	Alteration of an exonic splicing regulatory element	0.00(3)/0.00(1)/0.00(-9)/0.00(35)	0.00(-231)/0.00(-118)/0.00(-432)/0.00(35)	6.952e-06	No match in gnomAD genome	2.537e-05	2.629e-05	-0.48 kcal/mol (Destabilising)	1.14 : tolerant		N
c.1067G>T	p.(Arg356Leu)	Yes	97		1	The Netherlands, France and Ireland	SNV4	2.52	22.50	8	High missense	47.89 % [39.44 % - 56.42 %]	Alteration of an exonic splicing regulatory element	0.00(-7)/0.00(1)/0.00(-9)/0.01(35)	0.01(-231)/0.00(-118)/0.00(-60)/0.01(35)	2.863e-05	3.186e-05	9.257e-05	2.629e-05	1.17 kcal/mol (Stabilising)	1.14 : tolerant		Y
c.1070C>T	p.(Ala357Val)	Yes	114		7	Israel, Denmark , Sweden	SNV2	2.07	19.82	6	Moderate missense	07.62 % [04.42 % - 12.08 %]	No effect on splicing	0.00(-2)/0.00(0)/0.00(-2)/0.00(32)	0.00(-88)/0.00(-308)/0.00(-2)/0.00(32)	0.0013	0.0011	0.0005	0.0006	-0.91 kcal/mol (Destabilising)	1.18 : tolerant		N
c.1100+1G>A	p.(?)	Yes	94		2	Spain	SNV5	5.33	33.00	10	High splice	98.41 % [91.47 % - 99.96 %]	Alteration of the consensus splice site	0.00(23)/0.00(-1)/0.06(23)/1.00(-1)	0.00(182)/0.26(-152)/0.11(99)/1.00(-1)	No match in gnomAD exome	No match in gnomAD genome	1.608e-06	No match in gnomADv4 Genome	NA	No results		N
c.1100+1_1100+10del	p.(?)	Yes	52	52	3	The United States of America	SNV5	4.08	27.6	10	Clinvar pathogenic	85.91 % [79.27 % - 91.06 %]	Alteration of the consensus splice site	NA	0.00(186)/0.23(-148)/0.20(103)/1.00(3)	No match in gnomAD exome	No match in gnomAD genome	3.435e-06	6.574e-06	NA	No results	Published and described as c.1098_1100+7delCAGGTGTGGC, p.Ile366del by Kinnick et al., in Retina, March 2011 (doi: 10.1097/IAE.0b013e318203ee60, PMID: 21273940), as c.1098_1100+7del, p.I366fsX18 by Johnson et al., in Invest Ophtalmology & Visual Science, July 2015 (doi : 10.1167/iovs.15-16910, PMID: 26200502), and as c.1100+1_1100+10delCAGGTGTGGC, p.Ile366fs*18 by Beryozkin et al., in Invest Ophta…	N
c.1100+32G>A	p.(?)	Yes	49	49	1	The United States of America	SNV2	0.54	6.88	0	Unknown	00.26 % [00.01 % - 01.42 %]	No effect on splicing	0.00(-31)/0.00(-32)/0.00(-30)/0.00(-32)	0.00(-296)/0.00(321)/0.00(-30)/0.00(-32)	0	No match in gnomAD genome	No match in gnomADv4 Exome	No match in gnomADv4 Genome	NA	No results	Published and described as c.1052+79G>A, by Zhuk et al., in Molecular Vision, July 2006 (PMID: 16885924)	N
c.1120dup	p.(Glu374Glyfs*27)	Yes	123		2	Germany	SNV5	4.880648	33.00	10	Clinvar pathogenic	23.61% [16.94 ; 31.4]	Alteration of an exonic splicing regulatory element	0.01(-42)/0(-17)/0(0)/0(21)	0.05(327)/0(-17)/0(-214)/0(-490)	7.96e-06	No match in gnomAD genome	4.104e-06	6.572e-06	NA	No results		Y
c.1169T>C	p.(Ile390Thr)	Yes	137		1	China	VUS	2.82	23.10	5	Low missense	07.8 % [04.53 % - 12.37 %]	No effect on splicing	0.00(46)/0.00(15)/0.00(14)/0.00(29)	0.01(276)/0.00(15)/0.00(343)/0.00(-212)	5.967e-05	3.187e-05	3.215e-05	6.566e-05	0.37 kcal/mol (Stabilising)	0.56 : slightly intolerant		N
c.1183G>C	p.(Gly395Arg)	No			0	NA	VUS	2.99	23.40	7	Moderate missense	07.8 % [04.53 % - 12.37 %]	No effect on splicing	0.00(9)/0.00(1)/0.00(-4)/0.00(0)	0.00(-82)/0.02(262)/0.00(329)/0.00(0)	1.194e-05	No match in gnomAD genome	6.156e-05	No match in gnomADv4 Genome	-0.12 kcal/mol (Destabilising)	0.79 : neutral		N
c.1193C>T	p.(Ser398Phe)	Yes	138		2	The Netherlands and Germany	VUS	3.37	24.30	9	High missense	07.8 % [04.53 % - 12.37 %]	No effect on splicing	0.00(-9)/0.00(34)/0.00(-2)/0.00(5)	0.00(-9)/0.01(252)/0.00(-289)/0.00(5)	0.0003	9.558e-05	0.0001	0.0001	-0.68 kcal/mol (Destabilising)	0.82 : neutral	This variant is classified as VUS due to its proteic position, after the 377th amino acid.	N
c.1198G>C	p.(Asp400His)	Yes	139		1	Italy	VUS	2.24	21.10	3	Low missense	2.58 % [00.84 % - 05.91 %]	No effect on splicing	0.00(17)/0.00(-6)/0.00(-2)/0.00(0)	0.00(17)/0.01(247)/0.00(-294)/0.00(395)	No match in gnomAD exome	No match in gnomAD genome	4.788e-06	No match in gnomADv4 Genome	0.52 kcal/mol (Stabilising)	0.82 : neutral		N
c.1212del	p.(Arg405Glyfs*77)	Yes	140		2	The United States of America and Australia	SNV5	No match in CADD v1.6	No match in CADD v1.6	10	Frameshift	02.58 % [00.84 % - 05.91 %]	No effect on splicing	0.00(-25)/0.00(-17)/0.00(-8)/0.00(-11)	0.02(236)/0.00(-133)/0.00(-252)/0.00(-305)	No match in gnomAD exome	No match in gnomAD genome	No match in gnomADv4 Exome	No match in gnomADv4 Genome	NA	No results		N
c.1215G>A	p.(Arg405=)	No			0	NA	SNV2	0.76	9.04	0	Unknown	02.58 % [00.84 % - 05.91 %]	No effect on splicing	0.00(-31)/0.00(0)/0.00(23)/0.00(-32)	0.02(-31)/0.00(230)/0.00(-311)/0.00(-32)	0.0002	0.0002	0.0002	0.0001	NA	0.60 : slightly intolerant		N
c.1229C>T	p.(Thr410Ile)	Yes	132		1	China	VUS	2.64	22.70	5	Low missense	02.58 % [00.84 % - 05.91 %]	No effect on splicing	0.00(41)/0.00(-14)/0.00(-2)/0.00(9)	0.01(216)/0.00(-128)/0.00(364)/0.00(-325)	1.989e-05	9.556e-05	1.59e-05	6.568e-05	-0.34 kcal/mol (Destabilising)	0.43 : intolerant	Published and described as c.1229C>T, p.(Thr410Met) by Zhou et al., in Experimental Eye Research, in February 2018 (doi : 10.1016/j.exer.2018.02.007, PMID: 29453956)	N
c.1265_*341del	p.(His422Profs*69)	Yes	141		2	The United States of America	SNV5	NA	NA	NA	NA	NA	NA	NA	NA	NA	NA	NA	NA	NA	NA	Published and described as p.H422fsX431 by Dalvin et al., in American Journal of Ophtalmology Case Reports, 2016 March, (doi: 10.1016/j.ajoc.2016.03.005 ; PMID: 29503890) and as deletion of 9348 bases (61729891e61733239) (The deletion begins within exon 10 of the BEST1 gene and extends beyond exon 11 resulting in a frame shift causing deletion of 146aa from Best1, and extending into the adjacent …	N
c.1296C>T	p.(Ala432=)	No			0	NA	SNV2	0.41	5.52	0	Unknown	02 % [00.55 % - 05.04 %]	No effect on splicing	0.00(22)/0.00(-26)/0.00(-6)/0.00(9)	0.00(149)/0.00(-220)/0.00(443)/0.00(216)	No match in gnomAD exome	No match in gnomAD genome	1.59e-06	No match in gnomADv4 Genome	NA	0.56 : slightly intolerant		N
c.1305C>T	p.(Asn435=)	No			NA	NA	SNV2	0.03	1.56	0	Unknown	02 % [00.55 % - 05.04 %]	No effect on splicing	0.00(-2)/0.00(-35)/0.00(0)/0.00(39)	0.00(140)/0.00(-229)/0.01(434)/0.00(207)	5.965e-05	6.369e-05	8.893e-05	8.536e-05	NA	0.51 : intolerant		N
c.1315C>T	p.(Gln439*)	Yes	25		2	Germany	SNV5	5.33	33.00	10	Clinvar pathogenic	02 % [00.55 % - 05.04 %]	No effect on splicing	0.00(-49)/0.00(-24)/0.00(-10)/0.00(46)	0.05(130)/0.00(-239)/0.00(424)/0.00(197)	No match in gnomAD exome	No match in gnomAD genome	No match in gnomADv4 Exome	No match in gnomADv4 Genome	NA	0.46 : intolerant		N
c.1339C>T	p.(Leu447Phe)	Yes	138		2	The Netherlands and Germany	VUS	1.06	12.40	5	Low missense	02 % [00.55 % - 05.04 %]	No effect on splicing	0.00(42)/0.00(-44)/0.00(22)/0.00(-10)	0.00(496)/0.00(106)/0.00(400)/0.00(173)	No match in gnomAD exome	No match in gnomAD genome	No match in gnomADv4 Exome	No match in gnomADv4 Genome	-0.63 kcal/mol (Destabilising)	0.42 : intolerant	Published and described as c.1339T>C, p.Ser447Pro by Kersten et al., in Clinical Genetics, 2018 December (doi: 10.1111/cge.13447 ; PMID: 30215852) and by Beryozkin et al., in Invest Ophtalmology & Visual Science, 2024 February (doi: 10.1167/iovs.65.2.39 ; PMID: 38411968)	N
c.1370C>G	p.(Pro457Arg)	Yes	40		2	Unithed Kingdom and Germany	VUS	1.81	17.82	10	Clinvar pathogenic	02 % [00.55 % - 05.04 %]	No effect on splicing	0.00(49)/0.00(3)/0.00(12)/0.00(-9)	0.00(-294)/0.02(75)/0.00(142)/0.00(369)	No match in gnomAD exome	No match in gnomAD genome	No match in gnomADv4 Exome	No match in gnomADv4 Genome	0.03 kcal/mol (Stabilising)	0.63 : slightly intolerant	This variant is qualified as VUS due to a lack of some clinical information. Published and described as c.1370C>G, p.Ser457* by Birtel et al., in Ophtalmology Retina, 2020 May (doi: 10.1016/j.oret.2019.12.008 ; PMID: 32147488)	N
c.1397G>C	p.(Ser466Thr)	Yes	39		2	France	VUS	2.92	23.20	7	Moderate missense	02 % [00.55 % - 05.04 %]	No effect on splicing	0.00(11)/0.00(48)/0.00(-15)/0.00(-36)	0.00(-321)/0.00(438)/0.00(115)/0.00(342)	No match in gnomAD exome	No match in gnomAD genome	1.59e-06	No match in gnomADv4 Genome	-0.08 kcal/mol (Destabilising)			Y
c.1403C>T	p.(Pro468Leu)	Yes	59		2	Lebanon	VUS	3.47	24.60	10	Clinvar pathogenic	02 % [00.55 % - 05.04 %]	No effect on splicing	0.00(16)/0.01(42)/0.00(-42)/0.00(-30)	0.00(-327)/0.01(42)/0.00(336)/0.00(-98)	3.977e-06	No match in gnomAD genome	3.181e-06	No match in gnomADv4 Genome	-0.54 kcal/mol (Destabilising)	0.78 : neutral	It could be part of the proteic motif 468-486 which, when missing, leads to mislocalization and incorrect conformation, according to Milenkovic et al, in September 2011, in Journal of Cell Science (doi: 10.1242/jcs.085878. PMID: 21878505). Functional testing would be necessary to classifIed this variant as SNV4.	N
c.1409C>T	p.(Thr470Met)	No			0	NA	VUS	3.21	23.90	9	High missense	02 % [00.55 % - 05.04 %]	No effect on splicing	0.00(-1)/0.01(36)/0.00(-36)/0.00(36)	0.00(144)/0.01(36)/0.00(184)/0.00(330)	2.386e-05	No match in gnomAD genome	1.71e-05	6.571e-06	-0.26 kcal/mol (Destabilising)	0.78 : neutral	This variant is qualified as VUS due to a lack of bibliographic information. It could be part of the proteic motif 468-486 which, when missing, leads to mislocalization and incorrect conformation, according to Milenkovic et al, in September 2011, in Journal of Cell Science (doi: 10.1242/jcs.085878. PMID: 21878505). Functional testing would be necessary to classifIed this variant as SNV4.	N
c.1410G>A	p.(Thr470=)	Yes	49		1	The United States of America	SNV2	-0.25	0.40	0	Unknown	02 % [00.55 % - 05.04 %]	No effect on splicing	0.01(35)/0.00(-2)/0.00(-37)/0.00(-49)	0.01(35)/0.00(-334)/0.00(-37)/0.01(329)	0.2263	0.2124	0.2818	0.2169	NA	0.78 : neutral	Published and described as c.1514G>A , by Zhuk et al., in Molecular Vision, July 2006 (PMID: 16885924)	N
c.1415del	p.(Leu472Profs*10)	Yes	142		4	Israel	SNV5	3.30	24.1	10	Clinvar pathogenic	02 % [00.55 % - 05.04 %]	No effect on splicing	0.00(-16)/0.05(31)/0.00(-41)/0.00(31)	0.00(139)/0.05(31)/0.00(-457)/0.06(325)	5.568e-05	No match in gnomAD genome	2.736e-05	5.256e-05	NA	No results		N
c.1444del	p.(Glu482Asnfs*14)	Yes	76		1	The Netherlands; France; Germany; Israel; Italy; Slovenia; Ireland; Spain; Czech Republic; Poland; USA; Finland; Belgium; UK; Japan; Switzerland; Argentina; Palestine; Latvia ; New Zealand; South Africa; Australia; Greece; Brazil; Germany ; Turkey	SNV5	2.387388	22.0	10	Clinvar pathogenic	2.51 [0.82 % - 05.77 %]	No effect on splicing	0.01(11)/0.15(2)/0(11)/0(2)	0.03(110)/0(2)/0(-486)/0.10(296)	1.193e-05	No match in gnomAD genome	1.026e-05	1.97e-05	NA	No results		Y
c.1455G>A	p.(Ala485=)	No			0	NA	SNV2	-0.39	0.20	0	Unknown	02.51 % [00.82 % - 05.77 %]	No effect on splicing	0.00(-1)/0.05(-10)/0.00(-36)/0.00(-10)	0.00(98)/0.05(-10)/0.00(430)/0.01(284)	4.375e-05	3.186e-05	3.489e-05	3.942e-05	NA	0.54 : slightly intolerant		N
c.1470_1471del	p.(His490Glnfs*24)	Yes	26		4	The United States of America	SNV4	2.395481	22.0	10	Clinvar pathogenic	2.51 [0.82 % - 05.77 %]	No effect on splicing	0.11(-22)/0(-2)/0(45)/0(-10)	0.11(-22)/0(368)/0(45)/0.03(272)	1.989e-05	No match in gnomAD genome	2.257e-05	1.973e-05	NA	No results	Published and described as c.1574delCA, by Caldwell et al., in Genomics, May 1999 (PMID: 10331951)	Y
c.1474G>A	p.(Val492Ile)	Yes	115		1	The United States of America	SNV1	0.15	2.55	1	Low missense	02.51 % [00.82 % - 05.77 %]	No effect on splicing	0.00(7)/0.01(-29)/0.00(-3)/0.00(38)	0.00(79)/0.01(-29)/0.00(265)/0.00(38)	0.0021	0.0078	0.0011	0.0080	-0.62 kcal/mol (Destabilising)	0.73 : neutral	In the publication of Wang et al., the clinical data concerning the patient with this variation were missing	Y
c.1515_1518del	p.(Ser506Leufs*17)	Yes	30		2	United Kingdom	SNV5	No match in CADD v1.6	No match in CADD v1.6	10	Frameshift	02.51 % [00.82 % - 05.77 %]	No effect on splicing	0.00(19)/0.00(41)/0.00(-39)/0.03(0)	0.01(-67)/0.02(323)/0.00(-67)/0.03(0)	No match in gnomAD exome	No match in gnomAD genome	4.802e-06	No match in gnomADv4 Genome	NA	NA		N
c.1518T>C	p.(Ser506=)	No			0	NA	SNV2	-0.05	1.03	0	Unknown	02.51 % [00.82 % - 05.77 %]	No effect on splicing	0.00(36)/0.00(-35)/0.00(-38)/0.03(-6)	0.01(317)/0.02(-73)/0.02(221)/0.03(-6)	No match in gnomAD exome	No match in gnomAD genome	2.401e-06	No match in gnomADv4 Genome	NA	0.75 : neutral		N
c.1519T>C	p.(Ser507Pro)	No			0	NA	SNV2	0.93	10.73	2	Low missense	02.51 % [00.82 % - 05.77 %]	No effect on splicing	0.00(-38)/0.00(34)/0.00(34)/0.01(-7)	0.01(-74)/0.00(34)/0.01(220)/0.01(-7)	0.0009	0.0010	0.0011	0.0007	0.08 kcal/mol (Stabilising)	0.76 : neutral		N
c.1550C>G	p.(Ser517*)	Yes	66		2	China	SNV5	6.13	35.00	10	Clinvar pathogenic	03.48 % [01.41 % - 07.04 %]	No effect on splicing	0.00(-47)/0.01(3)/0.01(-38)/0.00(3)	0.00(-96)/0.02(285)/0.01(-38)/0.04(189)	1.988e-05	No match in gnomAD genome	1.231e-05	No match in gnomADv4 Genome	NA	0.74 : neutral		N
c.1557C>T	p.(Ser519=)	Yes	49		2	The United States of America	SNV1	-0.39	0.21	0	Unknown	03.48 % [01.41 % - 07.04 %]	No effect on splicing	0.00(26)/0.00(-4)/0.01(-45)/0.00(36)	0.00(80)/0.02(-112)/0.01(-45)/0.02(182)	0.1748	0.1471	0.2061	0.1590	NA	0.81 : neutral	Published and described as c.1661C>T, by Zhuk et al., in Molecular Vision, July 2006 (PMID: 16885924)	N
c.1592A>C	p.(Gln531Pro)	No			0	NA	SNV2	-0.03	1.15	2	Low missense	03.48 % [01.41 % - 07.04 %]	No effect on splicing	0.00(-39)/0.00(45)/0.00(-39)/0.01(1)	0.01(-147)/0.00(45)/0.02(147)/0.01(1)	No match in gnomAD exome	No match in gnomAD genome	6.841e-07	1.313e-05	0.11 kcal/mol (Stabilising)	1.14 : tolerant		N
c.1608T>C	p.(Thr536=)	Yes	49		6	The United States of America	SNV1	- 0.14	0.68	0	Unknown	03.48 % [01.41 % - 07.04 %]	No effect on splicing	0.00(-9)/0.00(-6)/0.00(19)/0.00(-15)	0.01(-163)/0.00(-424)/0.02(131)/0.00(-96)	0.4599	0.4244	0.3905	0.4328	NA	0.82 : neutral	Published and described as c.1712T>C, by Zhuk et al., in Molecular Vision, July 2006 (PMID: 16885924)	N
c.1609G>A	p.(Val537Met)	No			0	NA	VUS	3.10	23.60	6	Moderate missense	03.48 % [01.41 % - 07.04 %]	No effect on splicing	0.00(28)/0.00(-26)/0.00(-16)/0.00(-1)	0.00(28)/0.01(-164)/0.00(-16)/0.02(130)	1.193e-05	No match in gnomAD genome	4.788e-06	6.57e-06	-0.49 kcal/mol (Destabilising)	0.84 : neutral		N
c.1622del	p.(Leu541Argfs*68)	Yes	134		1	Israel	SNV5	No match in CADD v1.6	No match in CADD v1.6	10	Clinvar pathogenic	03.48 % [01.41 % - 07.04 %]	No effect on splicing	0.00(11)/0.00(16)/0.00(43)/0.00(-28)	0.01(-176)/0.05(214)/0.00(-109)/0.08(118)	No match in gnomAD exome	No match in gnomAD genome	No match in gnomADv4 Exome	No match in gnomADv4 Genome	NA	No results		N
c.1633C>A	p.(Pro545Thr)	No			0	NA	VUS	1.80	17.72	5	Low missense	03.43 % [01.39 % - 06.94 %]	No effect on splicing	0.00(4)/0.00(-1)/0.00(-12)/0.00(-40)	0.00(4)/0.01(-188)/0.00(-121)/0.00(106)	No match in gnomAD exome	No match in gnomAD genome	No match in gnomADv4 Exome	No match in gnomADv4 Genome	0.12 kcal/mol (Stabilising)	0.53 : slightly intolerant		N
c.1659dup	p.(Glu554Argfs*29)	No			0	NA	VUS	No match in CADD v1.6	No match in CADD v1.6	10	Frameshift	03.43 % [01.39 % - 06.94 %]	No effect on splicing	0.00(-19)/0.00(35)/0.00(2)/0.00(-43)	0.01(-103)/0.08(179)/0.01(-144)/0.01(325)	No match in gnomAD exome	No match in gnomAD genome	No match in gnomADv4 Exome	No match in gnomADv4 Genome	NA	No results	As NMD is possible, it could possibly be classified as SNV4.	N
c.1669G>A	p.(Glu557Lys)	Yes	82		2	The United States of America and Sweden	VUS	0.67	8.16	3	Low missense	05.1 % [02.47 % - 09.18 %]	No effect on splicing	0.00(22)/0.00(-32)/0.00(-42)/0.00(17)	0.00(-485)/0.02(-224)/0.01(-157)/0.06(70)	0.0005	0.0004	0.0005	0.0005	0.2 kcal/mol (Stabilising)	0.61 : slightly intolerant		Y
c.1669del	p.(Glu557Asnfs*52)	Yes	102		2	Italy	SNV5	No match in CADD v1.6	No match in CADD v1.6	10	Frameshift	05.1 % [02.47 % - 09.18 %]	No effect on splicing	0.00(-30/0.00(-6)/0.00(-19)/0.00(38)	0.00(-452)/0.05(168)/0.02(-155)/0.08(72)	No match in gnomAD exome	No match in gnomAD genome	No match in gnomADv4 Exome	No match in gnomADv4 Genome	NA	No results	Published and described as c.1699del, p.(Glu557AsnfsX52) by Sodi et al., in Molecular Vision, in 2011 December (PMID: 22162627) and by Beryozkin et al., in Invest Ophtalmology & Visual Science, 2024 February (doi: 10.1167/iovs.65.2.39 ; PMID: 38411968)	N
c.1699C>T	p.(Leu567Phe)	Yes	82		3	The United States of America and Sweden	SNV2	0.58	7.31	3	Low missense	05.03 % [02.44 % - 09.05 %]	No effect on splicing	0.00(7)/0.00(41)/0.02(40)/0.00(41)	0.00(-254)/0.00(-245)/0.02(40)/0.00(-187)	0.0004	0.0004	0.0005	0.0005	-0.61 kcal/mol (Destabilising)	0.69 : slightly intolerant		N
c.1712T>C	p.(Met571Thr)	Yes	143		2	The United States of America	VUS	-0.70	0.04	2	Low missense	07.62 % [04.42 % - 12.08 %]	No effect on splicing	0.00(-6)/0.00(28)/0.00(29)/0.00(27)	0.00(-159)/0.00(123)/0.00(269)/0.00(27)	1.592e-05	No match in gnomAD genome	3.694e-05	3.286e-05	NA	0.70 : neitral		N
c.1739+1G>A	p.(?)	Yes	146		3	China	SNV4	2.48	22.40	8	Moderate splice	98.41 % [91.47 % - 99.96 %]	Alteration of the consensus splice site	0.00(22)/0.00(0)/0.00(38)/0.78(-1)	0.00(22)/0.11(-295)/0.02(-228)/0.78(-1)	No match in gnomAD exome	No match in gnomAD genome	1.2e-06	No match in gnomADv4 Genome	NA	NA	Published and described in intron 9 but it is located in intron 10, by Beryozkin et al., in Invest Ophtalmology & Visual Science, 2024 February (doi: 10.1167/iovs.65.2.39 ; PMID: 38411968)	N
c.1739+74C>A	p.(?)	No			0	NA	SNV2	1.27	14.18	0	Unknown	00 % [00 % - 00.95 %]	No effect on splicing	0.20(22)/0.00(39)/0.00(22)/0.00(-35)	0.20(22)/0.00(39)/0.00(22)/0.00(-35)	0.0019	3.184e-05	0.0010	0.0005	NA	No results		N
c.1739+120T>C	p.(?)	No			0	NA	SNV2	0.55	7.00	0	Unknown	00.24 % [00.01 % - 01.34 %]	No effect on splicing	0.08(-24)/0.00(2)/0.01(26)/0.00(-29)	0.08(-24)/0.00(414)/0.03(122)/0.00(-120)	7.839e-05	No match in gnomAD genome	0.0001	5.251e-05	NA	No results		N
c.1739+188T>C	p.(?)	No			0	NA	SNV1	1.19	13.56	0	Unknown	00 % [00 % - 00.91 %]	No effect on splicing	0.00(-17)/0.00(-42)/0.00(25)/0.00(-42)	0.01(-92)/0.00(435)/0.02(54)/0.00(-188)	0.1780	0.1496	0.2161	0.1631	NA	No results		N
c.1739+190G>A	p.(?)	No			0	NA	SNV2	0.07	1.81	0	Unknown	00 % [00 % - 00.91 %]	No effect on splicing	0.00(38)/0.00(-19)/0.00(23)/0.00(-44)	0.00(-372)/0.02(-94)/0.03(-190)/0.00(-44)	0.0009	0.0004	0.0002	0.0002	NA	No results		N
c.1739+207C>G	p.(?)	Yes	76		1	The Netherlands; France; Germany; Israel; Italy; Slovenia; Ireland; Spain; Czech Republic; Poland; USA; Finland; Belgium; UK; Japan; Switzerland; Argentina; Palestine; Latvia ; New Zealand; South Africa; Australia; Greece; Brazil; Germany ; Turkey	SNV2	4.44	31	0	Unknown	00 % [00 % - 00.91 %]	No effect on splicing	0,00(-36)/0,00(21)/0,00(-22)/0,01(35)	0,00(416)/0,01(-111)/0,00(-434)/0,01(35)	No match in gnomAD exome	No match in gnomAD genome	No match in gnomAD exome	No match in gnomADv4 Genome	NA	NA	Published and described as c.1766C>G ; p.(Ser589*) by Hitti-Malin et al., in Biomolecules, 2024 March, (doi: 10.3390/biom14030367 ; PMID: 38540785)	N
c.1739+240C>G	p.(?)	No			0	NA	SNV2	0.87	10.10	0	Unknown	00.25 % [00.01 % - 01.38 %]	No effect on splicing	0.00(-26)/0.00(2)/0.00(17)/0.03(2)	0.00(-69)/0.01(-144)/0.00(17)/0.03(2)	No match in gnomAD exome	No match in gnomAD genome	No match in gnomADv4 Exome	No match in gnomADv4 Genome	NA	No results		N
c.1739+272A>C	p.(?)	No			0	NA	SNV2	0.07	1.83	0	Unknown	00 % [00 % - 00.9 %]	No effect on splicing	0.00(-29)/0.00(-30)/0.00(-30)/0.00(-15)	0.00(-159)/0.00(-176)/0.00(-30)/0.00(-15)	0.0037	0.0054	0.0036	0.0034	NA	No results		N
c.1740-1G>C	p.(?)	Yes	32		1	Israel	SNV5	5.21	29.29	8	Moderate splice	98.41 % [91.47 % - 99.96 %]	Alteration of the consensus splice site	0.00(-2)/0.50(1)/0.00(-42)/0.00(1)	0.00(-243)/0.60(1)/0.00(150)/0.00(-482)	No match in gnomAD exome	No match in gnomAD genome	No match in gnomADv4 Exome	No match in gnomADv4 Genome	NA	No results		N
c.*24C>T	p.(?)	Yes			2	China	SNV2	1.28	14.24	6	Low splice	05.41 % [02.62 % - 09.72 %]	No effect on splicing	0.03(6)/0.28(-42)/0.00(-42)/0.00(19)	0.03(6)/0.28(-42)/0.00(-101)/0.00(-169)	0.0003	0.0002	9.374e-05	0.0001	NA	No results		N
c.*41C>G	p.(?)	No			0	NA	SNV2	0.40	5.42	0	Unknown	07.81 % [04.44 % - 12.56 %]	No effect on splicing	0.00(-11)/0.00(-7)/0.00(1)/0.00(2)	0.02(-59)/0.00(-7)/0.00(-186)/0.00(-118)	No match in gnomAD exome	No match in gnomAD genome	No match in gnomADv4 Exome	No match in gnomADv4 Genome	NA	No results		N
c.*3409G>A	p.(?)	No			0	NA	SNV2	NA	NA	NA	NA	NA	NA	NA	NA	NA	NA	NA	NA	NA	NA		N
c.*3511G>A	p.(?)	No			0	NA	SNV2	NA	NA	NA	NA	NA	NA	NA	NA	NA	NA	NA	NA	NA	NA		N
c.*3524C>T	p.(?)	No			0	NA	SNV2	NA	NA	NA	NA	NA	NA	NA	NA	NA	NA	NA	NA	NA	NA		N
Supplementary Table S2: LOVD cohort variants description and analysis
B. Variants analysis: Data provided: if variant already reported, if yes the first publication is given, number of publications, countries of the population studied, ACMG classification, CADD raw and phred score, MPA score, MPA impact, SPIP risk results, SPIP interpretation, SpliceAI scores, SpliceAI 500 scores, GnomAD exome, GnomAD genome, GnomAD V4 exome, GnomAD V4 genome, DynaMut2 predictions,…
ACMG, American College of Medical Genetics and Genomics; AG, acceptor gain; AL, acceptor loss; DG, donor gain; DL, donor loss; DP, delta score position; DS, delta score; NA, not applicable; SNV, single nucletide variant
Splice effect was analysed with SPIP and SpliceAI softwares, in silico predictions for missense variant was based on CADD and MPA softwares
ΔΔG : DynaMut2 predicts the effects of missense mutations on protein stability and dynamics, in providing stability changes. Predicted stability changes are indicated in ΔΔG (kcal/mol). ΔG represents the effect of the variant on protein stability in terms of Gibbs free energy of unfolding. ΔΔG is the difference in unfolding free energy between two proteins, the wild-type and the mutant.

## Sheet: C. Clinical data
Variation (cDNA) LOVD	Variation (protein) LOVD	Phenotypic insights for LOVD variants	Comments	Same variation (cDNA) in French cohort	Same variation (protein) in French cohort	References
c.248G>C c.250G>C c.277T>C c.910G>A c.925T>C	p.(Gly83Ala) p.(Phe84Val) p.(Trp93Arg) p.(Asp304Asn) p.(Trp309Arg)	Heterozygous with central vision loss for all the variants				68
c.355G>C c.436_437delinsAA c.647C>T c.889C>T c.1669G>A c.1699C>T	p.(Glu119Gln) p.(Ala146Lys) p.(Thr216Ile) p.(Pro297Ser) p.(Glu557Lys) p.(Leu567Phe)	• RPE mottling OD , bull’s-eye maculopathy OS (visual acuity at ascertainment 20/50, 20/640) (caucasian) • Adult vitelliform OD, RPE atrophy os (visual acuity at ascertainment 20/32, 20/20) (caucasian) • Drusenoid RPEDs ou (both eyes); grade 3b (visual acuity at ascertainment 20/25, 20/25) (caucasian) • Best disease (visual acuity at ascertainment 20/60, 20/300) (hispanic) • Not available • Hard …		c.436_437delinsAA c.889C>T c.1669G>A	p.(Ala146Lys) p.(Pro297Ser) p.(Glu557Lys)	82
c.16A>G	p.(Thr6Ala)	His visual acuity was correctable to 20/20−1 OD with −2.00 0.50 90 diopters and 20/20−1 OS with −0.50 0.25 95 diopters. He read Jaeger 1 for near. The results of color vision screening with the Ishihara plates were normal. Intraocular pressure was 10 mm Hg and 11 mm Hg in the right and left eye, respectively. The anterior segment was normal. Fundus examination showed normal-appearing optic discs …		c.16A>G	p.(Thr6Ala)	16
c.892T>G	p.(Phe298Val)	A 27-year-old male patient was reviewed with longstanding poor vision in the right eye. Best-corrected logMAR (minimum angle of resolution) visual acuity was hand movements in the right eye and 0.0 in the left. Fundus examination showed a macular scar in the right eye, but was normal on the left. Fundus autofluorescence imaging showed a large area of macular hypofluorescence and corresponding are…				125
c.724G>A	p.(Val242Met)	With a history of decreased vision in both eyes for 1 year. Best-corrected visual acuity was 6/24 and 6/9 in the right and left eye respectively. Fundus examination revealed a typical egg yolk-like macular lesion in both eyes. The light-peak to-dark-trough Arden ratio of the EOG was 1.57 and 1.37. His elder sister age 64 was diagnosed with primary open angle glaucoma. BCVA was 6/9 and 6/18. The m…				117
c.82A>C c.215A>T c.419T>C c.853G>A c.924C>A c.1397G>C	p.(Ile28Leu) p.(Tyr72Phe) p.(Leu140Pro) p.(Val285Ile) p.(Asn308Lys) p.(Ser466Thr)	The clinical diagnosis was based on fundus examination, family history, and an abnormal Arden ratio on the electro-oculogram, later confirmed by genetic testing. Patients with BVMD underwent a complete ophthalmologic examination, including an assessment of best-corrected visual acuity according to the standardized Early Treatment Diabetic Retinopathy Study chart, slit-lamp anterior segment examin…		c.1397G>C c.294G>C c.924C>A	p.(Ser466Thr) p.(Glu98Asp) p.(Asn308Lys)	39
c.1740-1G>C c.967G>A c.419T>A	p.(?) p.(Asp323Asn) p.(Leu140Gln)	• BCVA (LogMAR : 0.455 , Refraction : 1.25 , ERG : 6;37 (Cone Flicker 30Hz (uV, mseq)) 11,38 (Mixed Cone- Rod Response (a-wave, b-wave, uV)) 92 (Rod response-Blue light (b,uV)), EOG : -) • BCVA (LogMAR : 0.227 , Refraction : 0.5 , ERG : - (Cone Flicker 30Hz (uV, mseq)) - (Mixed Cone- Rod Response (a-wave, b-wave, uV)) - (Rod response-Blue light (b,uV)), EOG : 127) • Not described				31
c.244C>G c.274C>T c.288G>C c.403G>A c.652C>A c.877C>A c.29C>T	p.(Leu82Val) p.(Arg92Ser) p.(Gln96His) p.(Gly135Ser) p.(Arg218Ser) p.(Gln293Lys) p.(Ala10Val)	In all 22 studied families, at least one affected individual was diagnosed by both EOG and fundus examination. In other family members, either EOG or ophthalmological examination was used to determine the BVMD diagnosis. An individual was classified as being affected with BVMD if he or she had typical macular lesions and/or an EOG ratio of less than 1.5.	The families were from Sweden (encoded SL, SU), The Netherlands (Nx), Denmark (Dx), and Morocco (Maro).	c.403G>A c.652C>A	p.(Gly135Ser) p.(Arg218Ser)	21
c.970G>T c.1622del	p.(Glu324*) p.(Leu541Argfs*68)	Two patients from the same family have this two variations. For one of this two patients : Patient 17–1 was a 38-year-old woman who had been referred for poor vision and nyctalopia. Her best-corrected visual acuity was 20/300. Her ophthalmic examination revealed hyperopia (+3.00D), a normal-depth anterior chamber and normal intraocular pressure, a mild nuclear cataract, a pale optic nerve, and mu…	Israeli Jews with Ethiopian ancestry			134
c.80G>C	p.(Ser27Thr)	3 patients from a same family suffered from Best vitelliform macular dystrophy : • visual acuity for each patient (right eye) : 20/80 ; 20/32 ; 20/50 and (left eye) : 20/50 ; 20/25 ; 20/32 • fundus changes for each patient : macular atrophy ; vitelliform cyst ; vitelliform lesion “scrambled egg”, extrafoveal yellow dots • OCT for each patient : atrophy of the photoreceptor cell layer/atrophy of t…				38
c.17C>T c.37C>T c.62T>G c.428T>C c.956T>C	p.(Thr6Ile) p.(Arg13Cys) p.(Leu21Arg) p.(Val143Ala) p.(Leu319Pro)	• First symptoms : reduced visual acuity, EOG : reduced ; ERG scotopic : normal ; ERG photopic : normal; Inheritance : autosomal dominant/heterozygous; BVMD • First symptoms : reduced visual acuity, EOG : reduced ; ERG scotopic : reduced ; ERG photopic : reduced; Inheritance : sporadic and heterozygous ; BVMD • First symptoms : reduced visual acuity, EOG : reduced ; ERG scotopic : normal ; ERG ph…	A general medical history was obtained from each patient and a pedigree was assembled based on a detailed family history with regards to ocular diseases and visual symptoms. All patients underwent a standardized clinical examination and retinal imaging, including spectral domain optical coherence tomography (OCT), fundus autofluorescence (AF) imaging (both, Spectralis HRA + OCT, Heidelberg Engine…	c.17C>T c.37C>T	p.(Thr6Ile) p.(Arg13Cys)	18
c.83T>A c.1370C>G	p.(Ile28Asn) p.(Pro457Arg)	All patients revealed widespread retinal alterations on ophthalmoscopy as well as on fundus auto fluorescence imaging. • Refraction (Diopters),Spherical/Cylinder : +7.25/-0.75 (right eye), +7.75/-0.75 (left eye); Best-Corrected visual acuity : 20/200 (right eye) 20/80 (left eye); Electro-oculography (Arden ratio) : not performed; ERG Reeduced for the scotopic and photopic ones; genotype : homozyg…				40
c.1415del	p.(Leu472Profs*10)	Color vision testing was performed in all individuals and was found to be normal. Three patients from the same family : • ARB (hommozygous) : refraction + 2.00 sph ; visual acuity 1.0 (for the both eyes) ; full-field electroretinogram regular ; full-field electroretinogram (FFERG) Rod ( µV) 514/566 ; FFERG Mixed Cone-Rod (a, b waves; µV) 295 , 745 /382, 840 ; FFERG Cone 30 Hz (µV/msec) : 121, 29.…				142
c.58C>G c.295A>C c.904G>A	p.(Leu20Val) p.(Asn99His) p.(Asp302Asn)	• (right eye/left eye) Fibrotic/ Fibrotic ; visual acuity (right eye/left eye) 0.05/0.7 ; Lesion size (right eye / left eye) (µm) 2348/1261 ; EOG (right eye/left eye)(Arden ratio) not analyzed • (right eye/left eye) Fibrotic/ Vitelliruptive ; visual acuity (right eye/left eye) 0.8/0.8 ; Lesion size (right eye / left eye) (µm) 1403/2782 ; EOG (right eye/left eye)(Arden ratio) 1.5/1.6 • Atrophic fo…				33
c.888C>A c.583_584insTGG c.904_912del c.47C>A	p.(Asn296Lys) p.(Lys194_Ala195insVal) p.(Asp302_Asp304del) p.(Ser16Tyr)	• No family history, visual acuity (right eye) 20/40 (left eye) 20/50, 3 lesio,s on the both eyes, EOG at 1.0 ratio for the both eyes, ERG normal • Family history, visual acuity (right eye) 20/20 (left eye) 20/100, 2 lesio,s on the both eyes, EOG at 1.0 ratio for the both eyes, ERG normal • No family history, visual acuity (right eye) 20/100 (left eye) 20/100, 2 lesions on the both eyes, EOG at 1…		c.888C>A	p.(Asn296Lys)	28
c.895G>C	p.(Gly299Arg)	Functional test : absent Cl- current, decrease inhibitory effect on CaV channels ==> BVMD correlated, a clear correlation phenotype / genotype				144
c.8T>C c.896G>C	p.(Ile3Thr) p.(Gly299Ala)	The BVMD diagnosis was established base+N13d on the lesions visible on ophthalmoscopy, an autosomal dominant inheritance pattern, and an abnormal EOG. The EOG was recorded according to the International Society for Clinical Electrophysiology of Vision standards and was considered abnormal if the Arden ratio was below 2.0. After the medical histories of the patients were obtained, an extensive cli…				11
c.-37+1G>T c.175_176dup c.762del	p.(?) p.(Gln59Hisfs*3) p.(Arg255Glyfs*4)	Dilated fundus examination, fundus photography, and FA. In all probands, FAF imaging, spectral-domain OCT, FFERG, EOG, and Goldmann perimetry were performed. In selected patients, multifocal ERG was performed. The EOG results were abnormal in all patients. The full-field ERG results were abnormal in 8 ARB patients, whereas 2 patients demonstrated normal cone and rod responses on full-field ERG. F…				2
c.475C>T c.533A>C / c.1038dup c.550C>T / c.1066C>T c.172_173dup	p.(Gln159*) p.(His178Pro) / p.(Tyr347Leufs*54) p.(Pro184Ser) / p.(Arg356*) p.(Gln58Hisfs*4)	All patients had bilateral maculopathy with subretinal yellow deposits. • Right convergent squint, visual acuity logMAR (right eye) 1.10 (left eye) 0.10, refraction (right eye) +8.00DS (left eye) +7.00/-1.00, 20; EOG light rise undetectable; pattern electroretinogram normal for the right eye and subnormal for the left eye; full-field electroretinogram normal for the both eyes • Reduced central vi…				54
c.704T>C	p.(Val235Ala)	2 patients from a same family : - myopia, difficults with reading, visual acuity was 6/9 in each eye and there was bilateral microcornea, microspherophakia with mild lens opacities, shallow anterior chambers and myopic optic discs.There was peripapillary chorioretinal atrophy and a post-oral band of atrophy and pigmentation running circumferentially through 360 degrees.Electrodiagnostic testing s…				113
c.454C>G c.598C>T c.949G>A c.974T>C	p.(Pro152Ala) p.(Arg200*) p.(Val317Met) p.(Met325Thr)	• Visual acuity (Snellen) / Refraction : (right eye) 20/80 + 1.25DS/ 1 @ 40° (left eye) 20/120 +1.25DS/0.75@ 130°; no angle closure glaucoma; at retinal leval there are widespread RPE irregularities and subretinal deposits; at ERG there are pattern ERG amplitudes mildly reduced; rod and cone full-field ERGs delayed and reduced, at EOG there was EOG light rise profoundly reduced • Patient 1 : Visu…		c.454C>G c.974T>C	p.(Pro152Ala) p.(Met325Thr)	92
c.636+1G>A	p.(?)	•Exudative polymorphous vitelliform macular dystrophy two years later when he underwent electrophysiological studies which revealed normal rod ERG but abnormal flicker ERG with b-wave delay and abnormal EOG. BCVA was 6/36 right and 6/60 left. He had minimal refractive error of 0.5 dioptre spherical equivalent hyperopia in each eye. IOP was 13 mmHg right and 16 mmHg left. Fundoscopy revealed norma…	ARB	c.636+1G>A	p.(?)	100
c.652C>T c.900G>C c.903T>G c.920C>T c.1470_1471del c.38G>A	p.(Arg218Cys) p.(Glu300Asp) p.(Asp301Glu) p.(Thr307Ile) p.(His490Glnfs*24) p.(Arg13His)	• clinically normal, visual acuities of 20/20 and normal fundus examination, EOG was abnormal (Arden value of 1.5) in one eye and marginal in the other (1.75) • BVMD, clinically unaffected , EOG abnormal with Arden ratio of 1.26 in the right eye and 1.41 in the eft eye • Best Macular Degeneration but in this article the clinical tests were not described for this patient • Clinicaly affected and E…	Analysis of the Bestrophin gene in 13 families with Best macular degeneration. All affected individuals have subnormal EOG Arden ratios of 1.6.	c.652C>T c.903T>G c.1470_1471del	p.(Arg218Cys) p.(Asp301Glu) p.(His490Glnfs*24)	26
c.76G>A	p.(Gly26Ser)	Best-corrected visual acuity was 20/25 in the right eye and 20/20 in the left eye. She could read Jaeger 1 with þ1.50 diopter (D) sphere in both eyes. The cornea and the lens were transparent.Fundus examination revealed bilateral multiple pigment epithelium. EOG disclosed an Arden ratio below 130 in both eyes.	Best vitelliform macular dystrophy			37
c.(?_-114)_(152+1_153-1)del c.169G>T c.278G>A c.468C>G c.530C>T c.839A>C c.1014G>A	p.(?) p.(Glu57*) p.(Trp93*) p.(His156Gln) p.(Pro177Leu) p.(Gln280Pro) p.(Trp338*)	Progression of visual acuity, Imaging findings (subretinal deposits or macuclar involvement, reduction of central retinal thickness), severe reduction in the electro-oculogram light peak-to-dark through ratio were detected, disproportionate to the electroretinography reduction in most and in keeping with severe generalized dysfunction of the retinal pigment epithelium. Severe electro-oculography …				1
c.248G>A	p.(Gly83Asp)	Best-corrected visual acuity measured 20/50 in the right eye and 20/100 in the left eye; slit lamp examination was notable for anterior fleck opacities in the lenses and diffuse pigmented cells in the anterior vitreous. Ophthalmoscopic examination on the right revealed what is now known to be the characteristic peripheral band of chorioretinal hyper-pigmentation between the equator and the ora se…	ADVIRC			67
c.35C>A	p.(Ala12Asp)	Macular distrophy				24
c.91C>A	p.(Leu31Met)	Decreased visual acuity in both eyes. Ophthalmological examination showed a normal intraocular pressure and normal anterior ocular segments in both eyes. Axial length was reduced for the two patients (19.49/19.19 and 20.43/20.55). The anterior vitreous shows the presence of inflammatory cells in both eyes. On fundus examination both patients showed typical bestrophinopathy phenotype with multifoc…		c.91C>A	p.(Leu31Met)	45
c.905A>C	p.(Asp302Ala)	Initial Acuity : 20/50 (right eye) and 20/15 (left eye) , Worst Acuity : 20/60 (2 months later); Final Acuity : 20/30; Final Lesion in the fundus examination : Smaller vitellliform lesion (both eyes) A sudden decrease in vision after sustaining a mild blow to the right eye from her sibling’s hairbrush. The right eye demonstrated subretinal blood surrounding the vitelliform lesion. Best Disease		c.905A>C	p.(Asp302Ala)	128
c.226A>G c.241G>A c.295A>T c.532_534del c.662G>T c.851A>G c.883A>G	p.(Ile76Val) p.(Val81Met) p.(Asn99Tyr) p.(His178del) p.(Cys221Phe) p.(Tyr284Cys) p.(Ile295Val)	• Median BCVA better eye (range) : 2/36 (6/60–6/120) ; Median BCVA worse eye (range) : 2/36 (6/38–LP) ; Mean CMT right eye (number of OCTs available) : 282 (1) • Not available • Median BCVA better eye (range) :6/12 (6/9–6/24) ; Median BCVA worse eye (range) : 6/12 (6/9–6/36) ; Mean CMT right eye (number of OCTs available) : 265 (4) • Not available •Median BCVA better eye (range) : 6/7.5 (6/4–6/12…		c.241G>A c.851A>G	p.(Val81Met) p.(Tyr284Cys)	61
c.72G>A	p.(Trp24*)	Macular distrophy				35
c.1265_*341del	p.(His422Profs*69)	RP Longstanding history of nyctalopia and constricted peripheralvision; best-corrected distance visual acuity -1.00 + 1.25 x 93 in the right eye and +0.25 + 1.00 x 100 in the left eye was 0.2 logMAR (20/32) in both eyes; Intraocular pressures were 10 and 11 in the right and left eyes, respectively. On slit lamp biomicroscopic exam ==> prominent corneal nerves, trace posterior subcapsular cataract…				141
c.604C>T	p.(Arg202Trp)	ARB		c.604C>T	p.(Arg202Trp)	96
c.614T>C c.682G>A	p.(Ile205Thr) p.(Asp228Asn)	• nonconsanguineous white family of European descent with a history of autosomal dominant RP; reduced central vision beginning at age 5–10 years and night blindness; highly hyperopic. Visual symptoms were progressive, and blindness registration was generally around the end of the second decade of life; bilateral total serous retinal detachments associated with epiretinal membrane formation and se…		c.682G>A	p.(Asp228Asn)	98
c.102C>T	p.(Gly34=)	macular dystrophy ==> 2 patients • Visual Acuity (LogMAR equivalent) OD 1.0 LogMAR / OS 0.8 LogMAR ; Angle closure glaucoma ; Retina : macular edema on the right eye; pale deposits in the fovea and midperiphery of both eyes; ERG : Pattern ERG undetectable on the right, normal on the left; subnormal rod ERGs and bright flash ERG a-waves bilaterally; delayed and subnormal 30Hz flicker ERGs bilatera…		c.102C>T	p.(Gly34=)	48
c.899A>C c.1014_1015delinsCT c.1054G>A	p.(Glu300Ala) p.(Trp338_Asn339delinsCysTyr) p.(Ala352Thr)	• BCVA logMAR (Snellen equivalent) : (right eye) 1.00 (20/200) (left eye) 1.00 (20/200) ==> BVMD • BCVA logMAR (Snellen equivalent) : (right eye) 0.40 (20/50) (left eye) 0.52 (20/66) ==> ARB • BCVA logMAR (Snellen equivalent) : (right eye) 0.30 (20/40) (left eye) 0.22 (20/33) ==> BVMD		c.1014_1015delinsCT	p.(Trp338_Asn339delinsCysTyr)	126
c.229C>T	p.(Pro77Ser)	BVMD				63
c.86A>G c.651G>T c.886A>G c.572T>C/ c.860G>A	p.(Tyr29Cys) p.(Leu217Phe) p.(Asn296Asp) p.(Leu191Pro) / p.(Trp287*)	For the three first variants quoted the patients suffered from : Best macular degeneration, childhood onset (Autosomal dominant) Adult-onset vitelliform macular degeneration (Autosomal dominant) For the last two variants quoted the patient was compound heterozygous and suffered from : ARB				41
c.701T>C	p.(Leu234Pro)	Disease stage (right eye / left eye) : Vitelliruptive / Vitelliruptive ; BCVA, logMAR (right eye / left eye) : 0.10 / 0.10 ; Refraction, D (right eye / left eye) : 4.25 / 4.50				112
c.266T>C	p.(Val89Ala)	Swedish family, several of whom affected by BVMD ==> 5 patients : • Visual acuity: OD: 0.1 OS: 0.2 ; Fundus appearance : Atrophic macular degeneration both eyes ; Arden ratio : OD: 1.4 OS: 1.4 • Visual acuity: OD: 0.1 OS: 0.3 ; Fundus appearance : Atrophic macular degeneration both eyes ; Arden ratio : OD: 1.2 OS: 1.2 • Visual acuity: OD: 0.1 OS: 0.15 ; Fundus appearance : Atrophic macular degene…				71
c.(?_-1)_(152+1_153-1)del	p.(?)	Not available		c.(?_-1)_(152+1_153-1)del	p.(Met1?)	4
c.1063C>T	p.(Arg355Cys)	Variant detected in heterozygosis		c.1063C>T	p.(Arg355Cys)	136
c.5C>T c.26T>G c.324C>G c.535A>G c.544T>C c.703G>T c.874G>C c.888C>G	p.(Thr2Ile) p.(Val9Gly) p.(Ser108Arg) p.(Asn179Asp) p.(Trp182Arg) p.(Val235Leu) p.(Glu292Gln) p.(Asn296Lys)	• Best’s disease stage (left eye / right eye) : 5/5 ; BCVA(left eye / right eye) : 0.1/0.4 • Best’s disease stage (left eye / right eye) : 2/2 ; BCVA (left eye / right eye) : 0 / 0.6 • Best’s disease stage (left eye / right eye) : 2/2 ; BCVA (left eye / right eye): 0.1 / 1 • Best’s disease stage (left eye / right eye): 1 / 2 ; BCVA (left eye / right eye) : 0.3 / 0.3 • Best’s disease stage (left e…				9
c.1212del	p.(Arg405Glyfs*77)	ARB ==> both affected siblings The c.1212delC mutation was present in the unaffected mother				140
c.-37+5G>A c.728C>A	p.(?) p.(Ala243Glu)	• Deteriorating central vision. A white-yellow vitelliform lesion was present at the left fovea, and RPE and retinal atrophy within the posterior poles. Shallow subretinal but not intraretinal fluid was present at both maculae. Subfoveal choroidal thickness was 370 μm in both eyes. For this variant, c.-37+5G>A, p.(?), they performed the splicing studies through an “illegitimate transcript” strate…				3
c.52dup c.227T>A c.235dup c.287A>T c.416T>A c.422_429del c.499G>A c.767A>G c.843C>A	p.(Ser18Phefs*34) p.(Ile76Asn) p.(Ser79Phefs*153) p.(Gln96Leu) p.(Ile139Asn) p.(Arg141Glnfs*88) p.(Glu167Lys) p.(Gln256Arg) p.(Phe281Leu)	• ARB • BVMD • BVMD • BVMD • BVMD • ARB • ARB • ARB • ARB				62
c.155T>C c.424A>G c.427G>T c.436G>A	p.(Leu52Pro) p.(Ser142Gly) p.(Val143Phe) p.(Ala146Thr)	• Phenotype : ARB with right eye choroidal neovascularization ; VA (OD/OS) : 0.2 / 0.25; EOG (Arden ratio) (OD/OS): 1.107 / 1.112 • Phenotype : BVMD with left eye choroidal neovascularization; Stages (OD/OS) : vitelliruptive / atrophic and cicatricial ; VA (OD/OS) : 0.6 / 0.07; EOG (Arden ratio) (OD/OS) : 1.885 / 0.892 • 2 patients : ==> Phenotype : BVMD with right eye choroidal neovascularizatio…		c.436G>A	p.(Ala146Thr)	53
c.680A>T c.695T>A c.709A>T	p.(Tyr227Phe) p.(Ile232Asn) p.(Thr237Ser)	• VA (OD/OS) : 0.7/0.1; Fundus : OD: atrophic area surrounded by hyperpigmentation, OS: yellow deposits with central scar and hyperpigmentation ; AF : OD: centrally AF ↓, OS: irregular circle of AF ↑ with central AF ↓ • VA (OD/OS) :0.2/0.02 ; Fundus : OU: 5 ; AF : Central lesion with irregular AF ↑↑, centrally ↑ • ==> VA (OD/OS) :1.0/0.8 ; Fundus : OU: 4 (central scarring OS>OD) ; AF : OU: irregu…				106
c.262_280del	p.(Leu88Glyfs*14)	Fundus examination revealed multiple yellowish-white, round, partially confluent lesions at the posterior pole and around the optic nerve with a well-demarcated edge. The lesions were predominant around the vascular arcades and the fovea. The left eye showed two areas with subretinal fibrosis Visual acuity (logMAR)(OD/OS) : 0.05 / 0.0 ; Multifocal ERG responses (OD/OS) : Reduced and delayed/ with…				70
c.43G>C c.313C>G	p.(Gly15Arg) p.(Arg105Gly)	• 1 family (3 members) ==> Visual acuity (OD/OS) : 0.1/0.1 ; EOG Arden ratio(OD/OS) : 1.56 / 1.76 ; Stage (OD/OS) : Atrophic / Atrophic ==> Visual acuity (OD/OS): 0.6/0.2 ; EOG Arden ratio (OD/OS) : 0.96 / 1.18 ; Stage (OD/OS): Atrophic / Atrophic ==> Visual acuity (OD/OS): 1.0/Counting fingers (amblyopia) ; EOG Arden ratio (OD/OS): 0.9 / 1.1 ; Stage (OD/OS): Carrier / Carrier • 4 families For th…				27
c.5C>G c.224T>C c.236C>A / c.241G>T c.346_355dup c.920C>A	p.(Thr2Ser) p.(Leu75Pro) p.(Ser79Tyr) / p.(Val81Leu) p.(Glu119Glyfs*116) p.(Thr307Asn)	• 1 patient : best-corrected visual acuity (BCVA) (right eye // left eye) : 20/63 // 20/50; Fundus Finding : Vitelliruptive/vitelliruptive ; EOG (Arden Ratio) : 1.1/1.2 ; No Choroidal neovascularization ==> BVMD • 5 patients : BVMD - BCVA (right eye // left eye) : 20/80 // 20/40; Fundus Finding : Vitelliruptive/vitelliruptive ; EOG (Arden Ratio) : 1/1 ; No Choroidal neovascularization - BCVA (rig…		c.241G>C c.920C>A	p.(Val81Leu) p.(Thr307Asn)	8
		Autosomal recessive 2 patients in the same family : ==> Axial length/ AC depth (mm) (OD//OS) 21.80/2.65 // 21.64/ 2.71 ; BCVA, spherical equivalents (OD//OS) 6/9 (-1.25) // 6/9 (-1.50) ; FAF : Hyperautofluourescent deposits; OCT : Intra-retinal spaces (schisis), sub-retinal deposits, subretinal fluid ; ERG : Normal ; EOG : Absent light peak ==> Axial length/ AC depth (mm) (OD//OS) 21.61/ 3.48 // …		c.313C>A	p.(Arg105Ser)	145
c.605G>A c.1067G>T	p.(Arg202Gln) p.(Arg356Leu)	• Autosomal dominant ; BVMD • Autosomal dominant ; BVMD		c.605G>A c.1067G>T	p.(Arg202Gln) p.(Arg356Leu)	97
c.302C>G c.1444del c.1739+207C>G	p.(Pro101Arg) p.(Glu482Asnfs*14) p.(?)	• Autosomal dominant • Autosomal dominant ; BVMD • Autosomal dominant ; BVMD		c.1444del	p.(Glu482Asnfs*14)	76
c.682G>T	p.(Asp228Tyr)	Autosomal dominant via the father				108
c.362G>C	p.(Gly121Ala)	homozygous Right eye : Vision IOP (mmhg）HM / optic nerve head pale 9 / Slender choriod vessels (-) / Accumulation of bone spicules （+) / Other symptoms :（+） Left eye : Vision IOP (mmhg) NLP / optic nerve head pale 8 / Slender choriod vessels (-) / Accumulation of bone spicules (+)				83
c.205T>C c.436G>T c.698C>T c.910_912del	p.(Cys69Arg) p.(Ala146Ser) p.(Pro233Leu) p.(Asp304del)	• Cornea (mm) : 11.5/11.4 ; Axial Length (mm) : 24.48/23.91; BCVA : 0.5/0.5 ; peak intraocular pressure (mmHg) : NA; vertical cup-disc ratio : 0.4/0.7 • Cornea (mm) : 12.2/11.6 ; Axial Length (mm) : 25.36/25.09; BCVA : 1.5/FC; peak intraocular pressure (mmHg) : 48/55; vertical cup-disc ratio :0.9/1.0 • Cornea (mm) : 10.5/10.0; Axial Length (mm) : 21.38/21.38; BCVA : 0.5/0.2; peak intraocular pres…		c.910_912del	p.(Asp304del)	89
c.199_200del c.287_298del c.352G>C c.454C>T c.524del	p.(Leu67Valfs*164) p.(Gln96_Asn99del) p.(Asp118His) p.(Pro152Ser) p.(Ser175Thrfs*19)	• ==> Blurred vision ; right eye : visual acuity (0.6) / refraction (D) : + 4.00/-1.25 ; left eye :visual acuity (0.2) / refraction (D) : +4.25 / -0.75 ==> Blurred vision ; right eye : visual acuity (0.5) / refraction (D) : + 3.25/-0.5 ; left eye :visual acuity (0.5) / refraction (D) : +4.00 / -1.75 • Blurred vision ; right eye : visual acuity (0.4) / refraction (D) : +2.50/−0.50 ; left eye :visu…				58
c.94C>G	p.(Leu32Val)	Macular distrophy				46
c.563T>C	p.(Phe188Ser)	Distorted and blurred vision for several months. She was otherwise medically fit and well and not taking any medications. There was no family history of note. On initial examination, the BCVA was 6/9-1 in the right eye (OD) and 6/ 9+3 in the left eye (OS). Slit lamp biomicroscopy showed white and quiet anterior segments, normal intraocular pressures with open angles on gonioscopy. Both cycloplegi…		c.563T>C	p.(Phe188Ser)	95
c.421C>A	p.(Arg141Ser)	Compound heterozygous Visual acuity : 20/200 with an atypical subfoveal vitelliform scar (right eye) and 20.16 ith asymptomatic atypical vitelliform deposits extending along the inferotemporal arcade (left eye) ; The Arden ratio of the EOG was 1.1 OD and 1.4 OS ; full-field cone-driven flash ERGs were low normal in amplitude to transient stimuli (80-90 µV; normal 95% confidence interval [CI], 70-…		c.421C>A	p.(Arg141Ser)	88
c.658C>T	p.(Gln220*)	ARB		c.658C>T	p.(Gln220*)	104
c.209A>G c.1403C>T	p.(Asp70Gly) p.(Pro468Leu)	• 3 patients affected (1 homozygous / 2 compound heterozygous with c.1403C>T, p.(Pro468Leu) : ==> Fundus : Ring-like deposition of yellowish material around the macula (multifocal lesions) ; OCT : Central serous detachment with some hyperreflective material ; EOG Arden ratio (OD/OS) : 1.7 / 1.5 ; ERG : Normal ==> Fundus : Bilateral vitelliform lesions in the posterior pole of the macula (single v…				59
c.95T>C c.418C>G c.1030C>T	p.(Leu32Pro) p.(Leu140Val) p.(Gln344*)	• ARB • Generalized retinal dystrophy (non-syndromic) • ARB				47
c.1739+1G>A	p.(?)	RPE disorder, serous retinal detachment with subretinal vitelliform deposits at the posterior poles Macular cystoid edema, serous retinal detachment with subretinal vitelliform deposits at the posterior pole				146
c.113T>G	p.(Ile38Ser)	AVMD : • retinal lesions in both eyes detected during health checkup ; best-corrected visual acuity 20/20 in the right eye and 20/22 in the left eye ;slightly myopic and intraocular pressure within the normal range. No specific sign was detected in anterior segment of the eyes. The fundus showed small subfoveal yellowish deposits and some drusens on the right eye, and one-fourth of the disc area …				50
c.4A>G c.20G>A c.1037C>A	p.(Thr2Asn) p.(Ser7Asn) p.(Pro346His)	• 2 patients : ==> BCVA (OD/OS) : 0.8 / 1.5 ; Fundus (OD/OS) : Vitelliruptive stage / Previtelliform stage ; EOG L/D ratio (OD/OS) : Decreased ; ERG : Normal ==> BCVA (OD/OS) : 0.2 / 1.0 ; Fundus (OD/OS) : Vitelliruptive stage / Pseudohypopyon stage ; EOG L/D ratio (OD/OS) : 1.08 / ND ; ERG : Normal • 2 patients : ==> Heterozygous : BCVA (OD/OS) : 0.5 / 1.5 ; Fundus (OD/OS) : atrophic stage / vit…	BVMD			6
c.947A>C	p.(Gln316Pro)	Right eye : Lesion : Vitelliform with a gradual angle of departure of the reflectivity line that is typically seen with subretinal fluid accumulation / Visual acuity : 20/30 Left eye : Lesion : No / Visual acuity : 20/20 ==> BVMD				133
c.1193C>T c.1339C>T	p.(Ser398Phe) p.(Leu447Phe)	• Adult-onset foveomacular vitelliform dystrophy; Best vitelliform macular dystrophy ; Central GA surrounded by small hard drusen extending to the periphery ; Autosomal dominant • Autosomal dominant				138
c.90G>C	p.(Lys30Asn)	The EOG was reported as normal ; the EOG was then repeated 12 months later; this time a reduced light rise with an Arden index of 120% in each eye was recorded, consistent with the diagnosis of best disease. Optical coherence tomography imaging demonstrated focal choroidal excavation alongside subretinal deposit and uid. The FFERG was normal, but the PERG P50 component was reduced, left more than…				44
c.632T>C	p.(Leu211Pro)	ARB Visual acuity (right eye / left eye) : 0.7 / 0.8 ; Spherical equivalent (right eye / left eye) : 2.63 / 3.13 ; No Primary Angle-Closure Glaucoma ; No family history, asymptomatic for central vision ; gradual decline in vision / bilateral multifocal vitelliform lesions on fundus photography with fovea-involving SRF and/or IRF on OCT B-scans. Fundus autofluorescence was not performed				99
c.139C>T c.302C>T c.621_632del c.821C>G c.867+4G>A c.868-2A>G c.1100+1_1100+10del	p.(Arg47Cys) p.(Pro101Lys) p.(Gln208_Leu211del) p.(Pro274Arg) p.(?) p.(?) p.(?)	For c.38G>C , p.(Arg13Pro) : By autosomal dominant for 1 patient from IOWA cohort For c.302C>T, p.(Pro101Leu) : One patient by autosomal dominant for 1 patient from IOWA cohort For the LOVD variants : • Patient homozygous ; Visual acuity : (right eye) 20/50 (left eye) 20/30; Macula : Drusen and retinal pigment epithelium (RPE) changes described; Periphery : Drusen and RPE changes described ; EOG …		c.38G>C c.302C>T	p.(Arg13Pro) p.(Pro101Leu)	52
c.32A>T c.76G>C c.85T>C c.122T>C c.624G>A c.722C>A c.779del c.880C>G c.893T>C	p.(Asn11Ile) p.(Gly26Arg) p.(Tyr29His) p.(Leu41Pro) p.(Gln208=) p.(Thr241Asn) p.(Pro260Glnfs*29) p.(Leu294Val) p.(Phe298Ser)	BVMD and all the patients were evaluated by ocular examination, fundus photography, fluorescein angiography and/or electrophysiological testing		c.32A>T c.122T>C c.880C>G c.893T>C	p.(Asn11Ile) p.(Leu41Pro) p.(Leu294Val) p.(Phe298Ser)	22
c.73C>T c.81C>G c.140G>A c.176A>T c.219C>A c.274C>A c.297C>A c.299T>G c.422G>A c.636+1G>C c.670C>A c.693T>A c.901G>A c.934G>A	p.(Arg25Trp) p.(Ser27Arg) p.(Arg47His) p.(Gln59Leu) p.(Ile73=) p.(Arg92Ser) p.(Asn99Lys) p.(Leu100Arg) p.(Arg141His) p.(?) p.(Leu224Met) p.(Ser231Arg) p.(Asp301Asn) p.(Asp312Asn)	•/ •/ • AVMD •/ • AMD •/ •/ •/ •/ •/ •/ •/ •/ • AVMD	All patients had periodical photodocumentation, fluorescein angiog- raphy and electro-oculography (EOG) in the past.	c.73C>T c.81C>G c.140G>A c.422G>A c.901G>A c.934G>A	p.(Arg25Trp) p.(Ser27Arg) p.(Arg47His) p.(Arg141His) p.(Asp301Asn) p.(Asp312Asn)	36
c.718del	p.(Val240*)	Decimal BCVA : 0.9 in the right eye and 0.3 in the left eye / refraction S + 0.5 C-1.25 at 180 in the right eye and S + 0.5 C-2.0 at 175 in the left eye/ Axial length 23.71 mm in the right eye and 23.85 mm in the left eye / The intraocular pressure and anterior ocular segments within normal limits in both eyes / Fundus examinations revealed a cystoid macular lesion and multiple yellowish deposits…				116
c.15C>A c.430A>G	p.(Tyr5*) p.(Ser144Gly)	• 1 patient : Visual acuity at examination (OD/OS) : 0.2/200 ; EOG (Arden ratio (OD/OS)) : 315 / 286 ; Fundus examination : Normal ; OCT Normal ; Flash ERGs : Normal ; mfERG : Normal • 4 patients : ==> Visual acuity at examination (OD/OS) : 0.2/200 ; EOG (Arden ratio (OD/OS)) : 145 / 138 ; Fundus examination : Normal ; OCT Normal ; Flash ERGs : Normal ; mfERG : Normal ==>Visual acuity at examinat…		c.15C>A	p.(Tyr5*)	14
c.119T>C	p.(Leu40Pro)	2 patients : ==> Decimal Visual Acuity (Sperical equivalent) (OD/OS) : 0.05 (+3.00) /0.05 (+2.75) ; ERG (OD/OS) : within normal limits / within normal limits; EOG Arden ratio (OD/OS) : 1.0 / 1.0 ==> Decimal Visual Acuity (Sperical equivalent) (OD/OS) : 0.05 (+3.00) /0.02 (+3.25) ; ERG (OD/OS) : within normal limits / within normal limits; EOG Arden ratio (OD/OS) : 1.0 / 1.0				51
c.339C>G	p.(Phe113Leu)	Best-corrected visual acuity was 20/200 OD, 20/50 OS. Dilated fundoscopic examination demonstrated a faded vitelliform macular lesion associated with RPE atrophy in the right eye; a typical vitelliform-like macular lesion was observed in the left eye. OCT images acquired through the yellow macular lesions showed a highly reflective thickened layer at the level of the RPE and choriocapillaris in b…				80
c.685T>G	p.(Trp229Gly)	ntified to be 548 µm (OD) and 558 µm (OS). No known familial history of ocular disease. Best‑corrected visual acuity, as measured by LogMAR, was 0.7 in the right eye and 0.4 in the left eye. Fundus examination indicated vitelliruptive lesions with a scrambled egg‑like appearance and dispersion of the vitelliform material with signs of atrophy of the right eye. Supersensitive to fluorescein, there…				109
c.292G>A	p.(Glu98Lys)	BVMD Refractive error was +6.25 diopter sphere in both eyes with best‑corrected visual acuity of 0.2 in the right eye and 0.1 in the left eye; the cornea and the lens were transparent. Fundus examination revealed vitelliruptive lesions with an ‘egg‑yolk’ appearance in both eyes. Fluorescein angiography was normal in the early detection period (within 1 min of fluorescein injection) and there was …		c.292G>A	p.(Leu98Lys)	147
c.17C>G c.50T>G c.89A>G c.240C>A c.272C>T c.301C>A c.313C>T c.399C>G c.419T>G c.445A>T c.584C>T c.602T>C c.619C>A c.637-6C>T c.653G>A c.665G>T c.671T>C c.727G>A c.823G>A c.828C>G c.848_850del c.886A>C c.905A>G c.905A>T c.917A>G c.918G>C c.919A>G	p.(Thr6Arg) p.(Phe17Cys) p.(Lys30Arg) p.(Phe80Leu) p.(Thr91Ile) p.(Pro101Thr) p.(Arg105Cys) p.(Asn133Lys) p.(Leu140Arg) p.(Lys149*) p.(Ala195Val) p.(Ile201Thr) p.(Leu207Ile) p.(?) p.(Arg218His) p.(Phe283del) p.(Gly222Val) p.(Leu224Pro) p.(Ala243Thr) p.(Val275Ile) p.(Phe276Leu) p.(Asn296His) p.(Asp302Gly) p.(Asp302Val) p.(Glu306Gly) p.(Glu306Asp) p.(Thr307Ala)	Clinical details for AMD Patients : • p.(Arg105Cys) ==> Cuticular drusen both eyes (EOG (OD/OS) 2.16 /1.85) ; Visual acuity (OD//OS) : 20/30 // 20/20 • p.(Lys149*) 2 patients ==> Drusen and choroidal neovascular membranes both eyes ; Visual acuity (OD//OS) : 20/400 for the both eyes ==> Geographic atrophy both eyes ; Visual acuity (OD//OS) : 20/400 // 20/70 • p.(Val275Ile) ==> Choroidal neovascul…		c.89A>G c.272C>T c.301C>A c.584C>T c.602T>C c.619C>A c.653G>A c.671T>C	p.(Lys30Arg) p.(Thr91Ile) p.(Pro101Thr) p.(Ala195Val) p.(Ile201Thr) p.(Leu207Ile) p.(Arg218His) p.(Leu224Pro)	17
c.174_176del c.380C>T c.397A>G c.500A>G c.817G>A c.953_958del	p.(Gln59del) p.(Thr127Met) p.(Asn133Asp) p.(Tyr167Cys) p.(Val273Met) p.(Ser318_Leu319del)	• For c.500A>G : BCVA (OD // OS) : 20/22 // 20/32 ; Refraction (OD, OS): -0.50DS , -1.25DS; AC/ACG (OU or OD, OS) : ACG ; Fundus Appearance (OU or OD, OS) : CME ,RD ,EOS ,SRD ; FFA (OU or OD, OS) : RA ,PPVL ,PVL ; ICGA (OU or OD, OS) : NA ; EOG (OD, OS) : 1 , 1.1 • For c.397A>G : BCVA (OD // OS) : 20/100 // 20/50 ; Refraction (OD, OS): +2.25DS, +3.25DS; AC/ACG (OU or OD, OS) : ACG ; Fundus Appear…				56
c.277_278delinsCC	p.(Trp93Pro)	Asian (Fillipino) origin with typical Best disease ; Fundus imaging showed a vitelliform macular lesion with fibrosis and multiple discrete vitelliform deposits in the perifovea. OCT revealed a minimal cleft at the RPE- photoreceptor interface (no cystoid space).				72
c.907G>T	p.(Asp303Tyr)	BVMD		c.907G>T	p.(Asp303Tyr)	129
c.1712T>C	p.(Met571Thr)	A subretinal and vitreous hemorrhage secondary to a possible macroaneurysm or CNV ; persistent photopsia and floaters over several days in the left eye (OS). No prior past eye or medical history. The mother of patient also had an episode of“eye bleeding” twice which had a presentation and resolution consistent with subconjunctival hemorrhage. BCVA was 20/40 + 1 OS. Slit-lamp examination revealed …	ADVIRC			143
c.47C>T c.218T>A c.275G>A c.703G>C c.887A>G	p.(Ser16Phe) p.(Ile73Asn) p.(Arg92His) p.(Val235Leu) p.(Asn296Ser)	BVMD diagnosed by both EOG and fundus examination The family with the p.(Asn296Ser) was ophthalmoscopically characterized with multiple vitelliform discs. Isolated patients were classified as being affected with BMD if they had typical macular lesions and/or an EOG Arden ratio less than 1.5.		c.47C>T c.218T>A c.887A>G	p.(Ser16Phe) p.(Ile73Asn) p.(Asn296Ser)	29
c.904G>C c.909T>A c.923A>G	p.(Asp302His) p.(Asp303Glu) p.(Asn308Ser)	Heterozygous for these 3 variants ==> BVMD Diagnosed after EOG and/or fundus examination		c.909T>A	p.(Asp303Glu)	127
c.400C>G c.665G>A c.692G>C c.698C>A c.879G>C c.895G>A	p.(Leu134Val) p.(Gly222Glu) p.(Ser231Thr) p.(Pro233Gln) p.(Gln293His) p.(Gly299Arg)	Most of the patients affected with BVMD included presented a classical BVMD phenotype with bilateral ‘‘egg yolk’’-like deposits observed funduscopically, with a significant bilateral decrease of the Arden ratio on EOG examination (R ≤1.3). In some patients presenting an abnormal lamination of the retina or a considerable decrease of retinal thickness, OCT analysis displayed an alteration of the s…		c.400C>G c.665G>A c.692G>C c.879G>C	p.(Leu134Val) p.(Gly222Glu) p.(Ser231Thr) p.(Gln293His)	86
c.25G>A c.28G>A c.72G>T c.74G>A c.680A>G c.703G>A c.884del c.889C>G c.914T>C	p.(Val9Met) p.(Ala10Thr) p.(Trp24Cys) p.(Arg25Gln) p.(Tyr227Cys) p.(Val235Met) p.(Ile295del) p.(Pro297Ala) p.(Phe305Ser)	juvenile-onset vitelliform macular dystrophy (Best’s disease)		c.25G>A c.28G>A c.680A>G c.703G>A	p.(Val9Met) p.(Ala10Thr) p.(Tyr227Cys) p.(Val235Met)	19
c.8T>A	p.(Ile3Asn)	BVMD diagnosed Retinal examinations and fundus photographs over 13 years demonstrated bilateral paramacular lesions transitioning from vitelliform to atrophic in appearance. Electrooculography testing revealed a reduced Arden ratio of 1.371 OD and 1.291 OS. Optical coherence tomography scans of the superior nasal portion of the lesions revealed subretinal fluid greater OD than OS with disruption …				10
c.25G>C c.25G>T c.217A>T c.238T>G c.388C>A c.536_538del c.893T>G	p.(Val9Leu) p.(Val9Leu) p.(Ile73Phe) p.(Phe80Val) p.(Arg130Ser) p.(Asn179del) p.(Phe298Cys)	The Arden ratio was abnormal in all but 3 patients. The range in Arden ratio overlapped between the 2 groups, but the mean Arden ratio was also significantly lower (P < 0.05). A positive family history was encountered in 12 cases. The probability of finding a BEST1 mutation increased from 34% (all patients) to 60% for [an early onset, to 70% for an early age of onset a decreased Arden ratio or a …		c.25G>C c.217A>T c.238T>G c.388C>A c.536_538del c.893T>G	p.(Val9Leu) p.(Ile73Phe) p.(Phe80Val) p.(Arg130Ser) p.(Asn179del) p.(Phe298Cys)	20
c.33T>G c.590_615del c.713A>G	p.(Asn11Lys) p.(Leu197Profs*26) p.(Gln238Arg)	• BVMD : Visual acuity [logMAR] (OD/OS) : 0.2/0.2 ; EOG (Arden ratio) (OD/OS) : 1.1 / 1.3 ; ERG (OD/OS) : Fullfield ERG: normal photopic amplitudes/peak times; multifocal ERG: normal / Fullfield ERG: normal photopic amplitudes/peak times; multifocal ERG: normal • ARB : Visual acuity [logMAR] (OD/OS) : 0.3/0.3 ; EOG (Arden ratio) (OD/OS) : 1.3 / 1.3 ; ERG (OD/OS) : Fullfield ERG: photopic normal l…				23
c.478G>C c.908A>G c.948+1del	p.(Ala160Pro) p.(Asp303Gly) p.(?)	• Symptoms at onset : Metamorphopsia ; BCVA (OD // OS) : 20/20 // 20/20 ; Spherical Equivalent (D) (OD // OS) : +1.0 / +0.5 ; Arden Ratio of EOG (OD/OS) : 1.2 / 1.2; Amplitudes of Full-Field ERG : Normal • Symptoms at onset : Blurred vision ; BCVA (OD // OS) : 20/125 // 20/100 ; Spherical Equivalent (D) (OD/OS) : - 0.75 / 0 ; Arden Ratio of EOG (OD/OS) : 1.0 / 1.1; Amplitudes of Full-Field ERG : …	ARB	c.908A>G	p.(Asp303Gly)	93
c.392A>G c.449G>C	p.(Tyr131Cys) p.(Arg150Pro)	Homozygous for these two variants for all the patients described : • 2 siblings : Visual acuity : 20/60 ; OCT : Cystoid and schitic changes in macula ; ERG : Rod-cone dysfunction; EOG : Absent light peak • Visual acuity (OD//OS) : 20/40 // 20/30 ; OCT : Schitic changes with subretinal fluid ; ERG : Rod-cone dysfunction; EOG : Absent light peak	Indian family			84
c.663T>G	p.(Cys221Trp)	Reduced vision in both eyes ==> Best disease by fundus examination revealing a typical egg-yolk macular lesion and accumulation of lipofuscin in the retinal pigment epithelium, a well-known feature of this disease.Visual acuity was 20/30 in both eyes with hypermetropia of 4.5 diopters. The findings from the electroretinogram were normal. Examination with scanning laser ophthalmoscope showed a mar…				105
c.16A>C c.253T>C c.279G>C c.312C>A c.679T>A c.896G>A	p.(Thr6Pro) p.(Tyr85His) p.(Trp93Cys) p.(Asp104Glu) p.(Tyr227Asn) p.(Gly299Glu)	BVMD		c.16A>C c.253T>C	p.(Thr6Pro) p.(Tyr85His)	15
c.353A>C c.671T>A c.816_818del	p.(Asp118Ala) p.(Leu224Gln) p.(Val273del)	• Compound heterozygous (c.671T>A ; c.353A>C) : Left eye : BCVA : 20/800 ; Refraction : Sph plano ; EOG Arden ratio : NA ; Color Vision score (axis) : NA ; Axial Length (ACD, mm) : NA ; IOP (mmHg) : 17 ; C/D : 0.30 ; GVF : Central scotoma with absent I3e and I4e, constricted III4e and IV4e Right eye : BCVA (OD) : 20/125 ; Refraction : -2.00 Sph ; EOG Arden ratio : NA ; Color Vision score (axis) :…				81
c.287A>G	p.(Gln96Arg)	2 patients from a same family : ==> Visual acuity (OD//OS) 20/20 // 20/20 ; Clinical stage (OD/OS) : Vitelliruptive / Vitelliruptive ==> Visual acuity (OD//OS) 20/60 // 20/20 ; Clinical stage (OD/OS) : Vitelliruptive / Vitelliruptive		c.287A>G	p.(Gln96Arg)	74
c.521_522del c.1100+1G>A	p.(Leu174Glnfs*57) p.(?)	2 patients homozygous for the two variants : • Visual acuity (OD, OS) : 20/100, 20/200 ; Fundus findings : Widespread RPE irregularity affecting posterior pole and toward equator, small pale subretinal deposits in the macular area ; OCT findings : Subretinal and intraretinal fluid ; Full-Field ERG : Delayed and reduced rod and cone ERG ; EOG (OD/OS) : Reduced / Reduced • Visual acuity (OD, OS) : …	ARB			94
c.880C>T c.1120dup	p.(Leu294Phe) p.(Glu374Glyfs*27)	Visual acuity ranged between 0.2 and 0.5 in the patients. Multifocal yellowish paramacular and peripheral lesions were visible in the fundus correlating with spots of increased FAF. The lesions correlated with thickening of the RPE layer. Especially in the inner nuclear layer hyporeflective areas were visible, reminiscent of retinoschisis but without changes of FAF. In both patients the ganzfeld …	ARB	c.1120dup	p.(Glu374Glyfs*27)	123
c.689T>C	p.(Ile230Thr)	2 patients (BVMD) : - Right eye : BCVA 20/20 ; PHP Visual Field Defect Index 0 ; Disease Stage : Previtelliform Left eye : BCVA 20/32 ; PHP Visual Field Defect Index 0.71 ; Disease Stage : Previtelliform - Right eye : BCVA 20/32 ; PHP Visual Field Defect Index 1.75 ; Disease Stage : Pseudohypopyon Left eye : BCVA 20/200 ; PHP Visual Field Defect Index 2.14 ; Disease Stage : Atrophic				110
c.10A>G c.26T>C c.44G>A c.274C>G	p.(Thr4Ala) p.(Val9Ala) p.(Gly15Asp) p.(Arg92Gly)	• 2 patients : - Lesion type OD atrophy ; Lesion type OS : none ; BCVA OD : 20/50 ; BCVA OS 20/25, No CNV (choroidal neovascularization) - Lesion type OD pseufohypopion ; Lesion type OS : atrophy ; BCVA OD : 20/32 ; BCVA OS 20/50 ; CNV OS • 2 patients : - Lesion type OD atrophy ; Lesion type OS : fibrosis ; BCVA OD : 20/50 ; BCVA OS 20/200, No CNV (choroidal neovascularization) - Lesion type OD p…		c.10A>G c.26T>C c.44G>A	p.(Thr4Ala) p.(Val9Ala) p.(Gly15Asp)	12
c.332C>T	p.(Ser111Leu)	ARB (The mother of this patient was also tested) . All included patients were deemed to have an inherited retinal disease by clinical exam or be a potential carrier of the disease.				79
c.173A>T c.304T>C	p.(Gln58Leu) p.(Trp102Arg)	• Single lesion (one central lesion) , atrophic lesion /vitelliform lesion; visual acuity (OD//OS) : 20/200 // 20/32 ; Scotoma (absolute and relative) ; Full-field ERG normal; ring of ringwise analysis of mfERG 1-2 (61 hexagons of the mfERG) reduced ; EOG (OD/OS) : 163/153 • Single lesion (one central lesion) , pseudohypopyon /vitelliruptive lesion; visual acuity (OD//OS) : 20/25 // 20/63 ; Scoto…				55
c.979del	p.(Gln327Argfs*42)	Clinical diagnoses were established at the Institut de Microcirurgia Ocular (Barcelona, Spain) and were based on standard ophthalmic evaluations (best corrected visual acuity, retinography, fundus autofluorescence, optical coherence tomography, electroretinography, and visual field).	ARB			135
c.393C>A c.637_639del	p.(Tyr131*) p.(Glu213del)	• BVMD • ARB : Childhood: photo, decreased Visual Acuity; stationary since 16-18years ; Hyperopia; BCVA (logMAR) OD/OS : 37years old: 0,6/0,2; Fundus examination : 27years old : yellow-white deposits in the macula		c.637_639del	p.(Glu213del)	85
c.936C>A	p.(Asp312Glu)	2 patients : ==> Clinical findings (OD/OS) : Atrophic/atrophic Unifocal ; OCT Foveal Thickness (µm) : 61/76 ; Spectral Domain OCT Foveal IS/OS Junction OD/OS : Absent/absent; VA at Present OD/OS : 0.2/0.6 ; EOG Arden Ratio : 1.4/1.5 ==> Clinical findings (OD/OS) : Vitelliform/vitelliform Multifocal; OCT Foveal Thickness (µm) : 155/244 ; Spectral Domain OCT Foveal IS/OS Junction OD/OS : Normal/foc…				131
c.87C>G	p.(Tyr29*)	Two compound heterozygous patients who had an onset of visual symptoms in early childhood, and markedly reduced visual acuities at recent examination. Fundus examination revealed a central yellowish lesion for one of this two and somewhat more widespread changes in the second. Fundus photographs were obtained over a follow-up period of more than 20 years. The response from the single flash white …				42
c.49T>A c.74G>T c.659A>C c.937A>G c.964G>A c.1010A>G c.1515_1518del	p.(Phe17Ile) p.(Arg25Leu) p.(Gln220Pro) p.(Arg313Gly) p.(Val322Met) p.(Tyr337Cys) p.(Ser506Leufs*16)	ARB : • c.659A>C (European) ==> Presenting symptoms : Reduced central vision, slow dark adaptation, photosensitivity ; BCVA logMAR : 0.30 OD; 0.50 OS ; Refraction not performed ==> Presenting symptoms : Reduced central vision, difficulties in the darkc ; BCVA logMAR : 1.24 OD; 1.04 OS ; Refraction+5.00 OD; +6.00 OS • c.964G>A(South Asia) ==> Presenting symptoms : Reduced central vision ; BCVA log…				30
c.713_714+13del c.1070C>T	p.(?) p.(Ala357Val)	Multifocal Electroretinography Amplitude Ring Averages for P1 Wave Ring 1-2, 3-6, Ring Ratio (nV/deg2) 49.9, 37.5, 1.3 (OD) , 23.8, 12.3, 1.9 (OS); Electrooculogram Arden Ratio (OD, OS) : 1.70, 1.48; Visual Acuity OD, OS (Refraction)0.9, 0.28 (+1); Subfoveal Choroidal Thickness OD, OS (mm) 281, 219 ; Anterior Chamber Depth OD,OS (mm) 3.48, 3.52 ; Anterior Chamber Angle OD Temporal, Nasal (Degrees…				114
c.404G>A c.620T>A c.908A>T	p.(Gly135Asp) p.(Leu207His) p.(Asp303Val)	The clinical diagnosis was based on an ophthalmic examination, including measurement of best‐corrected visual acuity, visual field testing, slit lamp examination, ophthalmoscopic examination after pharmacologic pupillary dilatation, and retinal imaging including color fundus photography and spectral‐domain optical coherence tomography. The electrophysiological assessment was performed according t…		c.620T>A	p.(Leu207His)	87
c.752G>A	p.(Cys251Tyr)	Four patients manifested ACG as demonstrated by darkroom gonioscopy, ultrasound biomicroscopy, increased intraocular pressure, and increased cup-to-disc ratio. Consistent with ACG, all 4 patients had moderately shortened axial lengths with mild hyperopia. They also had bilateral cortical cataracts, which by patient report developed before the age of 20 years. Fundus examination revealed in all 4 …				118
c.1A>G	p.(Met1?)	Based on the fundus findings and the results of ancillary testing, a diagnosis of ARB was made; homozygous missense mutation; ascertained a history of consanguinity; vitreoretinal interface abnormalities, but also high hyperopia and angle closure glaucoma. Best corrected visual acuity 20/2000 and 20/400 in the right and left eye respectively, and IOP was 50 mmHg in each eye. No history of eye dis…				5
c.637G>A	p.(Glu213Lys)	• ==> blurry vision in both eyes. Best-corrected visual acuity (BCVA) at presentation was 20/40 OD and 20/60 OS. Fundus examination of the right and left eyes was significant for bilateral macular retinoschisis and serous retinal detachments. Ocular coherence tomography demonstrated central macular thickness to be 381 m OD and 430 m OS. Fluorescein angiography demonstrated multiple hyperfluoresce…				101
c.638A>G c.1669del	p.(Glu213Gly) p.(Glu557Asnfs*52)	• A reduced vision in both eyes that started at 6 years old. At examination, BCVA was 20/25 OD and 20/50 OS. Fundoscopy showed in OU diffused RPE dystrophy with yellowish deposits at the posterior pole and macular edema. The medical records of the patient demonstrated that no vitelliform disc had ever been detected during the course of the disease. An OCT scan showed bilateral macular cystoid spa…		c.638A>G	p.(Glu213Gly)	102
c.1198G>C	p.(Asp400His)	BCVA (OD, OS) 0.40, 0.05 ; no drusen				139
c.217A>C c.239T>G c.907G>A c.911A>G	p.(Ile73Leu) p.(Phe80Cys) p.(Asp303Asn) p.(Asp304Gly)	• BCVA OD : 0.2; BCVA OS : 0.2; Fundus OD atrophic; Fundus OS atrophic • BCVA OD : 0.6; BCVA OS : 0.9; Fundus OD vitelliruptive stage ; Fundus OS vitelliform lesion • BCVA OD : 0.8; BCVA OS : 1; Fundus OD atrophic; Fundus OS atrophic • ==> BCVA OD : 1.0; BCVA OS : 0.9; Fundus OD pseudohypopyon stage; Fundus OS vitelliruptive stage ==> BCVA OD : 0.2 ; BCVA OS : 1.0; Fundus OD atrophic; Fundus OS p…		c.907G>A c.911A>G	p.(Asp303Asn) p.(Asp304Gly)	60
c.652C>G	p.(Arg218Gly)	• ==> Fundoscopy : OU: vitelliform disc ; EOG (Arden test) : OD: 122, OS: 140; ERG Normal ==> Fundoscopy : OU: normal; EOG (Arden test) : not performed ; ERG not performed ==> Fundoscopy : OU: normal; EOG (Arden test) : OD: 140, OS: 145; ERG Normal				103
c.874G>A	p.(Glu292Lys)	Five patients (aged 5–59) expressing the p.E292K mutation in BEST1 were ascertained from three families. EOG light-rise was subnormal in all probands and carriers. Carriers had normal fundus examination, mfERG, visual acuity, and were emmetropic or myopic. Only probands had hyperopia and fundus findings typical of Best macular dystrophy. OCT of vitelliform lesions demonstrated RPE elevation witho…				122
c.286C>G c.684C>G c.777_778insAA c.883A>C	p.(Gln96Glu) p.(Asp228Glu) p.(Pro260Asnfs*30) p.(Ile295Leu)	All probands and available family members underwent a complete eye examination including visual acuity assessment, intraocular pressure measurement, evaluation of ocular motility and pupils, slit lamp biomicroscopy, and indirect ophthalmoscopy. The majority of patients also underwent Goldmann perimetry, color fundus photography, and spectral domain optical coherence tomography. A subset also had …		c.286C>G	p.(Gln96Glu)	73
c.868G>A	p.(Val290Met)	Best Visual Acuity (OD, OS) : 0.7, 1.0 ; Refraction, D (OS, OS) : 6.50 6.25, Axial Length (OD, OS ) : 26.19 26.05				121
c.915T>G	p.(Phe305Leu)	3 patients : ==> right eye : Visual acuity 20/22 , Ophthalmoscopy Scrambled egg ; Optical coherence tomography Subfoveal retinal pigment epithelium thickening; Electro-oculography : 1.85 left eye : Visual acuity 20/50 , Ophthalmoscopy Scrambled egg ; Optical coherence tomography Subfoveal retinal fluid; Electro-oculography : 1.85 ==> right eye : Visual acuity 20/20 , Ophthalmoscopy normal ; Optic…				130
c.55C>T c.103G>A c.130T>C c.219C>G c.220C>T c.227T>C c.228C>G c.278G>C c.281G>T c.289T>C c.295A>G c.326T>G c.343G>T c.353_362dup c.763C>A c.949-1G>A c.1064G>A c.*24C>T	p.(Arg19Cys) p.(Glu35Lys) p.(Tyr44His) p.(Ile73Met) p.(Gln74*) p.(Ile76Thr) p.(Ile76Met) p.(Trp93Ser) p.(Trp94Leu) p.(Tyr97His) p.(Asn99Asp) p.(Leu109Arg) p.(Glu115*) p.(Leu123Alafs*112) p.(Arg255=) p.(?) p.(Arg355His) p.(?)	| Clinical diagnosis | FH | BCVA (OD/OS) | Fundus appearance (OU or OD/OS) | EOG (OD/OS) | OCT (OU or OD/OS) | Genotype (Allele1 / Allele2) | Co-segregation |** 1. BVMD | S (sporadic) | 0.9 / 0.2 | atrophic (A)/ pseudohypopyon | NA | HRM, RD / RD | p.I73W / + | YES 2. BVMD | FH | 0.4 / 0.4 | pseudohypopyon | NA | HRM, RD | p.I76T / + | YES 3. BVMD | S | 0.5 / 0.5 | atrophic / vitelliform | NA | D…		c.55C>T c.103G>A c.228C>G c.278G>C	p.(Arg19Cys) p.(Glu35Lys) p.(Ile76Met) p.(Trp93Ser)	32
c.11C>T c.97T>C c.389G>T c.488T>G c.519del c.872C>T	p.(Thr4Ile) p.(Tyr33His) p.(Arg130Leu) p.(Met163Arg) p.(Lys173Asnfs*2) p.(Ala291Val)	• ==> BCVA (OD, OS) 20/50, 20/50; Fundus finding : OU pseudohypopyon ; EOG Arden ratio OD 1.32 OS 1.25; ERG : Normal ==> BCVA (OD, OS) 20/40, 20/40; Fundus finding : OD pseudohypopyon OS vitelliruptive; EOG Arden ratio OD 1.28 OS 1.30 ; ERG : Normal • ==> BCVA (OD, OS) 20/200; 20/40; Fundus finding : OD macular scar OS vitelliruptive; EOG Arden ratio NA ; ERG : NA • ==> BCVA (OD, OS) 20/63, 20/20…		c.11C>T c.97T>C	p.(Thr4Ile) p.(Tyr33His)	13
c.238T>A	p.(Phe80Ile)	Functional tests				64
c.682G>C	p.(Asp228His)	For the selection procedure described above, we collected data from the medical records, including history and age of onset, BCVA, fundus appearance, and full-field ERG results. Full-field ERG was performed according the ISCEV standards BEST-associated dominant RP				107
c.714+13C>T c.1474G>A	p.(?) p.(Val492Ile)	• Bone spicule pigmentary clumping in fundus, VA¼ 20/ 20–25, peripheral field constriction • Found in a patient but not described		c.1474G>A	p.(Val492Ile)	115
c.449G>T	p.(Arg150Leu)	RP AR				90
c.310G>C	p.(Asp104His)	Heterozygous status ==> macular degeneration The basic information and initial diagnoses of the probands were collected from the Hospital Information System and outpatient records.				78
c.868-17C>A	p.(?)	Benign				120
c.182del c.277_283delinsCGGTTGG	p.(Met61Serfs*5) p.(Trp93_Asn95delinsArgLeuAsp)	Each patient underwent a comprehensive ophthalmological examination. The decision as to which examination was performed in each patient was made on an individual basis, considering the patient’s compliance and the course of the disease. Individual examinations were as follows: assessment of best-corrected visual acuity using early treatment diabetic retinopathy study charts, semiautomated 90° kin…				57
c.37C>G c.247+2del c.397A>C c.712del c.851A>T c.875A>T c.1315C>T	p.(Arg13Gly) p.(?) p.(Asn133His) p.(Gln238Argfs*3) p.(Tyr284Phe) p.(Glu292Val) p.(Gln439*)	A comprehensive ophthalmological examination was performed in each patient. The decision on which examination was performed in which patient was made individually, taking into account patient compliance and disease progression. Individual examinations were as follows: Assessment of best corrected visual acuity using early treatment diabetic retinopathy study charts, semiautomated 90° kinetic visu…				25
c.61C>G c.626G>A c.693T>G c.710C>G c.728C>T c.898G>A c.929T>C c.932T>G	p.(Leu21Val) p.(Ser209Asn) p.(Ser231Arg) p.(Thr237Arg) p.(Ala243Val) p.(Glu300Lys) p.(Ile310Thr) p.(Val311Gly)	Diagnosis by EOG and family history • BVMD • BVMD • BVMD • BVMD • BVMD / AVMD • BVMD • BVMD • BVMD		c.728C>T	p.(Ala243Val)	34
c.697C>G	p.(Pro233Ala)	Visual acuity (OD, OS) : 20/32, 20/63 ; Refraction : OD +2/-1@0 OS +2/-1@0; EOF Arden ratio (OD, OS) : 1.3, 1.2 ; OCT foveal thickness (µm) (OD, OS) : 457, 280				111
c.5C>A c.223C>T c.431G>A c.763C>T c.889C>A c.902A>G	p.(Thr2Asn) p.(Leu75Phe) p.(Ser144Asn) p.(Arg255Trp) p.(Pro297Thr) p.(Asp301Gly)	• 2 patients in the same family : - VA : 20/200 (right eye) 20/400 (left eye) ; EOG Arden Index : Reduced for the both eyes ; Fundus Appearance : Atrophic macula for the both eyes - VA : 20/30 (both eyes) ; EOG Arden Index : Reduced for the both eyes ; Fundus Appearance : Vitelliform lesion for the both eyes • 9 patients from de the same family : VA reduced for the both eyes for 5/9 members of th…	BVMD	c.223C>T	p.(Leu75Phe)	7
		Mutation on amino acid in the 306 position produce nonfunctional channels.		c.916G>C	p.(Glu306Gln)	148
c.1169T>C	p.(Ile390Thr)	RP likely pathogenic				137
c.291C>G	p.(Tyr97*)	The diagnoses were made based on the clinical characteristics including fundus appearance, EOG, age of onset, and family history. ARB or ARB-like patients were characterized by bilateral multi-focal vitelliform lesions presenting scattered lipofuscin deposits or flecks in the posterior pole with subretinal fluid or intraretinal cystoid edema, and reduced light rise in EOG.8,20 In this group of pa…				75
c.452T>G	p.(Phe151Cys)	2 patients : ==> BCVA (OD, OS) 20/29, 20/33 ; OCT : Cystoid macular edema Subretinal fluid ; ERG : Subnormal ==> BCVA (OD, OS) 20/25, 20/66 ; OCT : Cystoid macular edema Subretinal fluid ; ERG : Subnormal	ARB			91
c.884T>C	p.(Ile295Thr)	2 patients : ==> Symmetrical vitelliform cyst-like lesions were found in the maculae of both eyes, and were apparently in transition to the scrambled egg stage (right eye). The optic disc, retinal vessels, and peripheral retina showed a normal appearance. No abnormalities were found in the anterior segments or media. Bright flash, photopic, and scotopic ERGs were within normal limits. EOG showed …		c.884T>C	p.(Ile295Thr)	124
c.88A>G	p.(Lys30Glu)	BVMD ; blurred vision in the left eye for 5 days, a normal color vision and BCVA of 0.8 in the right eye, and 0.5 in the left eye. The anterior segment was normal, and a typical appearance of egg-­ yolk-­ like macular changes in both eyes. The light peak amplitude of EOG decreased significantly and full-­ field ERG was normal. The other four patients in the family had no visible signs of the dise…				43
c.256G>A c.707A>G c.715G>A	p.(Val86Met) p.(Tyr236Cys) p.(Val239Met)	ADVIRC, Autosomal dominant developmental eye abnormalities (including nanophthalmos, microcornea, closed angle glaucoma, and congenital cataract) associated with retinal dystrophy. In all families the retinal dystrophy was characteristic of ADVIRC with circumferential peripheral retinal hyperpigmentation, punctate retinal and vitreous opacities, and choroidal atrophy. Individuals from all familie…		c.256G>A c.715G>A	p.(Val86Met) p.(Val239Met)	69
c.240C>G	p.(Phe80Leu)	BVMD, Autosomal dominant				65
c.830C>T	p.(Thr277Met)	ARB, homozygous Presented with progressive decrease in central vision since early childhood. BCVA was 20/70 in OD and 20/400 in OS. Started at 13 years of age. The parents were nonconsanguineous, but from a small and ancient original Canadian community. The proband's brother also lost central vision in 20's. The proband had a peripheral iridectomy for glaucoma in both eyes. Fundus photographs sho…				119
c.247+2T>G c.764G>A c.842T>C c.1550C>G	p.(?) p.(Arg255Gln) p.(Phe281Ser) p.(Ser517*)	Ophthalmic examinations were performed in the available family members of the patients. Short Axial length and shallow anterior chamber were found in both eyes. OCT demonstrated diffused subretinal fluid and intraretinal fluid in bilateral eyes. The BCVA ranged from 20/30 to finger counting. The spherical refraction of the affected eyes ranged from +0.50 to +3.00 diopters. The average IOP was 31.…		c.764G>A	p.(Arg255Gln)	66
c.946C>A c.1229C>T	p.(Gln316Lys) p.(Thr410Ile)	Patients with eoHM had refractive error less than−6.0D or axial length larger than 26mm before school age (seven years old). Unrelated probands with loHM, which began after school age (self-reported) and thereafter gradually increased to high myopia, were collected from university students at Guangzhou with normal corrected vision.				132
		BVMD; no remarkable previous medical and ocular history. BCVA was 0.05 in the right eye and 0.1 in the left eye. The color fundus photograph revealed bilateral macular yellow vitelliform lesions. The FAF test revealed central hypoautofluorescence surrounded by an annulus of inhomogeneous hyperautofluorescence in each eye. The proband’s SD-OCT scans showed serous macular detachment in the central …		c.41T>C	p.(Leu14Ser)	149
c.109T>C c.482-24C>T c.715-19delinsCTCCTCCTCC c.1100+32G>A c.1410G>A c.1557C>T c.1608T>C	p.(Leu37=) p.(?) p.(?) p.(?) p.(Thr470=) p.(Ser519=) p.(Thr536=)	These variants were described in a publication for AVMD patients but no clinical relevance was clearly described about the correlation genotype - phenotype of these variants. The visual acuity ranged from 20/20 to 20/70. Hyperpigmentation was present in some patients, drusen or flecks were found in some patients; and atrophy of retinal pigment epithelium was found in one patient.				49
Supplementary Table S2: LOVD cohort variants description and analysis
C. Clinical Data:
Abbreviations : AC, Angle closure; ACD, Anterior chamber depth; ACG, Angle-closure glaucoma; ADVIRC, Autosomal dominant vitreoretinochoroidopathy; AF, Fundus autofluorescence; AL, Axial length; AMD, Age-related macular degeneration; AR, Autosomal recessive; ARB, Autosomal recessive bestrophinopathy; AVMD, Adult-onset vitelliform macular dystrophy; BCVA, Best-corrected visual acuity; BVMD, Best vi…

## Sheet: References
1.	Casalino G, Khan KN, Armengol M, et al. Autosomal Recessive Bestrophinopathy: Clinical Features, Natural History, and Genetic Findings in Preparation for Clinical Trials. Ophthalmology. 2021;128(5):706-718. doi:10.1016/j.ophtha.2020.10.006
2.	Boon CJF, van den Born LI, Visser L, et al. Autosomal recessive bestrophinopathy: differential diagnosis and treatment options. Ophthalmology. 2013;120(4):809-820. doi:10.1016/j.ophtha.2012.09.057
3.	Fung AT, Yzer S, Goldberg N, et al. New best1 mutations in autosomal recessive bestrophinopathy. Retina. 2015;35(4):773-782. doi:10.1097/IAE.0000000000000387
4.	Ellingford JM, Campbell C, Barton S, et al. Validation of copy number variation analysis for next-generation sequencing diagnostics. Eur J Hum Genet. 2017;25(6):719-724. doi:10.1038/ejhg.2017.42
5.	Shi Y, Tian J, Han Y, Oatts J, Wang N. Pathogenic role of the vitreous in angle-closure glaucoma with autosomal recessive bestrophinopathy: a case report. BMC Ophthalmol. 2020;20(1):271. doi:10.1186/s12886-020-01543-5
6.	Katagiri S, Hayashi T, Ohkuma Y, et al. Mutation analysis of BEST1 in Japanese patients with Best’s vitelliform macular dystrophy. Br J Ophthalmol. 2015;99(11):1577-1582. doi:10.1136/bjophthalmol-2015-306830
7.	Wong RLM, Hou P, Choy KW, et al. Novel and homozygous BEST1 mutations in Chinese patients with Best vitelliform macular dystrophy. Retina. 2010;30(5):820-827. doi:10.1097/IAE.0b013e3181c700c1
8.	Guo J, Gao F, Tang W, et al. NOVEL BEST1 MUTATIONS DETECTED BY NEXT-GENERATION SEQUENCING IN A CHINESE POPULATION WITH VITELLIFORM MACULAR DYSTROPHY. Retina. 2019;39(8):1613-1622. doi:10.1097/IAE.0000000000002183
9.	Frecer V, Iarossi G, Salvetti AP, et al. Pathogenicity of new BEST1 variants identified in Italian patients with best vitelliform macular dystrophy assessed by computational structural biology. J Transl Med. 2019;17(1):330. doi:10.1186/s12967-019-2080-3
10.	Matson ME, Ly SV, Monarrez JL. Novel Mutation in BEST1 Associated with Atypical Best Vitelliform Dystrophy. Optom Vis Sci. 2015;92(8):e180-189. doi:10.1097/OPX.0000000000000639
11.	Boon CJF, Theelen T, Hoefsloot EH, et al. Clinical and molecular genetic analysis of best vitelliform macular dystrophy. Retina. 2009;29(6):835-847. doi:10.1097/IAE.0b013e31819d4fda
12.	Querques G, Zerbib J, Santacroce R, et al. Functional and clinical data of Best vitelliform macular dystrophy patients with mutations in the BEST1 gene. Mol Vis. 2009;15:2960-2972.
13.	Tian R, Yang G, Wang J, Chen Y. Screening for BEST1 gene mutations in Chinese patients with bestrophinopathy. Mol Vis. 2014;20:1594-1604.
14.	Lacassagne E, Dhuez A, Rigaudière F, et al. Phenotypic variability in a French family with a novel mutation in the BEST1 gene causing multifocal best vitelliform macular dystrophy. Mol Vis. 2011;17:309-322.
15.	Petrukhin K, Koisti MJ, Bakall B, et al. Identification of the gene responsible for Best macular dystrophy. Nat Genet. 1998;19(3):241-247. doi:10.1038/915
16.	Apushkin MA, Fishman GA, Taylor CM, Stone EM. Novel de novo mutation in a patient with Best macular dystrophy. Arch Ophthalmol. 2006;124(6):887-889. doi:10.1001/archopht.124.6.887
17.	Lotery AJ, Munier FL, Fishman GA, et al. Allelic variation in the VMD2 gene in best disease and age-related macular degeneration. Invest Ophthalmol Vis Sci. 2000;41(6):1291-1296.
18.	Birtel J, Eisenberger T, Gliem M, et al. Clinical and genetic characteristics of 251 consecutive patients with macular and cone/cone-rod dystrophy. Sci Rep. 2018;8(1):4824. doi:10.1038/s41598-018-22096-0
19.	Marquardt A, Stöhr H, Passmore LA, Krämer F, Rivera A, Weber BH. Mutations in a novel gene, VMD2, encoding a protein of unknown properties cause juvenile-onset vitelliform macular dystrophy (Best’s disease). Hum Mol Genet. 1998;7(9):1517-1525. doi:10.1093/hmg/7.9.1517
20.	Meunier I, Sénéchal A, Dhaenens CM, et al. Systematic screening of BEST1 and PRPH2 in juvenile and adult vitelliform macular dystrophies: a rationale for molecular analysis. Ophthalmology. 2011;118(6):1130-1136. doi:10.1016/j.ophtha.2010.10.010
21.	Bakall B, Marknell T, Ingvast S, et al. The mutation spectrum of the bestrophin protein--functional implications. Hum Genet. 1999;104(5):383-389. doi:10.1007/s004390050972
22.	Krämer F, Mohr N, Kellner U, Rudolph G, Weber BHF. Ten novel mutations in VMD2 associated with Best macular dystrophy (BMD). Hum Mutat. 2003;22(5):418. doi:10.1002/humu.9189
23.	Nachtigal AL, Milenkovic A, Brandl C, et al. Mutation-Dependent Pathomechanisms Determine the Phenotype in the Bestrophinopathies. Int J Mol Sci. 2020;21(5):1597. doi:10.3390/ijms21051597
24.	Chen TC, Huang DS, Lin CW, et al. Genetic characteristics and epidemiology of inherited retinal degeneration in Taiwan. NPJ Genom Med. 2021;6(1):16. doi:10.1038/s41525-021-00180-1
25.	Weisschuh N, Obermaier CD, Battke F, et al. Genetic architecture of inherited retinal degeneration in Germany: A large cohort study from a single diagnostic center over a 9-year period. Hum Mutat. 2020;41(9):1514-1527. doi:10.1002/humu.24064
26.	Caldwell GM, Kakuk LE, Griesinger IB, et al. Bestrophin gene mutations in patients with Best vitelliform macular dystrophy. Genomics. 1999;58(1):98-101. doi:10.1006/geno.1999.5808
27.	Glavač D, Jarc-Vidmar M, Vrabec K, Ravnik-Glavač M, Fakin A, Hawlina M. Clinical and genetic heterogeneity in Slovenian patients with BEST disease. Acta Ophthalmol. 2016;94(8):e786-e794. doi:10.1111/aos.13202
28.	Boon CJF, Klevering BJ, den Hollander AI, et al. Clinical and genetic heterogeneity in multifocal vitelliform dystrophy. Arch Ophthalmol. 2007;125(8):1100-1106. doi:10.1001/archopht.125.8.1100
29.	Marchant D, Gogat K, Boutboul S, et al. Identification of novel VMD2 gene mutations in patients with best vitelliform macular dystrophy. Hum Mutat. 2001;17(3):235. doi:10.1002/humu.9
30.	Shah M, Broadgate S, Shanks M, et al. Association of Clinical and Genetic Heterogeneity With BEST1 Sequence Variations. JAMA Ophthalmol. 2020;138(5):544-551. doi:10.1001/jamaophthalmol.2020.0666
31.	Beryozkin A, Sher I, Ehrenberg M, et al. Best Disease: Global Mutations Review, Genotype-Phenotype Correlation, and Prevalence Analysis in the Israeli Population. Invest Ophthalmol Vis Sci. 2024;65(2):39. doi:10.1167/iovs.65.2.39
32.	Tian L, Sun T, Xu K, Zhang X, Peng X, Li Y. Screening of BEST1 Gene in a Chinese Cohort With Best Vitelliform Macular Dystrophy or Autosomal Recessive Bestrophinopathy. Invest Ophthalmol Vis Sci. 2017;58(9):3366-3375. doi:10.1167/iovs.17-21999
33.	Bitner H, Schatz P, Mizrahi-Meissonnier L, Sharon D, Rosenberg T. Frequency, genotype, and clinical spectrum of best vitelliform macular dystrophy: data from a national center in Denmark. Am J Ophthalmol. 2012;154(2):403-412.e4. doi:10.1016/j.ajo.2012.02.036
34.	White K, Marquardt A, Weber BH. VMD2 mutations in vitelliform macular dystrophy (Best disease) and other maculopathies. Hum Mutat. 2000;15(4):301-308. doi:10.1002/(SICI)1098-1004(200004)15:4<301::AID-HUMU1>3.0.CO;2-N
35.	Consugar MB, Navarro-Gomez D, Place EM, et al. Panel-based genetic diagnostic testing for inherited eye diseases is highly accurate and reproducible, and more sensitive for variant detection, than exome sequencing. Genet Med. 2015;17(4):253-261. doi:10.1038/gim.2014.172
36.	Krämer F, White K, Pauleikhoff D, et al. Mutations in the VMD2 gene are associated with juvenile-onset vitelliform macular dystrophy (Best disease) and adult vitelliform macular dystrophy but not age-related macular degeneration. Eur J Hum Genet. 2000;8(4):286-292. doi:10.1038/sj.ejhg.5200447
37.	Campa C, Parmeggiani F, Spena R, Ognibene D, Passerini I, Gualandi F. A novel mutation of BEST1 gene in Best disease. Eur J Ophthalmol. 2021;31(3):NP93-NP95. doi:10.1177/1120672120920536
38.	Bernardis I, Chiesi L, Tenedini E, et al. Unravelling the Complexity of Inherited Retinal Dystrophies Molecular Testing: Added Value of Targeted Next-Generation Sequencing. Biomed Res Int. 2016;2016:6341870. doi:10.1155/2016/6341870
39.	Augstburger E, Orès R, Mohand-Said S, et al. Outer Retinal Alterations Associated With Visual Outcomes in Best Vitelliform Macular Dystrophy. Am J Ophthalmol. 2019;208:429-437. doi:10.1016/j.ajo.2019.08.011
40.	Birtel J, Gliem M, Herrmann P, MacLaren RE, Bolz HJ, Charbel Issa P. Peripapillary Sparing in Autosomal Recessive Bestrophinopathy. Ophthalmol Retina. 2020;4(5):523-529. doi:10.1016/j.oret.2019.12.008
41.	Downs K, Zacks DN, Caruso R, et al. Molecular testing for hereditary retinal disease as part of clinical care. Arch Ophthalmol. 2007;125(2):252-258. doi:10.1001/archopht.125.2.252
42.	Schatz P, Klar J, Andréasson S, Ponjavic V, Dahl N. Variant phenotype of Best vitelliform macular dystrophy associated with compound heterozygous mutations in VMD2. Ophthalmic Genet. 2006;27(2):51-56. doi:10.1080/13816810600677990
43.	Yang S, Li Z, Cheng W, et al. BEST1 novel mutation causes Bestrophinopathies in six families with distinct phenotypic diversity. Mol Genet Genomic Med. 2023;11(1):e2095. doi:10.1002/mgg3.2095
44.	Khan KN, Islam F, Holder GE, et al. NORMAL ELECTROOCULOGRAPHY IN BEST DISEASE AND AUTOSOMAL RECESSIVE BESTROPHINOPATHY. Retina. 2018;38(2):379-386
45.	Chibani Z, Abid IZ, Molbaek A, Söderkvist P, Feki J, Hmani-Aifa M. Novel BEST1 gene mutations associated with two different forms of macular dystrophy in Tunisian families. Clin Exp Ophthalmol. 2019;47(8):1063-1073. doi:10.1111/ceo.13577
46.	Hull S, Kiray G, Chiang JPW, Vincent AL. Molecular and phenotypic investigation of a New Zealand cohort of childhood-onset retinal dystrophy. Am J Med Genet C Semin Med Genet. 2020;184(3):708-717. doi:10.1002/ajmg.c.31836
47.	Jespersgaard C, Fang M, Bertelsen M, et al. Molecular genetic analysis using targeted NGS analysis of 677 individuals with retinal dystrophy. Sci Rep. 2019;9(1):1219. doi:10.1038/s41598-018-38007-2
48.	Davidson AE, Sergouniotis PI, Burgess-Mullan R, et al. A synonymous codon variant in two patients with autosomal recessive bestrophinopathy alters in vitro splicing of BEST1. Mol Vis. 2010;16:2916-2922.
49.	Zhuk SA, Edwards AO. Peripherin/RDS and VMD2 mutations in macular dystrophies with adult-onset vitelliform lesion. Mol Vis. 2006;12:811-815.
50.	Jun I, Lee JS, Lee JH, et al. Adult-Onset Vitelliform Macular Dystrophy caused by BEST1 p.Ile38Ser Mutation is a Mild Form of Best Vitelliform Macular Dystrophy. Sci Rep. 2017;7(1):9146. doi:10.1038/s41598-017-09629-9
51.	Lee CS, Jun I, Choi SI, et al. A Novel BEST1 Mutation in Autosomal Recessive Bestrophinopathy. Invest Ophthalmol Vis Sci. 2015;56(13):8141-8150. doi:10.1167/iovs.15-18168
52.	Kinnick TR, Mullins RF, Dev S, et al. Autosomal recessive vitelliform macular dystrophy in a large cohort of vitelliform macular dystrophy patients. Retina. 2011;31(3):581-595. doi:10.1097/IAE.0b013e318203ee60
53.	Gao T, Tian C, Hu Q, et al. Clinical and Mutation Analysis of Patients with Best Vitelliform Macular Dystrophy or Autosomal Recessive Bestrophinopathy in Chinese Population. Biomed Res Int. 2018;2018:4582816. doi:10.1155/2018/4582816
54.	Borman AD, Davidson AE, O’Sullivan J, et al. Childhood-onset autosomal recessive bestrophinopathy. Arch Ophthalmol. 2011;129(8):1088-1093. doi:10.1001/archophthalmol.2011.197
55.	Renner AB, Tillack H, Kraus H, et al. Late onset is common in best macular dystrophy associated with VMD2 gene mutations. Ophthalmology. 2005;112(4):586-592. doi:10.1016/j.ophtha.2004.10.041
56.	Luo J, Lin M, Guo X, et al. Novel BEST1 mutations and special clinical characteristics of autosomal recessive bestrophinopathy in Chinese patients. Acta Ophthalmol. 2019;97(3):247-259. doi:10.1111/aos.13994
57.	Weisschuh N, Mazzola P, Zuleger T, et al. Diagnostic genome sequencing improves diagnostic yield: a prospective single-centre study in 1000 patients with inherited eye diseases. J Med Genet. 2024;61(2):186-195. doi:10.1136/jmg-2023-109470
58.	Hufendiek K, Hufendiek K, Jägle H, et al. Clinical Heterogeneity in Autosomal Recessive Bestrophinopathy with Biallelic Mutations in the BEST1 Gene. Int J Mol Sci. 2020;21(24):9353. doi:10.3390/ijms21249353
59.	Jaffal L, Joumaa WH, Assi A, et al. Novel Missense Mutations in BEST1 Are Associated with Bestrophinopathies in Lebanese Patients. Genes (Basel). 2019;10(2):151. doi:10.3390/genes10020151
60.	Sodi A, Passerini I, Murro V, et al. BEST1 sequence variants in Italian patients with vitelliform macular dystrophy. Mol Vis. 2012;18:2736-2748.
61.	Cohn AC, Turnbull C, Ruddle JB, et al. Best’s macular dystrophy in Australia: phenotypic profile and identification of novel BEST1 mutations. Eye (Lond). 2011;25(2):208-217. doi:10.1038/eye.2010.180
62.	Gao FJ, Qi YH, Hu FY, et al. Mutation spectrum of the bestrophin-1 gene in a large Chinese cohort with bestrophinopathy. Br J Ophthalmol. 2020;104(6):846-851. doi:10.1136/bjophthalmol-2019-314679
63.	Domingo-Prim J, Riera M, Abad-Morales V, Ruiz-Nogales S, Corcostegui B, Pomares E. Generation of Best disease-derived induced pluripotent stem cell line (FRIMOi006-A) carrying a novel dominant mutation in BEST1 gene. Stem Cell Res. 2019;40:101570. doi:10.1016/j.scr.2019.101570
64.	Vaisey G, Miller AN, Long SB. Distinct regions that control ion selectivity and calcium-dependent activation in the bestrophin ion channel. Proc Natl Acad Sci U S A. 2016;113(47):E7399-E7408. doi:10.1073/pnas.1614688113
65.	Zampaglione E, Kinde B, Place EM, et al. Copy-number variation contributes 9% of pathogenicity in the inherited retinal degenerations. Genet Med. 2020;22(6):1079-1087. doi:10.1038/s41436-020-0759-8
66.	Zhong Y, Guo X, Xiao H, et al. Flat Anterior Chamber after Trabeculectomy in Secondary Angle-Closure Glaucoma with BEST1 Gene Mutation: Case Series. PLoS One. 2017;12(1):e0169395. doi:10.1371/journal.pone.0169395
67.	Chen CJ, Kaufman S, Packo K, Stöhr H, Weber BHF, Goldberg MF. Long-Term Macular Changes in the First Proband of Autosomal Dominant Vitreoretinochoroidopathy (ADVIRC) Due to a Newly Identified Mutation in BEST1. Ophthalmic Genet. 2016;37(1):102-108. doi:10.3109/13816810.2015.1039893
68.	Alapati A, Goetz K, Suk J, et al. Molecular diagnostic testing by eyeGENE: analysis of patients with hereditary retinal dystrophy phenotypes involving central vision loss. Invest Ophthalmol Vis Sci. 2014;55(9):5510-5521. doi:10.1167/iovs.14-14359
69.	Yardley J, Leroy BP, Hart-Holden N, et al. Mutations of VMD2 splicing regulators cause nanophthalmos and autosomal dominant vitreoretinochoroidopathy (ADVIRC). Invest Ophthalmol Vis Sci. 2004;45(10):3683-3689. doi:10.1167/iovs.04-0550
70.	Gerth C, Zawadzki RJ, Werner JS, Héon E. Detailed analysis of retinal function and morphology in a patient with autosomal recessive bestrophinopathy (ARB). Doc Ophthalmol. 2009;118(3):239-246. doi:10.1007/s10633-008-9154-5
71.	Eksandh L, Bakall B, Bauer B, Wadelius C, Andréasson S. Best’s vitelliform macular dystrophy caused by a new mutation (Val89Ala) in the VMD2 gene. Ophthalmic Genet. 2001;22(2):107-115. doi:10.1076/opge.22.2.107.2226
72.	MacDonald IM, Gudiseva HV, Villanueva A, Greve M, Caruso R, Ayyagari R. Phenotype and genotype of patients with autosomal recessive bestrophinopathy. Ophthalmic Genet. 2012;33(3):123-129. doi:10.3109/13816810.2011.592172
73.	Stone EM, Andorf JL, Whitmore SS, et al. Clinically Focused Molecular Investigation of 1000 Consecutive Families with Inherited Retinal Disease. Ophthalmology. 2017;124(9):1314-1331. doi:10.1016/j.ophtha.2017.04.008
74.	Pianta MJ, Aleman TS, Cideciyan AV, et al. In vivo micropathology of Best macular dystrophy with optical coherence tomography. Exp Eye Res. 2003;76(2):203-211. doi:10.1016/s0014-4835(02)00280-4
75.	Xuan Y, Zhang Y, Zong Y, et al. The Clinical Features and Genetic Spectrum of a Large Cohort of Chinese Patients With Vitelliform Macular Dystrophies. Am J Ophthalmol. 2020;216:69-79. doi:10.1016/j.ajo.2020.03.047
76.	Hitti-Malin RJ, Panneman DM, Corradi Z, et al. Towards Uncovering the Role of Incomplete Penetrance in Maculopathies through Sequencing of 105 Disease-Associated Genes. Biomolecules. 2024;14(3):367. doi:10.3390/biom14030367
77.	Ellingford JM, Barton S, Bhaskar S, et al. Molecular findings from 537 individuals with inherited retinal disease. J Med Genet. 2016;53(11):761-767. doi:10.1136/jmedgenet-2016-103837
78.	Wang P, Li S, Sun W, et al. An Ophthalmic Targeted Exome Sequencing Panel as a Powerful Tool to Identify Causative Mutations in Patients Suspected of Hereditary Eye Diseases. Transl Vis Sci Technol. 2019;8(2):21. doi:10.1167/tvst.8.2.21
79.	Ramkumar HL, Gudiseva HV, Kishaba KT, et al. A Report on Molecular Diagnostic Testing for Inherited Retinal Dystrophies by Targeted Genetic Analyses. Genet Test Mol Biomarkers. 2017;21(2):66-73. doi:10.1089/gtmb.2016.0251
80.	Li Y, Wang G, Dong B, et al. A novel mutation of the VMD2 gene in a Chinese family with best vitelliform macular dystrophy. Ann Acad Med Singap. 2006;35(6):408-410.
81.	Pfister TA, Zein WM, Cukras CA, et al. Phenotypic and Genetic Spectrum of Autosomal Recessive Bestrophinopathy and Best Vitelliform Macular Dystrophy. Invest Ophthalmol Vis Sci. 2021;62(6):22. doi:10.1167/iovs.62.6.22
82.	Allikmets R, Seddon JM, Bernstein PS, et al. Evaluation of the Best disease gene in patients with age-related macular degeneration and other maculopathies. Hum Genet. 1999;104(6):449-453. doi:10.1007/s004390050986
83.	Huang L, Zhang Q, Huang X, et al. Mutation screening in genes known to be responsible for Retinitis Pigmentosa in 98 Small Han Chinese Families. Sci Rep. 2017;7(1):1948. doi:10.1038/s41598-017-00963-6
84.	Nguyen TT, Poornachandra B, Verma A, et al. Next generation sequencing identifies novel disease-associated BEST1 mutations in Bestrophinopathy patients. Sci Rep. 2018;8(1):10176. doi:10.1038/s41598-018-27951-8
85.	Rodríguez-Muñoz A, Aller E, Jaijo T, et al. Expanding the Clinical and Molecular Heterogeneity of Nonsyndromic Inherited Retinal Dystrophies. J Mol Diagn. 2020;22(4):532-543. doi:10.1016/j.jmoldx.2020.01.003
86.	Marchant D, Yu K, Bigot K, et al. New VMD2 gene mutations identified in patients affected by Best vitelliform macular dystrophy. J Med Genet. 2007;44(3):e70. doi:10.1136/jmg.2006.044511
87.	Sharon D, Ben-Yosef T, Goldenberg-Cohen N, et al. A nationwide genetic analysis of inherited retinal diseases in Israel as assessed by the Israeli inherited retinal disease consortium (IIRDC). Hum Mutat. 2020;41(1):140-149. doi:10.1002/humu.23903
88.	Iannaccone A, Kerr NC, Kinnick TR, Calzada JI, Stone EM. Autosomal recessive best vitelliform macular dystrophy: report of a family and management of early-onset neovascular complications. Arch Ophthalmol. 2011;129(2):211-217. doi:10.1001/archophthalmol.2010.367
89.	Huang X, Xiao X, Jia X, et al. Mutation analysis of the genes associated with anterior segment dysgenesis, microcornea and microphthalmia in 257 patients with glaucoma. Int J Mol Med. 2015;36(4):1111-1117. doi:10.3892/ijmm.2015.2325
90.	Wang L, Zhang J, Chen N, et al. Application of Whole Exome and Targeted Panel Sequencing in the Clinical Molecular Diagnosis of 319 Chinese Families with Inherited Retinal Dystrophy and Comparison Study. Genes (Basel). 2018;9(7):360. doi:10.3390/genes9070360
91.	Yamada R, Takagi R, Iwamoto S, Shimada S, Kakehashi A. Novel BEST1 mutation in autosomal recessive bestrophinopathy in Japanese siblings. Taiwan J Ophthalmol. 2021;11(1):71-76. doi:10.4103/tjo.tjo_37_20
92.	Burgess R, Millar ID, Leroy BP, et al. Biallelic mutation of BEST1 causes a distinct retinopathy in humans. Am J Hum Genet. 2008;82(1):19-31. doi:10.1016/j.ajhg.2007.08.004
93.	Nakanishi A, Ueno S, Hayashi T, et al. Clinical and Genetic Findings of Autosomal Recessive Bestrophinopathy in Japanese Cohort. Am J Ophthalmol. 2016;168:86-94. doi:10.1016/j.ajo.2016.04.023
94.	Pomares E, Burés-Jelstrup A, Ruiz-Nogales S, Corcóstegui B, González-Duarte R, Navarro R. Nonsense-mediated decay as the molecular cause for autosomal recessive bestrophinopathy in two unrelated families. Invest Ophthalmol Vis Sci. 2012;53(1):532-537. doi:10.1167/iovs.11-7964
95.	Hussain RN, Shahid FL, Empeslidis T, Ch’ng SW. Use of Intravitreal Bevacizumab in a 9-Year-Old Child with Choroidal Neovascularization Associated with Autosomal Recessive Bestrophinopathy. Ophthalmic Genet. 2015;36(3):265-269. doi:10.3109/13816810.2014.962706
96.	Davidson AE, Millar ID, Burgess-Mullan R, et al. Functional characterization of bestrophin-1 missense mutations associated with autosomal recessive bestrophinopathy. Invest Ophthalmol Vis Sci. 2011;52(6):3730-3736. doi:10.1167/iovs.10-6707
97.	Hitti-Malin RJ, Dhaenens CM, Panneman DM, et al. Using single molecule Molecular Inversion Probes as a cost-effective, high-throughput sequencing approach to target all genes and loci associated with macular diseases. Hum Mutat. 2022;43(12):2234-2250. doi:10.1002/humu.24489
98.	Davidson AE, Millar ID, Urquhart JE, et al. Missense mutations in a retinal pigment epithelium protein, bestrophin-1, cause retinitis pigmentosa. Am J Hum Genet. 2009;85(5):581-592. doi:10.1016/j.ajhg.2009.09.015
99.	Kim HR, Han J, Kim YJ, et al. Clinical Features and Genetic Findings of Autosomal Recessive Bestrophinopathy. Genes (Basel). 2022;13(7):1197. doi:10.3390/genes13071197
100.	Crowley C, Paterson R, Lamey T, et al. Autosomal recessive bestrophinopathy associated with angle-closure glaucoma. Doc Ophthalmol. 2014;129(1):57-63. doi:10.1007/s10633-014-9444-z
101.	Silva RA, Berrocal AM, Lam BL, Albini TA. Novel mutation in BEST1 associated with retinoschisis. JAMA Ophthalmol. 2013;131(6):794-798. doi:10.1001/jamaophthalmol.2013.2047
102.	Sodi A, Menchini F, Manitto MP, et al. Ocular phenotypes associated with biallelic mutations in BEST1 in Italian patients. Mol Vis. 2011;17:3078-3087.
103.	Sodi A, Passerini I, Simonelli F, Testa F, Menchini U, Torricelli F. A novel mutation in the VMD2 gene in an Italian family with Best maculopathy. J Fr Ophtalmol. 2007;30(6):616-620. doi:10.1016/s0181-5512(07)89667-7
104.	Introini U, Casalino G, Khan KN, et al. Clinical Course of Autosomal Recessive Bestrophinopathy Complicated by Choroidal Neovascularization. Ophthalmic Surg Lasers Imaging Retina. 2018;49(11):888-892. doi:10.3928/23258160-20181101-10
105.	Palomba G, Rozzo C, Angius A, Pierrottet CO, Orzalesi N, Pirastu M. A novel spontaneous missense mutation in VMD2 gene is a cause of a best macular dystrophy sporadic case. Am J Ophthalmol. 2000;129(2):260-262. doi:10.1016/s0002-9394(99)00327-x
106.	Wabbels B, Preising MN, Kretschmann U, Demmler A, Lorenz B. Genotype-phenotype correlation and longitudinal course in ten families with Best vitelliform macular dystrophy. Graefes Arch Clin Exp Ophthalmol. 2006;244(11):1453-1466. doi:10.1007/s00417-006-0286-6
107.	van Huet RAC, Pierrache LHM, Meester-Smoor MA, et al. The efficacy of microarray screening for autosomal recessive retinitis pigmentosa in routine clinical practice. Mol Vis. 2015;21:461-476.
108.	Hosono K, Nishina S, Yokoi T, et al. Molecular Diagnosis of 34 Japanese Families with Leber Congenital Amaurosis Using Targeted Next Generation Sequencing. Sci Rep. 2018;8(1):8279. doi:10.1038/s41598-018-26524-z
109.	Lin Y, Gao H, Liu Y, et al. Two novel mutations in the bestrophin-1 gene and associated clinical observations in patients with best vitelliform macular dystrophy. Mol Med Rep. 2015;12(2):2584-2588. doi:10.3892/mmr.2015.3711
110.	Querques G, Atmani K, Bouzitou-Mfoumou R, Leveziel N, Massamba N, Souied EH. Preferential hyperacuity perimeter in best vitelliform macular dystrophy. Retina. 2011;31(5):959-966. doi:10.1097/IAE.0b013e3181f441c1
111.	Wittström E, Ekvall S, Schatz P, Bondeson ML, Ponjavic V, Andréasson S. Morphological and functional changes in multifocal vitelliform retinopathy and biallelic mutations in BEST1. Ophthalmic Genet. 2011;32(2):83-96. doi:10.3109/13816810.2010.535890
112.	Duncker T, Greenberg JP, Ramachandran R, et al. Quantitative fundus autofluorescence and optical coherence tomography in best vitelliform macular dystrophy. Invest Ophthalmol Vis Sci. 2014;55(3):1471-1482. doi:10.1167/iovs.13-13834
113.	Burgess R, MacLaren RE, Davidson AE, et al. ADVIRC is caused by distinct mutations in BEST1 that alter pre-mRNA splicing. J Med Genet. 2009;46(9):620-625. doi:10.1136/jmg.2008.059881
114.	Sharon D, Al-Hamdani S, Engelsberg K, et al. Ocular phenotype analysis of a family with biallelic mutations in the BEST1 gene. Am J Ophthalmol. 2014;157(3):697-709.e1-2. doi:10.1016/j.ajo.2013.12.010
115.	Wang J, Zhang VW, Feng Y, et al. Dependable and efficient clinical utility of target capture-based deep sequencing in molecular diagnosis of retinitis pigmentosa. Invest Ophthalmol Vis Sci. 2014;55(10):6213-6223
116.	Kubota D, Gocho K, Akeo K, et al. Detailed analysis of family with autosomal recessive bestrophinopathy associated with new BEST1 mutation. Doc Ophthalmol. 2016;132(3):233-243. doi:10.1007/s10633-016-9540-3
117.	Atchaneeyasakul L ongsri, Jinda W, Sakolsatayadorn N, et al. Mutation analysis of the VMD2 gene in thai families with best macular dystrophy. Ophthalmic Genet. 2008;29(3):139-144. doi:10.1080/13816810802087394
118.	Sheng X, Chen X, Zhao K, Liu Y, Vollrath D, Zhao C. A novel homozygous BEST1 mutation correlates with complex ocular phenotypes. Ophthalmology. 2013;120(7):1511-1512.e2. doi:10.1016/j.ophtha.2013.03.043
119.	Zaneveld J, Siddiqui S, Li H, et al. Comprehensive analysis of patients with Stargardt macular dystrophy reveals new genotype-phenotype correlations and unexpected diagnostic revisions. Genet Med. 2015;17(4):262-270. doi:10.1038/gim.2014.174
120.	Wąsowska A, Sendecki A, Boguszewska-Chachulska A, Teper S. Polygenic Risk Score and Rare Variant Burden Identified by Targeted Sequencing in a Group of Patients with Pigment Epithelial Detachment in Age-Related Macular Degeneration. Genes (Basel). 2023;14(9):1707. doi:10.3390/genes14091707
121.	Sun W, Huang L, Xu Y, et al. Exome Sequencing on 298 Probands With Early-Onset High Myopia: Approximately One-Fourth Show Potential Pathogenic Mutations in RetNet Genes. Invest Ophthalmol Vis Sci. 2015;56(13):8365-8372. doi:10.1167/iovs.15-17555
122.	Sohn EH, Francis PJ, Duncan JL, et al. Phenotypic variability due to a novel Glu292Lys variation in exon 8 of the BEST1 gene causing best macular dystrophy. Arch Ophthalmol. 2009;127(7):913-920. doi:10.1001/archophthalmol.2009.148
123.	Preising MN, Pasquay C, Friedburg C, et al. [Autosomal recessive bestrophinopathy (ARB): a clinical and molecular description of two patients at childhood]. Klin Monbl Augenheilkd. 2012;229(10):1009-1017. doi:10.1055/s-0032-1327782
124.	Yanagi Y, Sekine H, Mori M. Identification of a novel VMD2 mutation in Japanese patients with Best disease. Ophthalmic Genet. 2002;23(2):129-133. doi:10.1076/opge.23.2.129.2213
125.	Arora R, Khan K, Kasilian ML, et al. Unilateral BEST1-Associated Retinopathy. Am J Ophthalmol. 2016;169:24-32. doi:10.1016/j.ajo.2016.05.024
126.	Deák GG, Schmidt WM, Bittner RE, et al. IMAGING OF VITELLIFORM MACULAR LESIONS USING POLARIZATION-SENSITIVE OPTICAL COHERENCE TOMOGRAPHY. Retina. 2019;39(3):558-569. doi:10.1097/IAE.0000000000001987
127.	Marchant D, Gogat K, Dureau P, et al. Use of denaturing HPLC and automated sequencing to screen the VMD2 gene for mutations associated with Best’s vitelliform macular dystrophy. Ophthalmic Genet. 2002;23(3):167-174. doi:10.1076/opge.23.3.167.7880
128.	Chung MM, Oh KT, Streb LM, Kimura AE, Stone EM. Visual outcome following subretinal hemorrhage in Best disease. Retina. 2001;21(6):575-580. doi:10.1097/00006982-200112000-00003
129.	Maggi J, Koller S, Bähr L, et al. Long-Range PCR-Based NGS Applications to Diagnose Mendelian Retinal Diseases. Int J Mol Sci. 2021;22(4):1508. doi:10.3390/ijms22041508
130.	Testa F, Rossi S, Passerini I, et al. A normal electro-oculography in a family affected by best disease with a novel spontaneous mutation of the BEST1 gene. Br J Ophthalmol. 2008;92(11):1467-1470. doi:10.1136/bjo.2008.143776
131.	Schatz P, Bitner H, Sander B, et al. Evaluation of macular structure and function by OCT and electrophysiology in patients with vitelliform macular dystrophy due to mutations in BEST1. Invest Ophthalmol Vis Sci. 2010;51(9):4754-4765. doi:10.1167/iovs.10-5152
132.	Zhou L, Xiao X, Li S, Jia X, Zhang Q. Frequent mutations of RetNet genes in eoHM: Further confirmation in 325 probands and comparison with late-onset high myopia based on exome sequencing. Exp Eye Res. 2018;171:76-91. doi:10.1016/j.exer.2018.02.007
133.	Kay CN, Abramoff MD, Mullins RF, et al. Three-dimensional distribution of the vitelliform lesion, photoreceptors, and retinal pigment epithelium in the macula of patients with best vitelliform macular dystrophy. Arch Ophthalmol. 2012;130(3):357-364. doi:10.1001/archophthalmol.2011.363
134.	Ben Yosef T, Banin E, Chervinsky E, et al. Genetic causes of inherited retinal diseases among Israeli Jews of Ethiopian ancestry. Mol Vis. 2023;29:1-12.
135.	Riera M, Navarro R, Ruiz-Nogales S, et al. Whole exome sequencing using Ion Proton system enables reliable genetic diagnosis of inherited retinal dystrophies. Sci Rep. 2017;7:42078. doi:10.1038/srep42078
136.	Fernandez-San Jose P, Corton M, Blanco-Kelly F, et al. Targeted Next-Generation Sequencing Improves the Diagnosis of Autosomal Dominant Retinitis Pigmentosa in Spanish Patients. Invest Ophthalmol Vis Sci. 2015;56(4):2173-2182. doi:10.1167/iovs.14-16178
137.	Xu Y, Guan L, Shen T, et al. Mutations of 60 known causative genes in 157 families with retinitis pigmentosa based on exome sequencing. Hum Genet. 2014;133(10):1255-1271. doi:10.1007/s00439-014-1460-2
138.	Kersten E, Geerlings MJ, Pauper M, et al. Genetic screening for macular dystrophies in patients clinically diagnosed with dry age-related macular degeneration. Clin Genet. 2018;94(6):569-574. doi:10.1111/cge.13447
139.	Sodi A, Mucciolo DP, Giorgio D, et al. Clinical and molecular findings in patients with pattern dystrophy. Ophthalmic Genet. 2021;42(5):577-587. doi:10.1080/13816810.2021.1938140
140.	Fung A, Yzer S, Allikmets R. Clinical and genetic misdiagnosis of autosomal recessive bestrophinopathy. JAMA Ophthalmol. 2013;131(12):1651. doi:10.1001/jamaophthalmol.2013.5363
141.	Dalvin LA, Abou Chehade JE, Chiang J, Fuchs J, Iezzi R, Marmorstein AD. Retinitis pigmentosa associated with a mutation in BEST1. Am J Ophthalmol Case Rep. 2016;2:11-17. doi:10.1016/j.ajoc.2016.03.005
142.	Bitner H, Mizrahi-Meissonnier L, Griefner G, Erdinest I, Sharon D, Banin E. A homozygous frameshift mutation in BEST1 causes the classical form of Best disease in an autosomal recessive mode. Invest Ophthalmol Vis Sci. 2011;52(8):5332-5338. doi:10.1167/iovs.11-7174
143.	Mano F, LoBue SA, Olsen TW, Marmorstein AD, Pulido JS. A novel missense mutation in BEST1 associated with an autosomal-dominant vitreoretinochoroidopathy (ADVIRC) phenotype. Ophthalmic Genet. 2018;39(6):749-753. doi:10.1080/13816810.2018.1520264
144.	Boon CJF, Klevering BJ, Leroy BP, Hoyng CB, Keunen JEE, den Hollander AI. The spectrum of ocular phenotypes caused by mutations in the BEST1 gene. Prog Retin Eye Res. 2009;28(3):187-205
145.	Haque OI, Chandrasekaran A, Nabi F, Ahmad O, Marques JP, Ahmad T. A novel compound heterozygous BEST1 gene mutation in two siblings causing autosomal recessive bestrophinopathy. BMC Ophthalmol. 2022;22(1):493
146.	Luo J, Liu X, Huang X, Xu X. Novel BEST1 mutations in Chinese patients with bestrophinopathy. abstract submitted for the 2017 ARVO Annual Meeting, Baltimore, MD, May 7-11, 2017
147.	Lin Y, Li T, Gao H, et al. Bestrophin 1 gene analysis and associated clinical findings in a Chinese patient with Best vitelliform macular dystrophy. Mol Med Rep. 2017;16(4):4751-4755
148.	Xiao Q, Prussia A, Yu K, Cui Y yuan, Hartzell HC. Regulation of bestrophin Cl channels by calcium: role of the C terminus. J Gen Physiol. 2008;132(6):681-692
149.	Zhu ZH, Jin X, Zhang YX, et al. Novel mutations in the BEST1 gene cause distinct retinopathies in two Chinese families. Int J Ophthalmol. 2022;15(2):205-212
