# Supplementary material for: Novel BEST1 Variant Characterization in a Large French Cohort in Light of Updated Bestrophin-1 Structure–Function Correlation
Source: Invest Ophthalmol Vis Sci. 2025 Sep 2;66(12):4. doi: 10.1167/iovs.66.12.4 (PMC12410269; doi:10.1167/iovs.66.12.4)
Supplement: Supplement 14 [file iovs-66-12-4_s014.xlsx]

## Sheet: A. Variants description
Variation (cDNA)	Variation (protein)	Type of variation	Inheritance	If AR, what is the second allele ?	Number of cases (age, sex, symptoms, family history(Y/N))	Number of cases	Diagnosis	Exon	Physico-chemical deviation	Conservation in evolution	Intronic position	Protein domain	Comments
c.(?_-1)_(152+1_153-1)del	p.(Met1?)	Large deletion	AR	c.422G>A, p.(Arg141His)	1 (40,F,Unk)	2	Autosomal recessive bestrophinopathy	2	NA	NA	NA	Cytosolic N-termini + TM1
				c.652C>T, p.(Arg218Cys)	1 (55,M,S,Unk)
c.10A>G	p.(Thr4Ala)	Missense	AD		6 (46,M,S,Unk) (44,F,S,Y) (18,M,S,Y) (Unk,M,S,Y) (Unk,M,S,Y) (Unk,F,S,Y)	6	Best vitelliform macular dystrophy	2	Medium	Moderately	46 bp from acceptor	Cytosolic N-termini
c.11C>T	p.(Thr4Ile)	Missense	AD		2 (6,F,S,Y) (31,F,S,Y)	2	Best vitelliform macular dystrophy	2	Medium	Strongly	47 bp from acceptor	Cytosolic N-termini
c.15C>A	p.(Tyr5*)	Nonsense	AR	c.536_538del, p.(Asn179del)	1 (41,F,S,Y )	3	Autosomal recessive bestrophinopathy	2	NA	NA	51 bp from acceptor	Cytosolic N-termini
				c.15C>A, p.(Tyr5*)	2 (26,F,S,Y) (35,M,S,Y)
c.16A>C	p.(Thr6Pro)	Missense	AD		2 (32,M,S,Y) (4,F,S,Y)	2	Best vitelliform macular dystrophy	2	Not very important	Weakly	52 bp from acceptor	Cytosolic N-termini
c.16A>G	p.(Thr6Ala)	Missense	AD		2 (8,M,S,Y) (44,M,S,Y)	2	Best vitelliform macular dystrophy	2	Medium	Weakly	52 bp from acceptor	Cytosolic N-termini
c.17C>T	p.(Thr6Ile)	Missense	AD		5 (73,F,S,Unk) (13,F,S,Y) (7,M,S,Y) (41,F,AS,Y) (43,M,AS,Y)	5	Best vitelliform macular dystrophy	2	Medium	Moderately	53 bp from acceptor	Cytosolic N-termini	Incomplete penetrance suspected
c.25G>A	p.(Val9Met)	Missense	AD		2 (49,M,S,Y) (51,F,AS,Y)	2	Best vitelliform macular dystrophy	2	Not very important	Strongly	61 bp from acceptor	Cytosolic N-termini	Incomplete penetrance suspected
c.25G>C	p.(Val9Leu)	Missense	AD		1 (53,M,S,Unk)	1	Best vitelliform macular dystrophy	2	Not very important	Strongly	61 bp from acceptor	Cytosolic N-termini
c.26T>C	p.(Val9Ala)	Missense	AD		3 (8,M,S,Y) (13,M,S,Y) (37,M,S,Y)	3	Best vitelliform macular dystrophy	2	Medium	Weakly	62 bp from acceptor	Cytosolic N-termini
c.28G>A	p.(Ala10Thr)	Missense	AD		2 (49,F,S,Unk) (23,F,S,Unk)	2	Best vitelliform macular dystrophy	2	Medium	Moderately	64 bp from acceptor	Cytosolic N-termini
c.32A>T	p.(Asn11Ile)	Missense	AD		2 (56,M,S,Y) (10,M,S,Y)	2	Best vitelliform macular dystrophy	2	Very important	Moderately	68 bp from acceptor	Cytosolic N-termini
c.37C>T	p.(Arg13Cys)	Missense	AR	c.977A>C, p.(His326Pro)	1 (11,F,S,Y)	3	Autosomal recessive bestrophinopathy	2	Very important	Moderately	73 bp from acceptor	Cytosolic N-termini
				c.421C>A, p.(Arg141Ser)	1 (8,F,S,Y)						73 bp from acceptor
			AD		1 (9,M,S,Unk.)		Best vitelliform macular dystrophy				73 bp from acceptor
c.38G>C	p.(Arg13Pro)	Missense	AD		1 (45,F,S,Unk)	1	Best vitelliform macular dystrophy	2	Important	Moderately	74 bp from acceptor	Cytosolic N-termini
c.41T>C	p.(Leu14Ser)	Missense	AD		1 (6,F,S,Unk)	1	Best vitelliform macular dystrophy	2	Very important	Strongly	77 bp from acceptor	Cytosolic N-termini
c.43G>A	p.(Gly15Ser)	Missense	AD		1 (8,M,S,Unk)	1	Best vitelliform macular dystrophy	2	Medium	Moderately	79 bp from acceptor	Cytosolic N-termini
c.44G>A	p.(Gly15Asp)	Missense	AD		15 (46,M,S,Unk) (36,M,S,Unk) (17,F,S,Y) (27,F,S,Unk) (6,F,S,Y) (23,F,S,Unk) (45,M,S,Unk) (41,F,S,Unk) (49,M,S,Unk) (9,M,S,Unk) (47,F,S,Unk) (47,F,S,Unk) (40,F,S,Y) (10,M,S,Y) (47,M,AS,Y)	16	Best vitelliform macular dystrophy	2	Important	Strongly	80 bp from acceptor	Cytosolic N-termini	Mainly North african origin and suspected incomplete penetrance
			AR	c.44G>A, p.(Gly15Asp)	1 (17,M,S,Y)		Autosomal recessive bestrophinopathy				80 bp from acceptor
c.47C>T	p.(Ser16Phe)	Missense	AD		4 (12,M,S,Y) (41,F,S,Unk) (64,M,S,Y) (31,F,AS,Y)	4	Best vitelliform macular dystrophy	2	Very important	Weakly	83 bp from acceptor	Cytosolic N-termini	Incomplete penetrance suspected
c.55C>T	p.(Arg19Cys)	Missense	AR	c.422G>A, p.(Arg141His)	1 (5,F,S,Y)	1	Autosomal recessive bestrophinopathy	2	Very important	Weakly	91 bp from acceptor	Cytosolic N-termini
c.56G>A	p.(Arg19His)	Missense	AD		1 (75,M,S,Unk)	1	Macular dystrophy	2	Not very important	Moderately	92 bp from acceptor	Cytosolic N-termini
c.73C>T	p.(Arg25Trp)	Missense	AD		7 (8,F,S,Y) (18,F,S,Y) (44,F,S,Y) (78,M,S,Y) (50,M,,Unk) (55,F,,Unk) (41,M,S,Y)	7	Best vitelliform macular dystrophy	2	Important	Weakly	80 bp from donor	Cytosolic N-termini
c.77G>A	p.(Gly26Asp)	Missense	AD		8 (35,M,S,Unk) (32,M,S,Unk) (53,F,S,Y) (60,F,S,Y) (55,M,S,Y) (55,F,S,Y) (24,M,S,Y) (32,F,S,Y)	8	Best vitelliform macular dystrophy	2	Important	Strongly	76 bp from donor	Cytosolic N-termini
c.81C>G	p.(Ser27Arg)	Missense	AD		1 (38,F,S,Unk)	1	Best vitelliform macular dystrophy	2	Important	Weakly	72 bp from donor	Cytosolic N-termini
c.89A>G	p.(Lys30Arg)	Missense	AD		3 (74,F,S,Y) (1,M,S,Y) (37,F,S,Y)	3	Best vitelliform macular dystrophy	2	Not very important	Strongly	64 bp from donor	Cytosolic N-termini
c.91C>A	p.(Leu31Met)	Missense	AR	c.91C>A, p.(Leu31Met)	1 (38,F,S,Unk)	1	Autosomal recessive bestrophinopathy	2	Not very important	Moderately	62 bp from donor	Cytosolic N-termini
c.92T>C	p.(Leu31Pro)	Missense	AD		1 (48,M,S,Unk)	1	Best vitelliform macular dystrophy	2	Important	Strongly	61 bp from donor	Cytosolic N-termini
c.97T>C	p.(tTyr33His)	Missense	AD		1 (63,F,S,Unk)	1	Best vitelliform macular dystrophy	2	Medium	Strongly	56 bp from donor	TM1
c.99T>G	p.(Tyr33*)	Nonsense	AR	c.103G>A, p.(Glu35Lys)	1 (58,F,S,Unk)	1	Autosomal recessive bestrophinopathy	2	NA	NA	54 bp from donor	TM1
c.102C>T	p.(Gly34Gly)	Missense	AR	c.584C>T, p.(Ala195Val)	1 (61,F,S,Y)	1	Autosomal recessive bestrophinopathy	2	NA	NA	51 bp from donor	TM1
c.103G>A	p.(Glu35Lys)	Missense	AR	c.1444del, p.(Glu482Asnfs*14)	1 (21,M,S,Y)	6	Autosomal recessive bestrophinopathy	2	Medium	Strongly	50 bp from donor	TM1
				c.584C>T, p.(Ala195Val)	1 (18,F,S,Unk)		Autosomal recessive bestrophinopathy				50 bp from donor
				c.103G>A, p.(Glu35Lys)	3 (8,F,S,Y) (11,M,S,Y) (13,F,S,Unk)		Autosomal recessive bestrophinopathy				50 bp from donor
				c.99T>G, p.(Tyr33*)	1 (58,F,S,Unk)		Autosomal recessive bestrophinopathy				50 bp from donor
c.104A>C	p.(Glu35Ala)	Missense	AD		1 (47,F,S,Unk)	1	Retinitis pigmentosa	2	Important	Strongly	49 bp from donor	TM1	Uncertain implication due to lack of clinical information
c.122T>C	p.(Leu41Pro)	Missense	AR	c.604C>T, p.(Arg202Trp)	1 (5,F,S,Unk)	1	Autosomal recessive bestrophinopathy	2	Important	Weakly	31 bp from donor	TM1
c.140G>A	p.(Arg47His)	Missense	AD		1 (65,F,S,Unk)	1	Best vitelliform macular dystrophy	2	Not very important	Strongly	13 bp from donor	TM1
c.184T>G	p.(Phe62Val)	Missense	AR	c.223C>T, p.(Leu75Phe)	1 (31,M,S,Y)	1	Autosomal recessive bestrophinopathy	3	Medium	Strongly	32 bp from acceptor	TM2
c.197C>T	p.(Thr66Ile)	Missense	AR	c.1632G>A, p.(Met544Ile)	1 (22,F,S,Y)	1	Autosomal recessive bestrophinopathy	3	Medium	Weakly	45 bp from acceptor	TM2
c.209_247+65del	p.(Asp70_Leu82del)	Deletion (in frame)	AD		2 (30,F,S,Y) (69,F,S,Y)	2	Best vitelliform macular dystrophy	3 and intron 3	NA	NA	41 bp from donor	TM2
c.217A>T	p.(Ile73Phe)	Missense	AD		3 (47,F,S,Y) (38,F,S,Unk) (30,F,NP,Y)	3	Best vitelliform macular dystrophy	3	Not very important	Moderately	31 bp from donor	TM2
c.218T>A	p.(Ile73Asn)	Missense	AD		1 (8,F,S,Unk)	1	Best vitelliform macular dystrophy	3	Very important	Moderately	30 bp from donor	TM2
c.218T>C	p.(Ile73Thr)	Missense	AD		2 (36,M,S,Unk) (51,F,S,Unk)	2	Best vitelliform macular dystrophy	3	Medium	Moderately	30 bp from donor	TM2
c.223C>T	p.(Leu75Phe)	Missense	AR	c.184T>G, p.(Phe62Val)	1 (31,M,S,Y)	1	Autosomal recessive bestrophinopathy	3	Not very important	Moderately	25 bp from donor	TM2
c.228C>G	p.(Ile76Met)	Missense	AD		1 (61,F,S,Unk)	1	Best vitelliform macular dystrophy	3	Not very important	Weakly	20 bp from donor	TM2
c.238T>G	p.(Phe80Val)	Missense	AD		12 (17,M,S,Y) (52,M,S,Y) (39,M,S,Y) (12,M,S,Y) (5,M,S,Unk) (4,M,S,Y) (66,F,S,Y) (38,M,S,Y) (32,F,S,Y) (5,F,S,Y) (5,M,S,Y) (31,M,S,Unk)	12	Best vitelliform macular dystrophy	3	Medium	Strongly	10 bp from donor	TM2
c.241G>A	p.(Val81Met)	Missense	AD		2 (43,M,S,Y) (7,F,S,Y)	2	Best vitelliform macular dystrophy	3	Not very important	Strongly	7 bp from donor	TM2
c.241G>C	p.(Val81Leu)	Missense	AR	c.1669G>A, p.(Glu557Lys)	1 (13,F,S,Y)	1	Autosomal recessive bestrophinopathy	3	Not very important	Strongly	7 bp from donor	TM2
c.248-2A>G	p.(?)	Splice	AR	c.584C>T, p.(Ala195Val)	1 (3,M,S,Unk)	1	Autosomal recessive bestrophinopathy	Intron 3 splice acceptor site	NA	NA	No results	Cytosolic loop TM2-TM3
c.253T>C	p.(Tyr85His)	Missense	AD		1 (16,M,S,Unk)	1	Best vitelliform macular dystrophy	4	Medium	Strongly	6 bp from acceptor	Cytosolic loop TM2-TM3
c.256G>A	p.(Val86Met)	Missense	AD		11 (70,F,S,Unk) (7,M,S,Y) (33,F,S,Y) (31,F,S,Y) (60,F,S,Y) (31,F,S,Y) (61,F,S,Y) (37,F,S,Y) (8,M,AS,Y) (15,F,AS,Y) (50,M,S,Unk)	11	Autosomal Dominant Vitreoretinochoroidopathy	4	Not very important	Strongly	9 bp from acceptor	Cytosolic loop TM2-TM3	Incomplete penetrance suspected
c.268G>A	p.(Val90Met)	Missense	AD		6 (14,F,S,Y) (11,M,S,Y) (74,M,S,Y) (45,F,AS,Y) (38,F,S,Y) (65,M,S,Y)	6	Best vitelliform macular dystrophy	4	Not very important	Strongly	21 bp from acceptor	Cytosolic loop TM2-TM3	Incomplete penetrance suspected
c.272C>T	p.(Thr91Ile)	Missense	AD		6 (63,M,S,Y) (28,F,S,Y) (19,M,S,Y) (26,M,S,Unk) (12,F,S,Y) (45,M,AS,Y)	6	Best vitelliform macular dystrophy	4	Medium	Moderately	25 bp from acceptor	Cytosolic loop TM2-TM3	Incomplete penetrance suspected
c.275G>T	p.(Arg92Leu)	Missense	AD		2 (38,M,S,Y) (7,F,S,Y)	2	Best vitelliform macular dystrophy	4	Important	Strongly	28 bp from acceptor	Cytosolic loop TM2-TM3
c.278G>C	p.(Trp93Ser)	Missense	AD		3 (32,F,S,Y) (55,M,S,Y) (4,F,AS,Y)	3	Best vitelliform macular dystrophy	4	Very important	Strongly	31 bp from acceptor	Cytosolic loop TM2-TM3	Incomplete penetrance suspected
c.282G>C	p.(Trp94Cys)	Missense	AR	c.637_639del, p.(Glyl213del)	2 (23,M,S,Y) (19,M,S,Unk)	2	Autosomal recessive bestrophinopathy	4	Very important	Strongly	35 bp from acceptor	Cytosolic loop TM2-TM3
c.286C>G	p.(Gln96Glu)	Missense	AD		1 (63,F,S,Unk)	1	Retinal dystrophy	4	Very important	Weakly	39 bp from acceptor	Cytosolic loop TM2-TM3
c.287A>G	p.(Gln96Arg)	Missense	AD		4 (20,M,S,Y) (40,F,S,Y) (8,F,S,Y) (9,M,S,Unk)	4	Best vitelliform macular dystrophy	4	Not very important	Strongly	40 bp from acceptor	Cytosolic loop TM2-TM3
c.288G>C	p.(Gln96His)	Missense	AD		1 (37,M,S,Unk)	1	Best vitelliform macular dystrophy	4	Not very important	Moderately	41 bp from acceptor	Cytosolic loop TM2-TM3
c.292G>A	p.(Glu98Lys)	Missense	AD		1 (42,F,S,Unk)	1	Best vitelliform macular dystrophy	4	Medium	Moderately	45 bp from acceptor	Cytosolic loop TM2-TM3
c.294G>C	p.(Glu98Asp)	Missense	AD		1 (58,M,S,Unk)	1	Best vitelliform macular dystrophy	4	Medium	Moderately	47 bp from acceptor	Cytosolic loop TM2-TM3
c.301C>A	p.(Pro101Thr)	Missense	AD		3 (68,F,S,Unk) (69,F,S,Y) (43,M,AS,Y)	3	Best vitelliform macular dystrophy	4	Low	Strongly	54 bp from acceptor	Cytosolic loop TM2-TM3	Incomplete penetrance suspected
c.302C>T	p.(Pro101Leu)	Missense	AR	c.536_538del, p.(Asn179del)	1 (48,M,S,Y)	1	Autosomal recessive bestrophinopathy	4	Important	Strongly	55 bp from acceptor	Cytosolic loop TM2-TM3
c.305G>T	p.(Trp102Leu)	Missense	AD		1 (46,M,S, Unk)	1	Best vitelliform macular dystrophy	4	Not very important	Strongly	58 bp from acceptor	Cytosolic loop TM2-TM3
c.313C>A	p.(Arg105Ser)	Missense	AD		1 (47,M,S,Unk)	1	Best vitelliform macular dystrophy	4	Important	Strongly	66 bp from acceptor	Cytosolic loop TM2-TM3
c.324C>A	p.(Ser108Arg)	Missense	AD		2 (52,F,S,Unk) (35,F,S,Unk)	2	Best vitelliform macular dystrophy	4	Important	Weakly	77 bp from acceptor	Cytosolic loop TM2-TM3
c.382C>A	p.(Leu128Ile)	Missense	AR	c.422G>A, p.(Arg141His)	1 (6,M,S,Unk)	1	Autosomal recessive bestrophinopathy	4	Not very important	Weakly	100 bp from donor	Cytosolic loop TM2-TM3
c.388C>A	p.(Arg130Ser)	Missense	AD		2 (66,M,S,Y) (38,M,S,Y)	2	Best vitelliform macular dystrophy	4	Important	Moderately	94 bp from donor	Cytosolic loop TM2-TM3
c.400C>G	p.(Leu134Val)	Missense	AR	c.400C>G, p.(Leu134Val)	1 (49,M,S,Unk)	1	Autosomal recessive bestrophinopathy	4	Not very important	Weakly	82 bp from donor	Cytosolic loop TM2-TM3
c.403G>A	p.(Gly135Ser)	Missense	AD		2 (33,M,S,Y) (31,F,AS,Y)	2	Best vitelliform macular dystrophy	4	Medium	Moderately	79 bp from donor	Cytosolic loop TM2-TM3	Incomplete penetrance suspected
c.409G>A	p.(Val137Met)	Missense	AD		4 (59,F,S,Y) (91,F,AS,Y) (36,F,S,Unk) (67,M,AS,Y)	4	Best vitelliform macular dystrophy	4	Not very important	Weakly	73 bp from donor	Cytosolic loop TM2-TM3	Incomplete penetrance suspected
c.421C>A	p.(Arg141Ser)	Missense	AR	c.37C>T, p.(Arg13Cys)	1 (8,F,S,Y)	1	Autosomal recessive bestrophinopathy	4	Important	Moderately	61 bp from donor	Cytosolic loop TM2-TM3
c.422G>A	p.(Arg141His)	Missense	AR	c.974T>C, p.(Met325Thr)	1 (32,M,S,Y)	8	Autosomal recessive bestrophinopathy	4	Not very important	Strongly	60 bp from donor	Cytosolic loop TM2-TM3
				c.1120dup, p.(Glu374Glyfs*27)	1 (11,M,S,Y)
				c.55C>T, p.(Arg19Cys)	1 (5,F,S,Y)
				c.602T>C, p.(Ile201Thr)	1 (16,F,S,Y)
				c.(?_-1)_(152+1_153-1)del, p.(Met1?)	1 (40,F,N,Unk)
				c.382C>A, p.(Leu128Ile)	1 (6,M,S,Unk)
			AD		1 (33,F,S,Unk)		Best vitelliform macular dystrophy
					1 (71,F,S,Unk)		Adult-onset vitelliform macular dystrophy
c.436G>A	p.(Ala146Thr)	Missense	AR	c.620T>A, p.(Leu207His)	1 (15,M,S,Y)	1	Autosomal recessive bestrophinopathy	4	Medium	Moderately	46 bp from donor	Cytosolic loop TM2-TM3
c.436_437delinsAA	p.(Ala146Lys)	Deletion - Insertion	AD		3 (53,M,S,Y) (19,M,S,Y) (50,M,S,Unk)	3	Best vitelliform macular dystrophy	4	NA	NA	46 bp from donor	Cytosolic loop TM2-TM3
c.448C>T	p.(Arg150Cys)	Missense	AD	In cis with c.934G>A p.(Asp312Asn)	1 (57,M,S,Unk)	1	Adult-onset vitelliform macular dystrophy	4	Very important	Moderately	34 bp from donor	Cytosolic loop TM2-TM3
c.454C>G	p.(Pro152Ala)	Missense	AD		2 (4,M,S,Y) (43,M,AS,Y)	2	Best vitelliform macular dystrophy	4	Not very important	Strongly	28 bp from donor	Cytosolic loop TM2-TM3	Incomplete penetrance suspected
c.536_538del	p.(Asn179del)	Deletion (in frame)	AR	c.15C>A, p.(Tyr5*)	1 (41,F,S,Y )	2	Autosomal recessive bestrophinopathy	5	NA	NA	51 bp from acceptor	Cytosolic loop TM2-TM3
				c.302C>T, p.(Pro101Leu)	1 (48,M,S,Y)
c.563T>C	p.(Phe188Ser)	Missense	AD		1 (25,M,S,Unk)	1	Best vitelliform macular dystrophy	5	Very important	Strongly	74 bp from donor	Cytosolic loop TM2-TM3	Uncertain implication. A clinical re-evaluation and a family study would be necessary to confirm the validity of the diagnosis as variant described with recessive inheritance
c.570C>G	p.(Asn190Lys)	Missense	AR	c.621T>C, p.(Ile201Thr)	2 (9,M,S,Y) (11,F,S,Y)	2	Autosomal recessive bestrophinopathy	5	Medium	Weakly	66 bp from donor	Cytosolic loop TM2-TM3
c.584C>T	p.(Ala195Val)	Missense	AR	c.102C>T, p.(Gly34Gly)	1 (61,F,S,Y)	5	Autosomal recessive bestrophinopathy	5	Medium	Moderately	53 bp from donor	Cytosolic loop TM2-TM3
				c.248-2A>G, p.(?)	1 (3,M,S,Unk)
				c.103G>A, p.(Glu35Lys)	1 (18, F,S, Unk)
			AD		2 (51,F,S,Unk) (46,M,S,Unk)		Best vitelliform macular dystrophy
c.602T>C	p.(Ile201Thr)	Missense	AR	c.422G>A, p.(Arg141His)	1 (16,F,S,Y)	3	Autosomal recessive bestrophinopathy	5	Medium	Strongly	35 bp from donor	Cytosolic loop TM2-TM3
				c.570C>G, p.(Asn190Lys)	2 ( ) ( )
				c.602T>C, p.(Ile201Thr)	1 (31,M,S, Unk)
			AR / AD		1 (42,F,S,Unk)		Best vitelliform macular dystrophy
c.604C>T	p.(Arg202Trp)	Missense	AR	c.122T>C, p.(Leu41Pro)	1 (5,F,S,Unk)	4	Autosomal recessive bestrophinopathy	5	Important	Weakly	33 bp from donor	Cytosolic loop TM2-TM3
				c.604C>T, p.(Arg202Trp)	3 (8,F,S,Y) (4,F,S,Y) (1,M,S,Y)
c.605G>A	p.(Arg202Gln)	Missense	AR	in complex allele c.[605G>A;731T>G], p.[(Arg202Gln;Val244Gly)], in trans with c.815T>C, p.(Val272Ala)	1 (9,F,S,Y)	1	Autosomal recessive bestrophinopathy	5	Not very important	Moderately	32 bp from donor	Cytosolic loop TM2-TM3
c.619C>A	p.(Leu207Ile)	Missense	AR	c.638A>G, p.(Glu213Gly)	1 (17,F,S,Y)	1	Autosomal recessive bestrophinopathy	5	Low	Moderately	18 bp from donor	Cytosolic loop TM2-TM3
c.620T>A	p.(Leu207His)	Missense	AR	c.620T>A, p.(Leu207His)	3 (7,M,S,Y) (3,F,S,Y) (27,F,S,Y)	4	Autosomal recessive bestrophinopathy	5	Important	Moderately	17 bp from donor	Cytosolic loop TM2-TM3
				c.436G>A, p.(Ala146Thr)	1 (15,M,S,Y)
c.636+1G>A	p.(?)	Splice	AR	c.636+1G>A, p.(?)	4 (2,F,S,Y) (7,F,S,Y) (2,F,S,Unk) (6,F,S,Unk)	4	Autosomal recessive bestrophinopathy	Intron 5 splice donor site	NA	Strongly	No results	Cytosolic loop TM2-TM3	North africa origin mainly
c.637_639del	p.(Glu213del)	Deletion (in frame)	AR	c.282G>C, p.(Trp94Cys)	2 (23,M,S,Y) (19,M,S,Unk)	2	Autosomal recessive bestrophinopathy	6	NA	NA	4 bp from acceptor	Cytosolic loop TM2-TM3	Published and described as c.637-2_637del, p.(Glu213del) in Rodriguez-Muñoz et al., in The Journal of Molecular Diagnostics, in April 2020 (doi: 10.1016/j.jmoldx.2020.01.003, PMID: 32036094) and in Beryozkin et al., in Invest Ophtalmology & Visual Science, 2024 February (doi: 10.1167/iovs.65.2.39 ; PMID: 38411968)
								6
c.638A>G	p.(Glu213Gly)	Missense	AR	c.619C>A, p.(Leu207Ile)	1 (17,F,S,Y)	2	Autosomal recessive bestrophinopathy	6	Important	Strongly	2 bp from acceptor	Cytosolic loop TM2-TM3
				c.638A>G, p.(Glu213Gly)	1 (57,F,S,Unk)		Retinitis pigmentosa						Uncertain implication. A clinical re-evaluation and a family study would be necessary to confirm the validity of the diagnosis.
c.652C>A	p.(Arg218Ser)	Missense	AD		6 (19,F,S,Y) (9,M,S,Unk) (11,F,S,Y) (58,M,S,Unk) (63,M,AS,Y) (44,M,AS,Y)	6	Best vitelliform macular dystrophy	6	Important	Weakly	16 bp from acceptor	Cytosolic loop TM2-TM3	Incomplete penetrance suspected
c.652C>T	p.(Arg218Cys)	Missense	AD		9 (15,F,S,Unk) (34,F,S,Unk) (49,M,S,Unk) (39,M,S,Unk) (22,F,S,Unk) (23,M,S,Unk) (43,F,S,Y) (5,F,S,Y) (8,M,S,Y)	10	Best vitelliform macular dystrophy	6	Very important	Weakly	16 bp from acceptor	Cytosolic loop TM2-TM3
			AR	c.(?_-1)_(152+1_153-1)del, p.(Met1?)	1 (55,M,S,Unk)		Autosomal recessive bestrophinopathy
c.653G>A	p.(Arg218His)	Missense	AD		36 (15,F,S,Y) (39,F,S,Unk) (50,M,S,Y) (11,M,S,Unk) (65,F,S,Unk) (20,M,S,Y) (50,M,S,Unk) (49,M,S,Unk) (46,F,S,Unk) (39,F,S,Y) (11,F,S,Y) (34,F,S,Y) (34,M,S,Y) (29,M,S,Y) (5,M,S,Y) (38,M,S,Y) (13,M,S,Y) (91,M,S,Y) (34,F,S,Unk) (77,M,S,Unk) (33,M,S,Unk) (7,M,S,Unk) (20,F,S,Unk) (60,M,S,Y) (59,M,S,Y) (61,M,S,Y) (56,M,S,Y) (60,F,AS,Y) (35,M,NP,Y) (26,M,NP,Y) (24,F,AS,Y) (40,M,AS,Y) (Unk,M,AS,Y) (Unk,F…	37	Best vitelliform macular dystrophy	6	Not very important	Strongly	17 bp from acceptor	Cytosolic loop TM2-TM3	Incomplete penetrance suspected
			AR	c.1120dup, p.(Glu374Glyfs*27)	1 (6,M,S,Y)		Autosomal recessive bestrophinopathy
c.658C>T	p.(Gln220*)	Nonsense	AR	c.934G>A, p.(Asp312Asn)	1 (44,F,S,Y)	1	Autosomal recessive bestrophinopathy	6	NA	NA	22 bp from acceptor	Cytosolic loop TM2-TM3
c.665G>A	p.(Gly222Glu)	Missense	AD		4 (55,F,S,Y) (83,F,S,Y) (40,M,S,Unk) (34,F,S,Y)	4	Best vitelliform macular dystrophy	6	Important	Moderately	29 bp from acceptor	Cytosolic loop TM2-TM3
c.671T>C	p.(Leu224Pro)	Missense	AD		3 (8,M,S,Y) (11,M,S,Y) (42,F,S,Y)	3	Best vitelliform macular dystrophy	6	Important	Weakly	35 bp from acceptor	Cytosolic loop TM2-TM3
c.676G>A	p.(Ala226Thr)	Missense	AD		1 (35,M,S,Unk)	1	Best vitelliform macular dystrophy	6	Medium	Moderately	40 bp from acceptor	Cytosolic loop TM2-TM3
c.680A>C	p.(Tyr227Ser)	Missense	AD		1 (12,M,S,Unk)	1	Best vitelliform macular dystrophy	6	Very important	Strongly	35 bp from donor	Cytosolic loop TM2-TM3
c.680A>G	p.(Tyr227Cys)	Missense	AD		2 (26,F,S,Y) (51,M,AS,Y)	2	Best vitelliform macular dystrophy	6	Very important	Strongly	35 bp from donor	Cytosolic loop TM2-TM3	Incomplete penetrance suspected
c.682G>A	p.(Asp228Asn)	Missense	AD		4 (49,M,S,Y) (74,F,S,Y) (61,F,S,Unk) (Unk,M,S,Unk)	5	Best vitelliform macular dystrophy	6	Not very important	Strongly	33 bp from donor	Cytosolic loop TM2-TM3
					1 (62,M,S,Unk)		Macular dystrophy
c.689_691del	p.(Ile230del)	Deletion (in frame)	AD		17 (3,M,S,Y) (4,M,S,Y) (20,M,S,Unk) (30,F,S,Y) (4,M,S,Y) (2,M,S,Y) (67,F,S,Y) (55,F,S,Unk) (41,M,S,Y) (20,M,S,Y) (82,F,S,Y) (46,M,S,Y) (41,M,S,Y) (15,M,S,Y) (34,M,S,Unk) (56,M,S,Y) (36,F,AS,Y)	17	Best vitelliform macular dystrophy	6	NA	NA	28 bp from donor	Cytosolic loop TM2-TM3	Incomplete penetrance suspected
c.691A>C	p.(Ser231Arg)	Missense	AD		1 (3,M,S,Unk)	1	Best vitelliform macular dystrophy	6	Important	Strongly	24 bp from donor	Cytosolic loop TM2-TM3
c.692G>A	p.(Ser231Asn)	Missense	AD		1 (31,M,S,Unk)	1	Best vitelliform macular dystrophy	6	Medium	Moderately	23 bp from donor
c.692G>C	p.(Ser231Thr)	Missense	AD		10 (6,M,S,Y) (12,M,S,Y) (84,F,S,Y) (56,M,S,Y) (57,F,S,Y) (35,M,AS,Y) (41,F,AS,Y) (28,F,AS,Y) (34,M,S,Y) (60,F,S,Y)	10	Best vitelliform macular dystrophy	6	Medium	Moderately	23 bp from donor	Cytosolic loop TM2-TM3	Incomplete penetrance suspected
c.700C>G	p.(Leu234Val)	Missense	AD		3 (10,M,S,Y) (48,F,S,Unk) (47,F,AS,Y)	3	Best vitelliform macular dystrophy	6	Not very important	Weakly	15 bp from donor	Cytosolic loop TM2-TM3	Incomplete penetrance suspected
c.703G>A	p.(Val235Met)	Missense	AD		3 (31,F,S,Unk) (65,F,S,Y) (38,F,S,Y)	3	Best vitelliform macular dystrophy	6	Not very important	Strongly	12 bp from donor
c.715G>A	p.(Val239Met)	Missense	AD		4 (80,M,S,Y) (63,M,S,Unk) (22,F,S,Y) (54,M,S,Y)	4	Best vitelliform macular dystrophy	7	Not very important	Strongly	1 bp from acceptor	TM3
c.718G>A	p.(Val240Met)	Missense	AR	c.1067G>T, p.(Arg356Leu)	2 (51,F,S,Y) (56,F,S,Y)	2	Autosomal recessive bestrophinopathy	7	Not very important	Strongly	4 bp from acceptor	TM3
c.722C>T	p.(Thr241Ile)	Missense	AD		1 (58,M,S,Unk)	1	Best vitelliform macular dystrophy	7	Medium	Strongly	8 bp from acceptor	TM3
c.728C>T	p.(Ala243Val)	Missense	AD		3 (12,M,S,Y ) (36,F,S,Unk) (38,F,S,Unk)	3	Best vitelliform macular dystrophy	7	Medium	Strongly	14 bp from acceptor	TM3
c.731T>G	p.(Val244Gly)	Missense	AR	in complex allele c.[605G>A;731T>G], p.[(Arg202Gln;Val244Gly)], in trans with c.815T>C, p.(Val272Ala)	1 (9,F,S,Y)	1	Autosomal recessive bestrophinopathy	7	Important	Strongly	17 bp from acceptor	TM3
c.764G>A	p.(Arg255Gln)	Missense	AD		1 (28,F,S,Y)	1	Best vitelliform macular dystrophy	7	Not very important	Strongly	50 bp from acceptor	TM3	Uncertain implication as this variant has been published and described in cases of autosomal recessive bestrophinopathy. Moreover this patient suffered from cone dystrophy.
c.815T>C	p.(Val272Ala)	Missense	AR	c.[605G>A;731T>G], p[(Arg202Gln);(Val244Gly)]	1 (9,F,S,Y)	1	Autosomal recessive bestrophinopathy	7	Medium	Weakly	53 bp from donor	Extracellular loop TM3-TM4
c.851A>G	p.(Tyr284Cys)	Missense	AD		4(30,F,S,Y) (5,M,S,N) (4,F,S,Y) (5,M,AS,Y)	4	Best vitelliform macular dystrophy	7	Very important	Strongly	17 bp from donor	TM4	Incomplete penetrance suspected
c.879G>C	p.(Gln293His)	Missense	AD		4 (18,M,S,Y) (64,M,S,Y) (44,M,S,Y) (14,M,S,Y)	4	Best vitelliform macular dystrophy	8	Not very important	Weakly	12 bp from acceptor	Cytosolic C-termini
c.880C>G	p.(Leu294Val)	Missense	AD		2 (7,M,S,Y) (40,F,S,Y)	2	Best vitelliform macular dystrophy	8	Not very important	Moderately	13 bp from acceptor	Cytosolic C-termini
c.884T>C	p.(Ile295Thr)	Missense	AD		4 (Unk,M,S,Unk) (17,F,S,Y) (10,F,S,Y) (15,F,S,Y)	4	Best vitelliform macular dystrophy	8	Medium	Moderately	17 bp from acceptor	Cytosolic C-termini
c.887A>G	p.(Asn296Ser)	Missense	AD		2 (Unk,F,S,Y) (33,F,S,Y)	2	Best vitelliform macular dystrophy	8	Medium	Moderately	20 bp from acceptor	Cytosolic C-termini
c.888C>A	p.(Asn296Lys)	Missense	AD		1 (38,F,S,N)	1	Best vitelliform macular dystrophy	8	Medium	Weakly	21 bp from acceptor	Cytosolic C-termini
c.889C>T	p.(Pro297Ser)	Missense	AD		4 (30,M,S,Y) (57,M,S,Y) (34,M,S,Y) (28,F,S,Unk)	4	Best vitelliform macular dystrophy	8	Medium	Strongly	22 bp from acceptor	Cytosolic C-termini
c.893T>C	p.(Phe298Ser)	Missense	AD		3 (66,M,S,Unk) (16,M,S,Unk) (34,M,S,Unk)	3	Best vitelliform macular dystrophy	8	Very important	Strongly	26 bp from acceptor	Cytosolic C-termini
c.893T>G	p.(Phe298Cys)	Missense	AD		3 (48,F,S,Y) (83,F,S,Y) (62,F,S,Y)	3	Best vitelliform macular dystrophy	8	Very important	Strongly	26 bp from acceptor	Cytosolic C-termini
c.901G>A	p.(Asp301Asn)	Missense	AD		1 (60,M,S,Unk)	1	Best vitelliform macular dystrophy	8	Not very important	Strongly	34 bp from acceptor	Cytosolic C-termini
c.903T>G	p.(Asp301Glu)	Missense	AD		13 (53,F,S,Unk) (7,F,S,Y) (42,M,S,Y) (31,M,S,Y) (41,M,S,Y) (22,F,S,Unk) (10,F,S,Y) (43,M,NP,Y) (66,M,NP,Y) (27,F,NP,Y) (56,F,S,Unk) (24,F,S,Unk) (38,F,S,Unk)	14	Best vitelliform macular dystrophy	8	Medium	Not conserved	36 bp from acceptor	Cytosolic C-termini
			AD	In cis with c.1514_1515del p.(Val505Glufs*9)	1 (60,F,S,Y)		Adult-onset vitelliform macular dystrophy				34 bp from acceptor
c.905A>C	p.(Asp302Ala)	Missense	AD		9 (10,M,S,Y) (37,M,S,Y) (7,F,S,Y) (44,F,S,Y) (49,F,S,) (3,F,S,Y) (5,F,S,) (58,F,S,Y) (30,M,NP,Y)	9	Best vitelliform macular dystrophy	8	Important	Strongly	38 bp from acceptor	Cytosolic C-termini
c.907G>A	p.(Asp303Asn)	Missense	AD		1 (40,M,S,Unk)	1	Best vitelliform macular dystrophy	8	Not very important	Strongly	40 bp from acceptor	Cytosolic C-termini
c.907G>T	p.(Asp303Tyr)	Missense	AD		2 (9,F,S,Unk) (14,M,S,Unk)	2	Best vitelliform macular dystrophy	8	Very important	Strongly	40 bp from acceptor	Cytosolic C-termini
c.908A>G	p.(Asp303Gly)	Missense	AD		1(85,M,S,Unk)	1	Best vitelliform macular dystrophy	8	Medium	Strongly	41 bp from acceptor	Cytosolic C-termini
c.909T>A	p.(Asp303Glu)	Missense	AD		2 (45,F,S,Y) (10,M,S,Y)	2	Best vitelliform macular dystrophy	8	Medium	Weakly	40 bp from donor	Cytosolic C-termini
c.910_912del	p.(Asp304del)	Deletion (in frame)	AD		2 (57,M,S,Y) (61,M,S,Y)	2	Best vitelliform macular dystrophy	8	NA	NA	33 bp from acceptor	Cytosolic C-termini
c.911A>G	p.(Asp304Gly)	Missense	AD		5 (78,M,S,Y) (39,M,S,Y) (72,M,S,Y) (70,M,S,Y) (Unk,M,S,Y)	5	Best vitelliform macular dystrophy	8	Important	Strongly	38 bp from donor	Cytosolic C-termini
c.916G>C	p.(Glu306Gln)	Missense	AD		2 (30,F,S,Unk) (37,M,S,Unk)	2	Best vitelliform macular dystrophy	8	Not very important	Strongly	33 bp from donor	Cytosolic C-termini
c.920C>A	p.(Thr307Asn)	Missense	AD		2(6,M,S,Unk) (41,F,AS,Y)	2	Best vitelliform macular dystrophy	8	Not very important	Moderately	29 bp from donor	Cytosolic C-termini	Incomplete penetrance suspected
c.924C>A	p.(Asn308Lys)	Missense	AD		1 (42,M,S,Unk)	1	Best vitelliform macular dystrophy	8	Important	Moderately	25 bp from donor	Cytosolic C-termini
c.924C>G	p.(Asn308Lys)	Missense	AD		1 (30,F,S,Unk)	1	Best vitelliform macular dystrophy	8	Important	Moderately	25 bp from donor	Cytosolic C-termini
c.934G>A	p.(Asp312Asn)	Missense	AR	c.658C>T, p.(Gln220*)	1 (44,F,S,Y)	4	Autosomal recessive bestrophinopathy	8	Not very important	Weakly	15 bp from donor	Cytosolic C-termini
			AD		1 (57,F,S,Unk)		Best vitelliform macular dystrophy
					1 (30,F,S,Unk)		Adult-onset vitelliform macular dystrophy
c.934G>T	p.(Asp312Tyr)	Missense	AD		2 (86,M,S,Unk) (43,M,S,Unk)	2	Best vitelliform macular dystrophy	8	Very important	Strongly	15 bp from donor	Cytosolic C-termini
c.938G>A	p.(Arg313Lys)	Missense	AD		2 (36,M,AS,Y) (6,M,S,Y)	2	Best vitelliform macular dystrophy	8	Not very important	Strongly	8 bp from donor	Cytosolic C-termini	Incomplete penetrance suspected
c.974T>C	p.(Met325Thr)	Missense	AD/AR	c.422G>A, p.(Arg141His)	1 (32,M,S,Y)	2	Autosomal recessive bestrophinopathy	9	Medium	Moderately	26 bp from acceptor	Cytosolic C-termini
					1 (63,M,S,Unk)		Late onset macular dystrophy
c.977A>C	p.(His326Pro)	Missense	AR	c.37C>T, p.(Arg13Cys)	1 (11,F,S,Y)	1	Autosomal recessive bestrophinopathy	9	Medium	Strongly	29 bp from acceptor	Cytosolic C-termini
c.1014_1015delinsCT	p.(Trp338_Asn339delinsCysTyr)	Deletion - Insertion	AR	c.1014_1015delinsCT, p.(Trp338_Asn339delinsCysTyr)	1 (49,M,S,Unk)	1	Autosomal recessive bestrophinopathy	9	NA	NA	66 bp from acceptor	Cytosolic C-termini
c.1037C>G	p.(Pro346Arg)	Missense	AD		1 (32,M,S,Unk)	1	Best vitelliform macular dystrophy	9	Medium	Strongly	64 bp from donor	Cytosolic C-termini
c.1042A>G	p.(Thr348Ala)	Missense	AR	c.1470_1471del, p.(His490Glnfs*24)	1 (58,M,S,Unk)	1	Autosomal recessive bestrophinopathy	9	Medium	Strongly	59 bp from donor	Cytosolic C-termini
c.1063C>T	p.(Arg355Cys)	Missense	AD		1 (57,F,S,Unk)	1	Retinitis pigmentosa	9	Very important	Weakly	38 bp from donor	Cytosolic C-termini	Uncertain implication due to a lack of family history information
c.1067G>T	p.(Arg356Leu)	Missense	AR	c.718G>A, p.(Val240Met)	2 (51,F,S,Y) (56,F,S,Y)	2	Autosomal recessive bestrophinopathy	9	Important	Weakly	34 bp from donor	Cytosolic C-termini
c.1087A>C	p.(Thr363Pro)	Missense	AR	c.1087A>C, p.(Thr363Pro)	2 (68,M,S,Unk) (26,F,S,Unk)	2	Autosomal recessive bestrophinopathy	9	Not very important	Weakly	14 bp from donor	Cytosolic C-termini
c.1101-1G>T	p.(Ser367_Asn579del)	Splice	AD		3 (31,F,S,Y) (54,F,S,Y) (28,F,NP,Y)	3	Autosomal Dominant Vitreoretinochoroidopathy	Intron 9 splice acceptor site	NA	NA	No results	Cytosolic C-termini
c.1120dup	p.(Glu374Glyfs*27)	Duplication = Frameshift	AR	c.422G>A, p.(Arg141His)	1 (11,M,S,Y)	2	Autosomal recessive bestrophinopathy	10	NA	NA	18 bp from acceptor	Cytosolic C-termini
				c.653G>A, p.(Arg218His)	1 (6,M,S,Y)
c.1397G>C	p.(Ser466Thr)	Missense	AR	c.1397G>C, p.(Ser466Thr)	2 (44,F,S,Y) (55,F,S,Y)	2	Autosomal recessive bestrophinopathy	10	Medium	Moderately	297 bp from acceptor	Cytosolic C-termini
c.1444del	p.(Glu482Asnfs*14)	Deletion = Frameshift	AR	c.103G>A, p.(Glu35Lys)	1 (21,M,S,Y)	1	Autosomal recessive bestrophinopathy	10	NA	NA	297 bp from donor	Cytosolic C-termini
c.1470_1471del	p.(His490Glnfs*24)	Deletion = Frameshift	AR	c.1042A>G, p.(Thr348Ala)	1 (58,M,S,Unk)	1	Autosomal recessive bestrophinopathy	10	NA	NA	273 bp from donor	Cytosolic C-termini
c.1474G>A	p.(Val492Ile)	Missense	AD		1 (42,F,S,Y)	1	Best vitelliform macular dystrophy	10	Not very important	Not conserved	266 bp from donor	Cytosolic C-termini
c.1514_1515del	p.(Val505Glufs*9)	Deletion = Frameshift	AD	In cis with c.903T>G p.(Asp301Glu)	1 (60,F,S,Y)	1	Adult-onset vitelliform macular dystrophy	10	NA	NA	229 bp from donor	Cytosolic C-termini
c.1632G>A	p.(Met544Ile)	Missense	AR	c.197C>T, p.(Thr66Ile)	1 (22,F,S,Y)	1	Autosomal recessive bestrophinopathy	10	NA	NA	108 bp from donor	Cytosolic C-termini
c.1669G>A	p.(Glu557Lys)	Missense	AR	c.241G>C, p.(Val81Leu)	1 (13,F,S,Y)	6	Autosomal recessive bestrophinopathy	10	Medium	Weakly	71 bp from donor	Cytosolic C-termini
			AR/AD		5 (16,F,S,Y) (44,M,S,Y) (NP, M,NP, Y) (50,F,S,Unk) (79,F,S,Y)		Pseudovitelliform dystrophy /Best vitelliform macular dystrophy / Retinitis pigmentosa
Supplementary Table S7: French cohort variants description and analysis
A. Variants description: All variants in the French cohort are reported in cDNA and protein nomenclature. Type of variant, mode of inheritance, variant in trans if needed, information on patients (number, age, sex, affected or not, history family), number of cases harboring the variant, phenotype, exon, physico-chemical deviation, conservation, intronic position, protein domain and other comments…

## Sheet: B. Variants analysis
Variation (cDNA)	Variation (protein)	Published	If published, reference of the first publication	Number of publications	Countries of the population studied	ACMG classification	CADD raw score	CADD phred score	MPA score	MPA impact	SPiP risk results	SPiP interpretation	Splice AI AG/AL/DG/DL	Splice AI 500 AG/AL/DG/DL	GnomAD exome	GnomAD genome	GnomAD v4 exome	GnomAD v4 genome	DynaMut2 predictions (Predicted stability change △△G stability	MetaDome score (the closer to 0, the more intolerant to variation)	Comments
c.(?_-1)_(152+1_153-1)del	p.(Met1?)	Yes	1	2	United Kingdom	SNV5	NA	NA	10	Clinvar pathogenic	NA	NA	NA	NA	NA	NA	NA	NA	NA	NA
c.10A>G	p.(Thr4Ala)	Yes	2	2	France and Italy	SNV5	2.39	22.10	9	High missense	05.41 % [02.62 % - 09.72 %]	No effect on splicing	0.01(-45)/0.03(34)/0.00(14)/0.00(34)	0.01(-45)/0.04(34)/0.00(142)/0.00(274)	No match in gnomAD exome	No match in gnomAD genome	No match in gnomADv4 Exome	No match in gnomADv4 Genome	-0.29 kcal/mol (destabilising)	0.65 : slightly intolerant
c.11C>T	p.(Thr4Ile)	Yes	3	5	China	SNV5	2.37	21.90	10	Clinvar pathogenic	05.41 % [02.62 % - 09.72 %]	No effect on splicing	0.00(-46)/0.02(33)/0.00(8)/0.00(-46)	0.00(-46)/0.02(33)/0.00(89)/0.00(273)	No match in gnomAD exome	No match in gnomAD genome	No match in gnomADv4 Exome	No match in gnomADv4 Genome	0.02 kcal/mol (stabilising)	0.65 : slightly intolerant
c.15C>A	p.(Tyr5*)	Yes	4	2	France	SNV5	2.18	20.70	10	Nonsense	7.81 [4.44% - 12.56%]	No effect on splicing	0.09(29)/0.01(-50)/0(29)/0(9)	0.10(29)/0.01(-50)/0(269)/0(137)	No match in gnomAD exome	No match in gnomAD genome	3.423e-6	No match in gnomADv4 Genome	NA	0.58 : slightly intolerant
c.16A>C	p.(Thr6Pro)	Yes	5	4	The United States of America, Sweden, The Netherlands	SNV5	1.89	18.39	10	Clinvar pathogenic	07.81 % [04.44 % - 12.56 %]	No effect on splicing	0.01(28)/0.00(-29)/0.00(28)/0.00(-1)	0.01(28)/0.00(-29)/0.00(268)/0.00(136)	No match in gnomAD exome	No match in gnomAD genome	No match in gnomADv4 Exome	No match in gnomADv4 Genome	0.15 kcal/mol (stabilising)	0.60 : slightly intolerant
c.16A>G	p.(Thr6Ala)	Yes	6	2	The United States of America	SNV5	1.89	18.42	10	Clinvar pathogenic	07.81 % [04.44 % - 12.56 %]	No effect on splicing	0.00(-50)/0.03(28)/0.00(-1)/0.00(28)	0.01(-51)/0.03(28)/0.00(136)/0.00(268)	No match in gnomAD exome	No match in gnomAD genome	No match in gnomADv4 Exome	No match in gnomADv4 Genome	-0.29 kcal/mol (destabilising)	0.60 : slightly intolerant
c.17C>T	p.(Thr6Ile)	Yes	7	2	Germany	SNV5	2.44	22.20	9	High missense	07.81 % [04.44 % - 12.56 %]	No effect on splicing	0.06(27)/0.00(4)/0.00(-2)/0.00(2)	0.07(27)/0.01(-52)/0.00(267)/0.00(135)	No match in gnomAD exome	No match in gnomAD genome	1.369e-06	No match in gnomADv4 Genome	-0.17 kcal/mol (destabilising)	0.60 : slightly intolerant
c.25G>A	p.(Val9Met)	Yes	8	3	Germany, United Kingdom, Canada, Czech Republic, Hungary	SNV5	2.65	22.70	10	Clinvar pathogenic	07.81 % [04.44 % - 12.56 %]	No effect on splicing	0.27(19)/0.00(1)/0.00(19)/0.00(-6)	0.27(19)/0.02(-60)/0.00(19)/0.00(127)	No match in gnomAD exome	No match in gnomAD genome	No match in gnomADv4 Exome	No match in gnomADv4 Genome	-0.66 kcal/mol (destabilising)	0.86 : neutral
c.25G>C	p.(Val9Leu)	Yes	9	2	France	SNV5	2.55	22.50	10	Clinvar pathogenic	07.81 % [04.44 % - 12.56 %]	No effect on splicing	0.21(19)/0.00(1)/0.00(19)/0.00(-6)	0.22(19)/0.00(-60)/0.00(127)/0.00(259)	No match in gnomAD exome	No match in gnomAD genome	No match in gnomADv4 Exome	No match in gnomADv4 Genome	-0.48 kcal/mol (destabilising)	0.86 : neutral
c.26T>C	p.(Val9Ala)	Yes	2	2	France and Italy	SNV5	2.52	22.50	9	High missense	07.81 % [04.44 % - 12.56 %]	No effect on splicing	0.00(-39)/0.03(18)/0.00(49)/0.00(-7)	0.01(-61)/0.04(18)/0.00(74)/0.00(258)	No match in gnomAD exome	No match in gnomAD genome	No match in gnomADv4 Exome	No match in gnomADv4 Genome	-1.24 kcal/mol (destabilising)	0.86 : neutral
c.28G>A	p.(Ala10Thr)	Yes	8	2	Germany, United Kingdom, Canada, Czech Republic, Hungary	SNV5	2.23	21.10	10	Clinvar pathogenic	07.81 % [04.44 % - 12.56 %]	No effect on splicing	0.07(16)/0.00(-12)/0.00(-4)/0.00(3)	0.08(16)/0.00(-63)/0.00(72)/0.00(256)	No match in gnomAD exome	No match in gnomAD genome	2.053e-06	No match in gnomADv4 Genome	0.2 kcal/mol (stabilising)	0.90 : slightly tolerant
c.32A>T	p.(Asn11Ile)	Yes	10	2	Germany	SNV5	2.28	21.50	9	High missense	07.8 % [04.53 % - 12.37 %]	No effect on splicing	0.10(12)/0.00(49)/0.00(12)/0.00(11)	0.09(12)/0.00(-67)/0.00(68)/0.00(252)	No match in gnomAD exome	No match in gnomAD genome	No match in gnomADv4 Exome	No match in gnomADv4 Genome	0.16 kcal/mol (stabilising)	0.94 : slightly tolerant
c.37C>T	p.(Arg13Cys)	Yes	7	2	Germany	SNV5	2.32	21.70	9	High missense	07.8 % [04.53 % - 12.37 %]	No effect on splicing	0.00(44)/0.00(-11)/0.00(7)/0.00(-6)	0.00(44)/0.00(-72)/0.00(115)/0.00(63)	No match in gnomAD exome	No match in gnomAD genome	5.475e-06	3.285e-05	0.38 kcal/mol (stabilising)	0.60 : slightly intolerant 0.60 : slightly intolerant 0.60 : slightly intolerant
c.38G>C	p.(Arg13Pro)	Yes	11	1	The United States of America	SNV5	2.33	21.80	10	Clinvar pathogenic	07.8 % [04.53 % - 12.37 %]	No effect on splicing	0.29(6)/0.00(1)/0.00(6)/0.00(43)	0.30(6)/0.02(-73)/0.00(246)/0.00(114)	No match in gnomAD exome	No match in gnomAD genome	No match in gnomADv4 Exome	No match in gnomADv4 Genome	0.3 kcal/mol (stabilising)	0.60 : slightly intolerant
c.41T>C	p.(Leu14Ser)	Yes	12	1	China	SNV4	2.26	21.30	8	High missense	07.8 % [04.53 % - 12.37 %]	No effect on splicing	0.00(-20)/0.04(3)/0.00(40)/0.00(3)	0.00(-76)/0.05(3)/0.00(59)/0.00(3)	No match in gnomAD exome	No match in gnomAD genome	No match in gnomADv4 Exome	No match in gnomADv4 Genome	-0.21 kcal/mol (destabilising)	0.64 : slightly intolerant
c.43G>A	p.(Gly15Ser)	No		0		SNV4	2.28	21.40	8	High missense	07.8 % [04.53 % - 12.37 %]	No effect on splicing	0.00(2)/0.06(1)/0.00(2)/0.00(1)	0.01(-78)/0.07(1)/0.00(109)/0.00(1)	No match in gnomAD exome	No match in gnomAD genome	No match in gnomADv4 Exome	No match in gnomADv4 Genome	-0.48 kcal/mol (destabilising)	0.62 : slightly intolerant
c.44G>A	p.(Gly15Asp)	Yes	2	6	France and Italy	SNV5	2.44	22.30	10	Clinvar pathogenic	07.8 % [04.53 % - 12.37 %]	No effect on splicing	0.00(-23)/0.00(0)/0.00(21)/0.00(0)	0.01(-79)/0.05(0)/0.00(56)/0.00(240)	No match in gnomAD exome	No match in gnomAD genome	No match in gnomADv4 Exome	No match in gnomADv4 Genome	0.09 kcal/mol (stabilising)	0.62 : slightly intolerant
c.47C>T	p.(Ser16Phe)	Yes	13	5	France and Switzerland	SNV5	2.27	21.40	10	Clinvar pathogenic	07.8 % [04.53 % - 12.37 %]	No effect on splicing	0.03(-3)/0.00(-8)/0.00(-4)/0.00(-3)	0.03(-3)/0.00(-74)/0.00(105)/0.00(237)	No match in gnomAD exome	No match in gnomAD genome	No match in gnomADv4 Exome	No match in gnomADv4 Genome	-1.0 kcal/mol (destabilising)	0.65 : slightly intolerant	Incomplete penetrance suspected Published and described as c.151C>T, p.(Ser16Phe) by Marchant et al., in March 2001 (PMID: 11241846)
c.55C>T	p.(Arg19Cys)	Yes	14	2	China	SNV5	2.03	19.45	7	Moderate missense	07.8 % [04.53 % - 12.37 %]	No effect on splicing	0.02(-11)/0.00(26)/0.00(-11)/0.00(45)	0.02(-11)/0.00(-90)/0.00(229)/0.00(97)	1.194e-05	3.185e-05	6.158e-06	6.569e-06	0.19 kcal/mol (stabilising)	0.64 : slightly intolerant
c.56G>A	p.(Arg19His)	No		0		SNV4	2.23	21.10	10	Clinvar pathogenic	07.8 % [04.53 % - 12.37 %]	No effect on splicing	0.00(25)/0.00(-30)/0.00(-12)/0.00(44)	0.00(25)/0.00(-91)/0.00(228)/0.00(96)	1.592e-05	No match in gnomAD genome	1.232e-05	1.314e-05	-1.59 kcal/mol (destabilising)	0.64 : slightly intolerant
c.73C>T	p.(Arg25Trp)	Yes	15	3	Germany	SNV5	2.07	19.75	10	Clinvar pathogenic	03.43 % [01.39 % - 06.94 %]	No effect on splicing	0.00(-2)/0.00(-29)/0.00(-2)/0.00(27)	0.00(-29)/0.01(-108)/0.00(-2)/0.01(79)	4.022e-06	No match in gnomAD genome	1.971e-05	2.053e-06	-0.48 kcal/mol (destabilising)	0.65 : slightly intolerant
c.77G>A	p.(Gly26Asp)	No		0		SNV4	2.47	22.30	9	High missense	05.1 % [02.47 % - 09.18 %]	No effect on splicing	0.00(-33)/0.00(14)/0.00(23).0.00(4)	0.01(-33)/0.00(-104)/0.00(75).0.00(207)	No match in gnomAD exome	No match in gnomAD genome	6.847e-7	No match in gnomADv4 Genome	-1.75 kcal/mol (destabilising)	0.70 : neutral
c.81C>G	p.(Ser27Arg)	Yes	15	2	Germany	SNV5	2.22	21.00	9	High missense	05.1 % [02.47 % - 09.18 %]	No effect on splicing	0.02(37)/0.00(10)/0.00(19)/0.00(16)	0.02(37)/0.00(-116)/0.00(19)/0.01(71)	No match in gnomAD exome	No match in gnomAD genome	No match in gnomADv4 Exome	No match in gnomADv4 Genome	-0.25 kcal/mol (destabilising)	0.54 : slightly intolerant
c.89A>G	p.(Lys30Arg)	Yes	16	4	The United States of America and Switzerland	SNV5	2.48	22.40	9	High missense	05.1 % [02.47 % - 09.18 %]	No effect on splicing	0.00(-8)/0.00(-45)/0.00(1)/0.00(11)	0.01(-8)/0.01(-124)/0.00(195)/0.01(63)	3.985e-06	No match in gnomAD genome	No match in gnomADv4 Exome	6.571e-06	-0.9 kcal/mol (destabilising)	0.37 : intolerant
c.91C>A	p.(Leu31Met)	Yes	17	3	Tunisia	SNV5	2.11	20.20	8	High missense	05.1 % [02.47 % - 09.18 %]	No effect on splicing	0.01(-47)/0.00(-1)/0.00(-1)/0.00(9)	0.01(-47)/0.00(-126)/0.00(61)/0.00(9)	No match in gnomAD exome	No match in gnomAD genome	No match in gnomADv4 Exome	No match in gnomADv4 Genome	-0.07 kcal/mol (destabilising)	0.44 : intolerant
c.92T>C	p.(Leu31Pro)	No		0		SNV4	2.51	22.40	9	High missense	05.1 % [02.47 % - 09.18 %]	No effect on splicing	0.00(-48)/0.00(-2)/0.00(8)/0.00(7)	0.00(-48)/0.00(-127)/0.00(8)/0.00(60)	No match in gnomAD exome	No match in gnomAD genome	No match in gnomADv4 Exome	No match in gnomADv4 Genome	-0.72 kcal/mol (destabilising)	0.44 : intolerant
c.97T>C	p.(Tyr33His)	Yes	3	2	China	SNV4	2.48	22.40	9	High missense	04.35 % [02.01 % - 08.09 %]	No effect on splicing	0.00(-16)/0.00(9)/0.00(7)/0.00(3)	0.01(-53)/0.00(9)/0.00(55)/0.00(3)	3.982e-06	No match in gnomAD genome	9.58e-06	6.569e-06	0.49 kcal/mol (stabilising)	0.41 : intolerant
c.99T>G	p.(Tyr33*)	No		0		SNV5	0.77	8.09	10	Nonsense	04.35 % [02.01 % - 08.09 %]	No effect on splicing	0.00(1)/0.00(-18)/0.00(-1)/0.01(1)	0.00(1)/0.05(-134)/0.00(185)/0.03(53)	No match in gnomAD exome	No match in gnomAD genome	No match in gnomADv4 Exome	No match in gnomADv4 Genome	NA	0.41 : intolerant
c.102C>T	p.(Gly34Gly)	Yes	18	2	United Kingdom	SNV4	2.38	22.00	10	Clinvar pathogenic	98.41 [91.47 % - 99.96 %]	Creation of a new splice site AND Alteration of an exonic splicing regulatory element	0.00(-31)/0.00(-21)/0.98(-2)/0.89(50)	0.01(-137)/0.03(-58)/0.98(-2)/0.89(50)	1.195e-05	No match in gnomAD genome	2.464e-05	2.629e-05	NA	0.47 : intolerant
c.103G>A	p.(Glu35Lys)	Yes	14	5	China	SNV5	2.46	22.30	10	Clinvar pathogenic	04.35 % [02.01 % - 08.09 %]	No effect on splicing	0.00(-3)/0.00(-22)/0.13(-3)/0.03(49)	0.00(-138)/0.02(-59)/0.13(-3)/0.02(49)	No match in gnomAD exome	No match in gnomAD genome	2.053e-05	6.571e-06	0.21 kcal/mol (stabilising)	0.45 : intolerant 0.45 : intolerant 0.45 : intolerant 0.45 : intolerant
c.104A>C	p.(Glu35Ala)	No		0		SNV4	2.46	22.30	9	High missense	04.35 % [02.01 % - 08.09 %]	No effect on splicing	0.00(49)/0.00(-4)/0.00(48)/0.01(-4)	0.01(-60)/0.00(-4)/0.00(48)/0.01(-4)	No match in gnomAD exome	No match in gnomAD genome	No match in gnomADv4 Exome	No match in gnomADv4 Genome	0.08 kcal/mol (stabilising)	0.45 : intolerant
c.122T>C	p.(Leu41Pro)	Yes	10	5	Germany	SNV5	1.69	16.95	10	Clinvar pathogenic	07.62 % [04.42 % - 12.08 %]	No effect on splicing	0.00(-1)/0.00(-41)/0.00(26)/0.00(30)	0.00(-203)/0.01(-78)/0.00(496)/0.00(30)	1.99e-05	No match in gnomAD genome	3.147e-05	6.571e-06	-0.24 kcal/mol (destabilising)	0.43 : intolerant
c.140G>A	p.(Arg47His)	Yes	15	8	Germany	SNV4	1.63	16.57	10	Clinvar pathogenic	08.04 % [04.67 % - 12.73 %]	No effect on splicing	0.00(13)/0.00(-34)/0.00(-40)/0.01(12)	0.00(-59)/0.01(-96)/0.00(-40)/0.01(12)	1.592e-05	No match in gnomAD genome	1.163e-05	No match in gnomADv4 Genome	-1.12 kcal/mol (destabilising)	0.40 : intolerant
c.184T>G	p.(Phe62Val)	No		0		SNV4	4.24	29.10	10	High missense	03.59 % [01.56 % - 06.95 %]	No effect on splicing	0.00(29)/0.00(-6)/0.00(-1)/0.00(-2)	0.00(29)/0.00(205)/0.00(-267)/0.01(249)	No match in gnomAD exome	No match in gnomAD genome	No match in gnomADv4 Exome	No match in gnomADv4 Genome	-1.81 kcal/mol (destabilising)	0.51 : intolerant
c.197C>T	p.(Thr66Ile)	No		0		SNV4	1.69	16.99	6	Moderate missense	05.41 % [02.62 % - 09.72 %]	No effect on splicing	0.03(16)/0.00(-44)/0.00(-15)/0.00(50)	0.03(16)/0.00(192)/0.01(236)/0.00(50)	No match in gnomAD exome	No match in gnomAD genome	1.368e-06	6.569e-06	0.09 kcal/mol (stabilising)	0.55 : slightly intolerant
c.209_247+65del	p.(Asp70_Leu82del)	No		0		SNV4	No match in CADD v1.6	No match in CADD v1.6	0	Unknown	69.33 % [61.29 % - 76.59 %]	Creation of a new splice site AND Alteration of an exonic splicing regulatory element	No results	0.01(-132)/0.16(182)/0.04(226)/0.04(40)	No match in gnomAD exome	No match in gnomAD genome	No match in gnomADv4 Exome	No match in gnomADv4 Genome	NA	No results
c.217A>T	p.(Ile73Phe)	Yes	9	2	France	SNV4	4.02	27.10	9	High missense	30.67 % [23.41 % - 38.71 %]	Alteration of an exonic splicing regulatory element	0.05(-4)/0.00(-39)/0.00(-4)/0.00(30)	0.05(-4)/0.01(172)/0.01(216)/0.00(30)	No match in gnomAD exome	No match in gnomAD genome	No match in gnomADv4 Exome	No match in gnomADv4 Genome	-1.7 kcal/mol (destabilising)	0.38 : intolerant
c.218T>A	p.(Ile73Asn)	Yes	13	2	France and Switzerland	SNV5	3.73	25.50	10	Clinvar pathogenic	23.61 % [16.94 % - 31.4 %]	Alteration of an exonic splicing regulatory element	0.00(-48)/0.01(-5)/0.00(29)/0.00(-18)	0.00(-65)/0.01(-5)/0.00(29)/0.00(215)	No match in gnomAD exome	No match in gnomAD genome	No match in gnomADv4 Exome	No match in gnomADv4 Genome	-2.0 kcal/mol (destabilising)	0.38 : intolerant	Published and described as c.322T>A, p.(Ile73Asn) by Marchant et al., in March 2001 (PMID: 11241846)
c.218T>C	p.(Ile73Thr)	No		0		SNV4	3.41	24.40	8	High missense	47.89 % [39.44 % - 56.42 %]	Alteration of an exonic splicing regulatory element	0.00(29)/0.03(-5)/0.00(-18)/0.00(29)	0.00(-143)/0.03(-5)/0.00(-18)/0.00(29)	No match in gnomAD exome	No match in gnomAD genome	No match in gnomADv4 Exome	No match in gnomADv4 Genome	-1.64 kcal/mol (destabilising)	0.38 : intolerant
c.223C>T	p.(Leu75Phe)	Yes	19	2	China	SNV4	3.02	23.50	8	High missense	08.25 % [04.79 % - 13.05 %]	No effect on splicing	0.00(-45)/0.02(-10)/0.00(-2)/0.00(24)	0.00(-45)/0.02(-10)/0.00(210)/0.00(24)	3.977e-06	No match in gnomAD genome	5.652e-05	No match in gnomADv4 Genome	-0.67 kcal/mol (destabilising)	0.43 : intolerant
c.228C>G	p.(Ile76Met)	Yes	14	2	China	SNV5	3.11	23.60	10	High missense	08.25 % [04.79 % - 13.05 %]	No effect on splicing	0.00(-15)/0.00(-50)/0.00(3)/0.00(19)	0.00(-15)/0.01(161)/0.01(205)/0.00(19)	No match in gnomAD exome	No match in gnomAD genome	No match in gnomADv4 Exome	No match in gnomADv4 Genome	-0.43 kcal/mol (destabilising)	0.37 : intolerant
c.238T>G	p.(Phe80Val)	Yes	9	2	France	SNV5	4.42	31.00	10	High missense	05.05 % [02.45 % - 09.09 %]	No effect on splicing	0.03(-25)/0.00(15)/0.00(9)/0.00(5)	0.03(-25)/0.00(-163)/0.00(9)/0.00(195)	No match in gnomAD exome	No match in gnomAD genome	No match in gnomADv4 Exome	No match in gnomADv4 Genome	-0.62 kcal/mol (destabilising)	0.31 : intolerant
c.241G>A	p.(Val81Met)	Yes	20	3	Australia	SNV5	4.49	32.00	10	Clinvar pathogenic	30.67 % [23.41 % - 38.71 %]	Alteration of an exonic splicing regulatory element	0.00(3)/0.02(-28)/0.00(-41)/0.00(6)	0.01(148)/0.02(-28)/0.00(-41)/0.03(192)	No match in gnomAD exome	No match in gnomAD genome	No match in gnomADv4 Exome	No match in gnomADv4 Genome	0.34 kcal/mol (stabilising)	0.24 : intolerant
c.241G>C	p.(Val81Leu)	Yes	21	1	China	SNV5	4.21	28.80	10	Clinvar pathogenic	05.05 % [02.45 % - 09.09 %]	No effect on splicing	0.00(-18)/0.01(-28)/0.00(5)/0.00(6)	0.00(148)/0.01(-28)/0.01(192)/0.00(6)	No match in gnomAD exome	No match in gnomAD genome	No match in gnomADv4 Exome	No match in gnomADv4 Genome	0.02 kcal/mol (stabilising)	0.24 : intolerant
c.248-2A>G	p.(?)	No		0		SNV5	6.17	35.00	10	Clinvar pathogenic	98.41 [91.47 % - 99.96 %]	Alteration of the consensus splice site	0.67(43)/0.99(2)/0.00(41)/0.00(43)	0.67(43)/0.99(2)/0.00(100)/0.06(-329)	No match in gnomAD exome	No match in gnomAD genome	0	No match in gnomADv4 Genome	NA	No results
c.253T>C	p.(Tyr85His)	Yes	5	2	The United States of America, Sweden, The Netherlands	SNV5	4.71	32.00	10	Clinvar pathogenic	09.63 % [05.81 % - 14.79 %]	No effect on splicing	0.07(36)/0.00(-5)/0.00(2)/0.00(34)	0.07(36)/0.00(-5)/0.00(-336)/0.00(218)	No match in gnomAD exome	No match in gnomAD genome	0	No match in gnomADv4 Genome	-1.57 kcal/mol (destabilising)	0.25 : intolerant
c.256G>A	p.(Val86Met)	Yes	22	4	United Kingdom, Belgium, France , The United States of America	SNV5	4.64	32.00	10	Clinvar pathogenic	26.62 % [19.83 % - 34.34 %	Alteration of an exonic splicing regulatory element	0.04(33)/0.00(-48)/0.00(8)/0.00(-1)	0.04(33)/0.00(-48)/0.00(170)/0.00(-339)	0	No match in gnomAD genome	0	No match in gnomADv4 Genome	-0.15 kcal/mol (destabilising)	0.24 : intolerant
c.268G>A	p.(Val90Met)	No		0		SNV4	3.79	25.80	9	High missense	09.76 % [06.06 % - 14.67 %]	No effect on splicing	0.04(21)/0.00(-20)/0.00(-4)/0.00(19)	0.04(21)/0.00(-20)/0.00(158)/0.00(-351)	No match in gnomAD exome	No match in gnomAD genome	7.163e-07	No match in gnomADv4 Genome	-0.42 kcal/mol (destabilising)	0.33 : intolerant
c.272C>T	p.(Thr91Ile)	Yes	16	2	The United States of America and Switzerland	SNV4	3.86	26.10	10	Clinvar pathogenic	03.72 % [01.51 % - 07.52 %]	No effect on splicing	0.05(17)/0.00(4)/0.00(15)/0.00(0)	0.05(17)/0.01(75)/0.00(199)/0.00(-355)	No match in gnomAD exome	No match in gnomAD genome	No match in gnomADv4 Exome	No match in gnomADv4 Genome	0.03 kcal/mol (stabilising)	0.35 : intolerant
c.275G>T	p.(Arg92Leu)	No		0		SNV4	4.98	33.00	10	Clinvar pathogenic	03.72 % [01.51 % - 07.52 %]	No effect on splicing	0.25(14)/0.00(-27)/0.00(14)/0.00(12)	0.25(14)/0.00(-27)/0.00(151)/0.00(-358)	No match in gnomAD exome	No match in gnomAD genome	No match in gnomADv4 Exome	6.605e-06	-0.31 kcal/mol (destabilising)	0.33 : intolerant
c.278G>C	p.(Trp93Ser)	Yes	14	2	China	SNV5	4.98	33.00	10	High missense	03.59 % [01.56 % - 06.95 %]	No effect on splicing	0.08(11)/0.00(-2)/0.00(9)/0.00(0)	0.08(11)/0.01(69)/0.00(193)/0.00(-361)	No match in gnomAD exome	No match in gnomAD genome	No match in gnomADv4 Exome	No match in gnomADv4 Genome	-3.02 kcal/mol (destabilising)	0.63 : slightly intolerant
c.282G>C	p.(Trp94Cys)	No		0		SNV4	5.05	33.00	10	High missense	03.59 % [01.56 % - 06.95 %]	No effect on splicing	0.10(7)/0.00(-34)/0.00(5)/0.00(45)	0.10(7)/0.00(-74)/0.00(144)/0.00(-365)	No match in gnomAD exome	No match in gnomAD genome	No match in gnomADv4 Exome	6.569e-06	-1.69 kcal/mol (destabilising)	0.59 : slightly intolerant
c.286C>G	p.(Gln96Glu)	Yes	23	2	The United States of America	SNV5	3.82	26.4	10	Clinvar pathogenic	05.41 % [02.62 % - 09.72 %]	No effect on splicing	0.00(-38)/0.21(3)/0.00(1)/0.00(3)	0.00(61)/0.21(3)/0.00(1)/0.00(-369)	6.829e-06	No match in gnomAD genome	1.973e-05	No match in gnomADv4 Genome	-0.2 kcal/mol (destabilising)	0.66 : slightly intolerant
c.287A>G	p.(Gln96Arg)	Yes	24	2	The United States of America	SNV5	4.38	31.00	10	Clinvar pathogenic	47.89 % [39.44 % - 56.42 %]	Creation of a new splice site	0.00(8)/0.22(2)/0.01(0)/0.00(2)	0.00(8)/0.22(2)/0.01(0)/0.01(-370)	0	No match in gnomAD genome	0	No match in gnomADv4 Genome	-0.37 kcal/mol (destabilising)	0.66 : slightly intolerant
c.288G>C	p.(Gln96His)	Yes	25	2	Sweden, Denmark, The Netherlands	SNV5	4.14	28.10	10	Clinvar pathogenic	05.41 % [02.62 % - 09.72 %]	No effect on splicing	0.03(7)/0.22(1)/0.00(36)/0.00(-1)	0.03(7)/0.22(1)/0.00(-371)/0.00(-1)	No match in gnomAD exome	No match in gnomAD genome	No match in gnomADv4 Exome	No match in gnomADv4 Genome	-0.98 kcal/mol (destabilising)	0.66 : slightly intolerant
c.292G>A	p.(Glu98Lys)	Yes	26	2	China	SNV5	3.86	26.10	10	Clinvar pathogenic	05.41 % [02.62 % - 09.72 %]	No effect on splicing	0.06(-3)/0.00(-44)/0.00(32)/0.00(-5)	0.06(-3)/0.00(55)/0.00(472)/0.00(-375)	No match in gnomAD exome	No match in gnomAD genome	0	No match in gnomADv4 Genome	0.11 kcal/mol (Stabilising)	0.57 : slightly intolerant
c.294G>C	p.(Glu98Asp)	Yes	27	2	France	SNV4	3.36	24.30	10	Clinvar pathogenic	05.41 % [02.62 % - 09.72 %]	No effect on splicing	0.00(30)/0.04(-5)/0.00(30)/0.00(-7)	0.00(-86)/0.04(-5)/0.00(470)/0.00(-377)	No match in gnomAD exome	No match in gnomAD genome	No match in gnomADv4 Exome	No match in gnomADv4 Genome	-0.42 kcal/mol (destabilising)	0.57 : slightly intolerant
c.301C>A	p.(Pro101Thr)	Yes	16	3	The United States of America and Switzerland	SNV5	4.08	27.60	10	Clinvar pathogenic	07.81 % [04.44 % - 12.56 %]	No effect on splicing	0.02(-12)/0.02(46)/0.00(17)/0.00(-14)	0.02(-12)/0.02(46)/0.00(170)/0.00(-384)	No match in gnomAD exome	No match in gnomAD genome	1.431e-06	No match in gnomADv4 Genome	-2.37 kcal/mol (destabilising)	1.43 : highly tolerant
c.302C>T	p.(Pro101Leu)	Yes	11	3	The United States of America	SNV5	4.40	31.00	10	High missense	07.81 % [04.44 % - 12.56 %]	No effect on splicing	0.01(-13)/0.00(50)/0.00(22)/0.00(44)	0.01(-13)/0.00(-429)/0.00(124)/0.00(-385)	1.357e-05	3.187e-05	1.431e-05	2.628e-05	-0.43 kcal/mol (destabilising)	1.43 : highly tolerant
c.305G>T	p.(Trp102Leu)	No		0		SNV4	4.16	28.30	9	High missense	07.81 % [04.44 % - 12.56 %]	No effect on splicing	0.02(-16)/0.00(10)/0.00(-18)/0.00(41)	0.02(-16)/0.00(-432)/0.00(-18)/0.00(-388)	No match in gnomAD exome	No match in gnomAD genome	No match in gnomADv4 Exome	No match in gnomADv4 Genome	-1.81 kcal/mol (destabilising)	1.71 : highly tolerant
c.313C>A	p.(Arg105Ser)	Yes	28	1	The United States of America, India, Portugal and United Kingdom	SNV5	3.94	26.60	9	High missense	47.89 % [39.44 % - 56.42 %]	Creation of a new splice site + Alteration of an exonic splicing regulatory element	0.07(2)/0.05(-24)/0.00(-26)/0.00(33)	0.07(2)/0.05(-24)/0.00(158)/0.00(-396)	6.574e-06	No match in gnomAD genome	1.431e-06	No match in gnomADv4 Genome	-0.56 kcal/mol (destabilising)	1.04 : tolerant
c.324C>A	p.(Ser108Arg)	No		0		VUS	2.54	22.50	5	Low missense	07.8 % [04.53 % - 12.37 %]	No effect on splicing	0.01(23)/0.00(38)/0.00(22)/0.00(-6)	0.01(23)/0.00(-451)/0.00(22)/0.00(-407)	No match in gnomAD exome	No match in gnomAD genome	7.153e-07	No match in gnomADv4 Genome	-0.46 kcal/mol (destabilising)	0.78 : neutral	The variant c.324C>G, p.(Ser108Arg) is described by Frecer et al., in Journal of Translational Medicine, October 2019 (doi: 10.1186/s12967-019-2080-3,PMID: 31570112) but not c.324C>A.
c.382C>A	p.(Leu128Ile)	No		0		SNV4	3.23	23.90	8	High missense	03.43 % [01.39 % - 06.94 %]	No effect on splicing	0.01(-35)/0.00(44)/0.00(44)/0.00(-36)	0.01(-35)/0.00(44)/0.00(44)/0.00(-465)	No match in gnomAD exome	No match in gnomAD genome	0	No match in gnomADv4 Genome	-0.56 kcal/mol (destabilising)	1.71 : highly tolerant
c.388C>A	p.(Arg130Ser)	Yes	9	5	France	SNV4	4.29	29.50	10	Clinvar pathogenic	03.43 [01.39% - 06.94%]	No effect on splicing	0.00(2)/0.00(38)/0.00(20)/0.00(38)	0.00(-99)/0.00(38)/0.00(-471)/0.00(38)	1.997e-05	No match in gnomAD genome	1.97e-05	3.576e-06	-1.58 kcal/mol (destabilising)	1.88 : highly tolerant
c.400C>G	p.(Leu134Val)	Yes	29	5	France, Switzerland and The United States of America	SNV5	4.05	27.30	10	Clinvar pathogenic	03.43 % [01.39 % - 06.94 %]	No effect on splicing	0.00(-48)/0.00(26)/0.00(-1)/0.00(26)	0.00(-111)/0.00(26)/0.00(-1)/0.00(-483)	3.324e-05	No match in gnomAD genome	5.865e-05	1.313e-05	-1.93 kcal/mol (destabilising)	1.89 : highly tolerant
c.403G>A	p.(Gly135Ser)	Yes	25	2	Sweden, Denmark, The Netherlands	VUS	2.64	22.70	5	Low missense	03.43 % [01.39 % - 06.94 %]	No effect on splicing	0.00(23)/0.00(-3)/0.00(23)/0.00(0)	0.01(-56)/0.00(-155)/0.00(-486)/0.00(68)	No match in gnomAD exome	No match in gnomAD genome	No match in gnomADv4 Exome	No match in gnomADv4 Genome	-1.35 kcal/mol (destabilising)	3.69 : highly tolerant
c.409G>A	p.(Val137Met)	No		0		SNV4	3.88	26.20	8	High missense	05.1 % [02.47 % - 09.18 %]	No effect on splicing	0.00(2)/0.00(17)/0.00(17)/0.00(-1)	0.00(2)/0.01(-120)/0.00(-63)/0.00(-492)	5.612e-05	No match in gnomAD genome	1.144e-05	No match in gnomADv4 Genome	-0.54 kcal/mol (destabilising)	3.60 : highly tolerant
c.421C>A	p.(Arg141Ser)	Yes	30	2	The United States of America	SNV5	4.26	29.30	10	Clinvar pathogenic	05.1 % [02.47 % - 09.18 %]	No effect on splicing	0.00(2)/0.01(5)/0.00(50)/0.00(5)	0.00(-132)/0.01(5)/0.00(50)/0.00(5)	No match in gnomAD exome	No match in gnomAD genome	2.503e-05	6.568e-06	-2.06 kcal/mol (destabilising)	3.58 : highly tolerant
c.422G>A	p.(Arg141His)	Yes	15	20	Germany	SNV5	4.81	33.00	10	High missense	05.1 % [02.47 % - 09.18 %]	No effect on splicing	0.01(4)/0.00(37)/0.00(4)/0.00(49)	0.01(4)/0.00(-133)/0.00(4)/0.00(49)	0.0005	0.0006	0.0003	0.0003	-1.14 kcal/mol (destabilising)	3.58 : highly tolerant 3.58 : highly tolerant
c.436G>A	p.(Ala146Thr)	Yes	31	2	China	SNV4	4.20	28.70	10	Clinvar pathogenic	05.03 % [02.44 % - 09.05 %]	No effect on splicing	0.00(-10)/0.00(-4)/0.00(-10)/0.00(35)	0.00(-10)/0.00(-147)/0.00(-10)/0.00(35)	1.242 e-05	No match in gnomAD genome	1.001e-05	No match in gnomADv4 Genome	-0.79 kcal/mol (destabilising)	2.61 : highly tolerant
c.436_437delinsAA	p.(Ala146Lys)	Yes	32	4	The United States of America and Sweden	SNV5	No match in CADD v1.6	No match in CADD v1.6	10	Clinvar pathogenic	05.03 % [02.44 % - 09.05 %]	No effect on splicing	No results	No results	No match in gnomAD exome	No match in gnomAD genome	No match in gnomADv4 Exome	No match in gnomADv4 Genome	-1.07 kcal/mol (destabilising)	No results
c.448C>T	p.(Arg150Cys)	No		0		SNV4	4.32	31	10	High missense	07.62 % [04.42 % - 12.08 %]	No effect on splicing	0.00(11)/0.00(-22)/0.00(-22)/0.00(33)	0.00(-326)/0.00(-159)/0.00(-22)/0.00(33)	No match in gnomAD exome	No match in gnomAD genome	0	No match in gnomADv4 Genome	-0.64 kcal/mol (destabilising)	2.78 : highly tolerant
c.454C>G	p.(Pro152Ala)	Yes	33	5	United Kingdom and Belgium	SNV5	3.93	26.50	10	Clinvar pathogenic	07.62 % [04.42 % - 12.08 %]	No effect on splicing	0.00(-28)/0.00(-46)/0.00(17)/0.00(-28)	0.02(-165)/0.00(-332)/0.00(17)/0.00(-28)	2.736e-05	No match in gnomAD genome	2.505e-05	6.569e-06	-0.89 kcal/mol (destabilising)	2.23 : highly tolerant
c.536_538del	p.(Asn179del)	Yes	9	2	France	SNV4	2.15	20.5	0	Unknown	7.81 [4.44% - 12.56%]	No effect on splicing	0.03(-48)/0(-30)/0(25)/0(16)	0(-50)/0(-88)/0.02(398)/0(115)	1.591e-05	No match in gnomAD genome	1.231e-05	6.573e-06	NA	No results
c.563T>C	p.(Phe188Ser)	Yes	34	2	United Kingdom	SNV4	4.52	32.00	10	High missense	05.1 % [02.47 % - 09.18 %]	No effect on splicing	0.00(-7)/0.00(20)/0.00(32)/0.00(-8)	0.01(-81)/0.00(20)/0.01(137)/0.00(367)	No match in gnomAD exome	No match in gnomAD genome	1.59e-06	No match in gnomADv4 Genome	-3.3 kcal/mol (destabilising)	0.53 : slightly intolerant
c.570C>G	p.(Asn190Lys)	No		0		SNV4	3.89	23.70	10	High missense	05.1 % [02.47 % - 09.18 %]	No effect on splicing	0.00(1)/0.00(13)/0.00(25)/0.00(-15)	0.00(1)/0.00(-126)/0.00(25)/0.00(130)	3.979e-06	No match in gnomAD genome	No match in gnomADv4 Exome	No match in gnomADv4 Genome	0.02 kcal/mol (Stabilising)	0.87 : neutral
c.584C>T	p.(Ala195Val)	Yes	16	23	The United States of America and Switzerland	SNV5	3.90	26.30	10	Clinvar pathogenic	69.33 % [61.29 % - 76.59 %]	Creation of a new splice site + Alteration of an exonic splicing regulatory element	0.00(-1)/0.00(11)/0.51(-2)/0.01(11)	0.00(-1)/0.03(-102)/0.51(-2)/0.11(52)	0.0003	0.0002	0.0002	0.0002	-0.36 kcal/mol (destabilising)	1.25 : tolerant
c.602T>C	p.(Ile201Thr)	Yes	16	8	The United States of America and Switzerland	SNV5	4.10	27.80	10	High missense	07.62 % [04.42 % - 12.08 %]	No effect on splicing	0.00(23)/0.00(-19)/0.00(-47)/0.02(34)	0.00(426)/0.02(-120)/0.00(-47)/0.02(34)	6.763e-05	6.378e-05	0.0002	6.577e-05	-3.36 kcal/mol (destabilising)	0.98 : slightly tolerant
c.604C>T	p.(Arg202Trp)	Yes	35	5	United Kingdom	SNV5	4.12	28.00	10	Clinvar pathogenic	07.62 % [04.42 % - 12.08 %]	No effect on splicing	0.00(21)/0.00(-21)/0.00(-49)/0.06(32)	0.00(424)/0.06(-122)/0.00(-49)/0.06(32)	1.591e-05	No match in gnomAD genome	3.42e-06	No match in gnomADv4 Genome	-0.15 kcal/mol (destabilising)	0.66 : slightly intolerant
c.605G>A	p.(Arg202Gln)	Yes	36	5	The Netherlands, France and Ireland	SNV5	4.11	27.90	10	Clinvar pathogenic	23.61 % [16.94 % - 31.4 %]	Alteration of an exonic splicing regulatory element	0.00(20)/0.00(42)/0.00(31)/0.01(42)	0.01(-161)/0.00(-123)/0.00(147)/0.01(95)	3.979e-06	No match in gnomAD genome	1.231e-05	6.573e-06	-0.06 kcal/mol (destabilising)	0.66 : slightly intolerant
c.619C>A	p.(Leu207Ile)	Yes	16	3	The United States of America and Switzerland	SNV1	3.64	25.20	9	High missense	08.25 % [04.79 % - 13.05 %]	No effect on splicing	0.00(-36)/0.00(6)/0.02(28)/0.00(-24)	0.01(-137)/0.00(-119)/0.05(81)/0.00(-24)	0.0039	0.0158	0.0018	0.0155	-0.51 kcal/mol (destabilising)	0.82 : neutral
c.620T>A	p.(Leu207His)	Yes	37	2	Israel	SNV4	4.08	27.60	10	Clinvar pathogenic	08.04 % [04.67 % - 12.73 %]	No effect on splicing	0.00(34)/0.00(5)/0.00(-25)/0.00(27)	0.00(-138)/0.01(-176)/0.01(80)/0.01(132)	No match in gnomAD exome	No match in gnomAD genome	No match in gnomADv4 Exome	No match in gnomADv4 Genome	-0.91 kcal/mol (destabilising)	0.82 : neutral
c.636+1G>A	p.(?)	Yes	38	2	Australia	SNV5	5.32	33.00	10	Clinvar pathogenic	98.41 [91.47 % - 99.96 %]	Alteration of the consensus splice site	0(21)/0(-12)/0.02(10)/0.93(-1)	0(391)/0(-155)/0.15(63)/0.93(-1)	0	No match in gnomAD genome	4.104e-06	1.971e-05	NA	No results
c.637_639del	p.(Glu213del)	Yes	39	2	Spain	SNV4	No match in CADD v1.6	No match in CADD v1.6	10	High splice	43.04 [35.2 % - 51.14 %]	Complex alteration of the splicing process	0.93(6)/1(3)/0(27)/0(37)	0.93(6)/1(3)/0.01(-270)/0(-375)	No match in gnomAD exome	No match in gnomAD genome	No match in gnomADv4 Exome	No match in gnomADv4 Genome	NA	No results	Published and described as c.637-2_637del, p.(Glu213del) by Rodriguez-Muñoz et al., in The Journal of Molecular Diagnostics, in April 2020 (doi: 10.1016/j.jmoldx.2020.01.003, PMID: 32036094) and by Beryozkin et al., in Invest Ophtalmology & Visual Science, 2024 February (doi: 10.1167/iovs.65.2.39 ; PMID: 38411968)
c.638A>G	p.(Glu213Gly)	Yes	40	3	Italy	SNV5	4.81	33.00	10	High missense	26.62 % [19.83 % - 34.34 %]	Complex alteration of the splicing process	0.02(-12)/0.00(-15)/0.00(50)/0.00(39)	0.02(-12)/0.00(-15)/0.00(-393)/0.01(-110)	3.976e-06	No match in gnomAD genome	3.009e-06	6.588e-06	-1.41 kcal/mol (destabilising)	0.49 : intolerant
c.652C>A	p.(Arg218Ser)	Yes	25	3	Sweden, Denmark, The Netherlands	SNV5	3.49	24.70	10	Clinvar pathogenic	09.76 % [06.06 % - 14.67 %]	No effect on splicing	0.02(-12)/0.00(9)/0.00(50)/0.00(39)	0.02(-12)/0.00(9)/0.00(-404)/0.00(-110)	No match in gnomAD exome	No match in gnomAD genome	6.841e-07	No match in gnomADv4 Genome	-1.61 kcal/mol (destabilising)	0.40 : intolerant
c.652C>T	p.(Arg218Cys)	Yes	41	12	The United States of America	SNV5	3.93	26.50	10	Clinvar pathogenic / High missense	26.62 % [19.83 % - 34.34 %]	Complex alteration of the splicing process	0.02(-12)/0.00(-15)/0.00(50).0.00(39)	0.02(-12)/0.00(-15)/0.00(-393).0.01(-110)	No match in gnomAD exome	No match in gnomAD genome	2.737e-06	No match in gnomADv4 Genome	-0.92 kcal/mol (destabilising)	0.40 : intolerant
c.653G>A	p.(Arg218His)	Yes	16	11	The United States of America and Switzerland	SNV5	4.25	29.10	10	Clinvar pathogenic	54 % [45.68 % - 62.16 %]	Alteration of an exonic splicing regulatory element	0.00(-13)/0.00(-16)/0.00(49).0.00(38)	0.00(-13)/0.00(-16)/0.00(-394).0.01(-111)	1.193e-05	No match in gnomAD genome	1.163e-05	6.574e-06	-1.57 kcal/mol (destabilising)	0.40 : intolerant
c.658C>T	p.(Gln220*)	Yes	42	3	Italy and United Kingdom	SNV5	7.97	40.00	10	Clinvar pathogenic	35.81 [28.11 % - 44.1 %]	Alteration of an exonic splicing regulatory element	0(-49)/0(-21)/0(44)/0(13)	0(-49)/0(-21)/0.01(-410)/0(-116)	7.953e-06	No match in gnomAD genome	2.052e-06	No match in gnomADv4 Genome	NA	0.42 : intolerant
c.665G>A	p.(Gly222Glu)	Yes	29	2	France, Switzerland and The United States of America	SNV5	3.68	25.30	10	High missense	23.61 % [16.94 % - 31.4 %]	Alteration of an exonic splicing regulatory element	0.00(28)/0.00(-25)/0.00(6)/0.00(49)	0.00(-273)/0.00(-25)/0.01(-123)/0.00(-301)	No match in gnomAD exome	No match in gnomAD genome	No match in gnomADv4 Exome	No match in gnomADv4 Genome	-0.74 kcal/mol (destabilising)	0.39 : intolerant
c.671T>C	p.(Leu224Pro)	Yes	16	2	The United States of America and Switzerland	SNV5	4.17	28.30	10	Clinvar pathogenic	03.59 % [01.56 % - 06.95 %]	No effect on splicing	0.00(-34)/0.00(-31)/0.00(0)/0.00(43)	0.00(-62)/0.00(-31)/0.00(-307)/0.00(-423)	No match in gnomAD exome	No match in gnomAD genome	No match in gnomADv4 Exome	No match in gnomADv4 Genome	-1.57 kcal/mol (destabilising)	0.38 : intolerant
c.676G>A	p.(Ala226Thr)	No		0		SNV4	3.13	23.70	8	High missense	05.03 % [02.44 % - 09.05 %]	No effect on splicing	0.00(-36)/0.00(-39)/0.00(37)/0.00(38)	0.00(-36)/0.00(-39)/0.00(-428)/0.00(38)	No match in gnomAD exome	No match in gnomAD genome	No match in gnomADv4 Exome	No match in gnomADv4 Genome	-0.24 kcal/mol (destabilising)	0.41 : intolerant
c.680A>C	p.(Tyr227Ser)	No		0		SNV4	3.85	26.10	10	High missense	07.62 % [04.42 % - 12.08 %]	No effect on splicing	0.01(-40)/0.00(-43)/0.00(49)/0.00(34)	0.01(-40)/0.00(-43)/0.01(-432)/0.00(34)	No match in gnomAD exome	No match in gnomAD genome	No match in gnomADv4 Exome	No match in gnomADv4 Genome	-1.75 kcal/mol (destabilising)	0.33 : intolerant
c.680A>G	p.(Tyr227Cys)	Yes	8	6	Germany, United Kingdom, Canada, Czech Republic, Hungary	SNV4	3.90	26.40	10	Clinvar pathogenic	07.62 % [04.42 % - 12.08 %]	No effect on splicing	0.01(-40)/0.00(-43)/0.00(49)/0.00(34)	0.01(-40)/0.00(-43)/0.00(-432)/0.00(34)	No match in gnomAD exome	No match in gnomAD genome	No match in gnomADv4 Exome	No match in gnomADv4 Genome	-1.76 kcal/mol (destabilising)	0.33 : intolerant
c.682G>A	p.(Asp228Asn)	Yes	43	4	United Kingdom	SNV5	4.25	29.20	10	High missense	54 % [45.68 % - 62.16 %]	Alteration of an exonic splicing regulatory element	0.01(-42)/0.00(-45)/0.00(20)/0.00(32)	0.01(-42)/0.00(-45)/0.00(-434)/0.01(-140)	3.976e-06	No match in gnomAD genome	1.026e-05	6.574e-06	0.21 kcal/mol (stabilising)	0.36 : intolerant
c.689_691del	p.(Ile230del)	No		0		SNV5	No match in CADD v1.6	No match in CADD v1.6	0	Unknown	7.62 [04.42 % - 12.08 %]	No effect on splicing	0(-50)/0(-47)/0(27)/0(42)	0(-295)/0(-213)/0.02(-323)/0(-248)	No match in gnomAD exome	No match in gnomAD genome	No match in gnomADv4 Exome	No match in gnomADv4 Genome	NA	No results
c.691A>C	p.(Ser231Arg)	No		0		SNV4	3.89	26.30	10	High missense	08.25 % [04.79 % - 13.05 %]	No effect on splicing	0.00(1)/0.00(-30)/0.00(23)/0.00(38)	0.00(-54)/0.01(-51)/0.00(23)/0.02(-149)	No match in gnomAD exome	No match in gnomAD genome	No match in gnomADv4 Exome	No match in gnomADv4 Genome	-0.12 kcal/mol (destabilising)	0.33 : intolerant
c.692G>A	p.(Ser231Asn)	No		0		SNV4	2.35	21.90	7	Moderate missense	08.25 % [04.79 % - 13.05 %]	No effect on splicing	0.00(23)/0.00(-31)/0.00(22)/0.00(37)	0.00(-52)/0.00(-300)/0.00(22)/0.01(-380)	No match in gnomAD exome	No match in gnomAD genome	No match in gnomADv4 Exome	No match in gnomADv4 Genome	0.06 kcal/mol (stabilising)	0.33 : intolerant
c.692G>C	p.(Ser231Thr)	Yes	29	3	France, Switzerland and The United States of America	SNV5	2.93	23.30	10	High missense	08.25 % [04.79 % - 13.05 %]	No effect on splicing	0.00(23)/0.00(-31)/0.00(22)/0.00(37)	0.00(-55)/0.00(-52)/0.00(22)/0.01(-150)	No match in gnomAD exome	No match in gnomAD genome	No match in gnomADv4 Exome	No match in gnomADv4 Genome	-0.15 kcal/mol (destabilising)	0.33 : intolerant
c.700C>G	p.(Leu234Val)	No		0		SNV4	2.28	21.50	10	Clinvar pathogenic	08.04 % [04.67 % - 12.73 %]	No effect on splicing	0.00(-39)/0.00(15)/0.00(29)/0.00(2)	0.00(-39)/0.01(-60)/0.00(-336)/0.00(-452)	No match in gnomAD exome	No match in gnomAD genome	No match in gnomADv4 Exome	No match in gnomADv4 Genome	0.06 kcal/mol (stabilising)	0.32 : intolerant
c.703G>A	p.(Val235Met)	Yes	8	2	Germany, United Kingdom, Canada, Czech Republic, Hungary	SNV5	4.08	27.60	10	High missense	08.04 % [04.67 % - 12.73 %]	No effect on splicing	0.00(12)/0.00(-42)/0.00(26)/0.00(-1)	0.00(-94)/0.00(-63)/0.00(26)/0.01(-161)	No match in gnomAD exome	No match in gnomAD genome	No match in gnomADv4 Exome	No match in gnomADv4 Genome	-0.58 kcal/mol (destabilising)	0.29 : intolerant
c.715G>A	p.(Val239Met)	Yes	22	3	United Kingdom, Belgium, France , The United States of America	SNV5	4.82	33.00	10	Clinvar pathogenic	09.63 % [05.81 % - 14.79 %]	No effect on splicing	0.06(43)/0.01(0)/0.00(-46)/0.00(-1)	0.06(43)/0.01(0)/0.00(-351)/0.02(152)	No match in gnomAD exome	No match in gnomAD genome	No match in gnomADv4 Exome	No match in gnomADv4 Genome	-0.56 kcal/mol (destabilising)	0.27 : intolerant
c.718G>A	p.(Val240Met)	No		0		SNV4	4.12	27.90	10	High missense	09.63 % [05.81 % - 14.79 %]	No effect on splicing	0.01(40)/0.00(-36)/0.00(-4)/0.00(11)	0.01(40)/0.00(123)/0.01(352)/0.00(245)	No match in gnomAD exome	No match in gnomAD genome	No match in gnomADv4 Exome	No match in gnomADv4 Genome	-0.37 kcal/mol (destabilising)	0.37 : intolerant
c.722C>T	p.(Thr241Ile)	No		0		SNV4	3.83	26.00	10	High missense	09.63 % [05.81 % - 14.79 %]	No effect on splicing	0.02(36)/0.00(-40)/0.00(36)/0.00(9)	0.02(36)/0.00(-84)/0.00(36)/0.00(348)	No match in gnomAD exome	No match in gnomAD genome	No match in gnomADv4 Exome	No match in gnomADv4 Genome	-0.13 kcal/mol (destabilising)	0.36 : intolerant
c.728C>T	p.(Ala243Val)	Yes	44	14	Germany, United Kingdom, Canada	SNV5	4.04	27.20	10	Clinvar pathogenic	06.8 % [03.77 % - 11.14 %]	No effect on splicing	0.02(30)/0.00(-46)/0.00(30)/0.00(3)	0.02(30)/0.00(-46)/0.00(30)/0.00(139)	3.982e-06	No match in gnomAD genome	6.18e-06	No match in gnomADv4 Genome	0.11 kcal/mol (stabilising)	0.40 : intolerant
c.731T>G	p.(Val244Gly)	No		0		SNV4	4.32	29.70	10	High missense	09.76 % [06.06 % - 14.67 %]	No effect on splicing	0.00(38)/0.01(27)/0.00(0)/0.00(-2)	0.01(110)/0.01(27)/0.00(0)/0.01(136)	No match in gnomAD exome	No match in gnomAD genome	No match in gnomADv4 Exome	No match in gnomADv4 Genome	-2.72 kcal/mol (destabilising)	0.54 : slightly intolerant
c.764G>A	p.(Arg255Gln)	Yes	45	4	China	SNV4	4.32	29.70	9	High missense	05.41 % [02.62 % - 09.72 %]	No effect on splicing	0.00(2)/0.01(-6)/0.00(2)/0.00(-6)	0.00(77)/0.01(-6)/0.00(500)/0.00(103)	1.591e-05	No match in gnomAD genome	4.104e-06	6.576e-06	-0.22 kcal/mol (destabilising)	0.49 : intolerant
c.815T>C	p.(Val272Ala)	No		0		SNV4	2.69	22.80	6	Moderate missense	04.35 % [02.01 % - 08.09 %]	No effect on splicing	0.00(-46)/0.00(26)/0.00(15)/0.00(1)	0.00(-57)/0.00(26)/0.00(52)/0.00(255)	3.976e-06	No match in gnomAD genome	1.368e-06	6.565e-06	-1.12 kcal/mol (destabilising)	0.53 : slightly intolerant
c.851A>G	p.(Tyr284Cys)	Yes	20	6	Australia	SNV4	4.34	29.90	10	High missense	08.04 % [04.67 % - 12.73 %]	No effect on splicing	0.00(-10)/0.00(31)/0.00(-1)/0.00(16)	0.00(-93)/0.00(-182)/0.00(413)/0.00(219)	No match in gnomAD exome	No match in gnomAD genome	No match in gnomADv4 Exome	No match in gnomADv4 Genome	0.37 kcal/mol (stabilising)	0.55 : slightly intolerant
c.879G>C	p.(Gln293His)	Yes	29	2	France and Switzerland	SNV5	3.41	24.40	10	Clinvar pathogenic	06.8 % [03.77 % - 11.14 %]	No effect on splicing	0.00(-4)/0.03(-30)/0.00(-12)/0.00(1)	0.00(-4)/0.03(-30)/0.00(69)/0.00(1)	No match in gnomAD exome	No match in gnomAD genome	No match in gnomADv4 Exome	No match in gnomADv4 Genome	-0.9 kcal/mol (destabilising)	0.48 : intolerant
c.880C>G	p.(Leu294Val)	Yes	10	2	Germany	SNV4	3.71	25.50	10	High missense	26.62 % [19.83 % - 34.34 %]	Complex alteration of the splicing process	0.01(0)/0.06(-31)/0.00(-1)/0.00(-13)	0.01(0)/0.06(-31)/0.00(-1)/0.02(68)	No match in gnomAD exome	No match in gnomAD genome	No match in gnomADv4 Exome	No match in gnomADv4 Genome	-1.59 kcal/mol (destabilising)	0.48 : intolerant
c.884T>C	p.(Ile295Thr)	Yes	46	8	Japan	SNV5	3.77	25.70	10	Clinvar pathogenic	35.81 % [28.11 % - 44.1 %]	Alteration of an exonic splicing regulatory element	0.00(1)/0.03(-35)/0.00(1)/0.00(-4)	0.00(238)/0.03(-35)/0.00(265)/0.01(64)	No match in gnomAD exome	No match in gnomAD genome	No match in gnomADv4 Exome	No match in gnomADv4 Genome	-1.19 kcal/mol (destabilising)	0.63 : slightly intolerant
c.887A>G	p.(Asn296Ser)	Yes	13	4	France and Switzerland	SNV5	3.46	24.60	10	Clinvar pathogenic	54 % [45.68 % - 62.16 %]	Alteration of an exonic splicing regulatory element	0.01(-12)/0.02(-38)/0.00(1)/0.00(-20)	0.01(-12)/0.02(-38)/0.00(53)/0.00(61)	No match in gnomAD exome	No match in gnomAD genome	No match in gnomADv4 Exome	No match in gnomADv4 Genome	0.4 kcal/mol (stabilising)	0.51 : intolerant	Published and described as c.991A>G, p.(Asn296Ser) by Marchant et al., in March 2001 (PMID: 11241846)
c.888C>A	p.(Asn296Lys)	Yes	47	6	The Netherlands	SNV4	3.22	23.90	10	Clinvar pathogenic	09.76 % [06.06 % - 14.67 %]	No effect on splicing	0.00(-13)/0.02(-39)/0.00(-3)/0.00(-8)	0.00(-13)/0.02(-39)/0.00(56)/0.00(60)	No match in gnomAD exome	No match in gnomAD genome	No match in gnomADv4 Exome	No match in gnomADv4 Genome	0.03 kcal/mol (stabilising)	0.51 : intolerant	Published and described as c.89C>A, p.Asn296Lys by Boon et al., in OPHTHALMIC MOLECULAR GENETICS, 2007 (PMID: 17698758, doi : 10.1001/archopht.125.8.1100)
c.889C>T	p.(Pro297Ser)	Yes	32	2	The United States of America and Sweden	SNV5	3.69	25.40	10	Clinvar pathogenic	09.76 % [06.06 % - 14.67 %]	No effect on splicing	0.03(-40)/0.00(50)/0.00(-9)/0.00(-22)	0.03(-40)/0.00(50)/0.00(59)/0.00(273)	3.977e-06	No match in gnomAD genome	1.59e-06	No match in gnomADv4 Genome	-2.51 kcal/mol (destabilising)	0.42 : intolerant
c.893T>C	p.(Phe298Ser)	Yes	10	2	Germany	SNV5	4.14	28.10	10	Clinvar pathogenic	03.72 % [01.51 % - 07.52 %]	No effect on splicing	0.01(-44)/0.00(8)/0.00(46)/0.00(-26)	0.01(-44)/0.00(-142)/0.00(55)/0.00(228)	No match in gnomAD exome	No match in gnomAD genome	No match in gnomADv4 Exome	No match in gnomADv4 Genome	-3.81 kcal/mol (destabilising)	0.43 : intolerant
c.893T>G	p.(Phe298Cys)	Yes	9	2	France	SNV5	4.09	27.70	10	High missense	03.72 % [01.51 % - 07.52 %]	No effect on splicing	0.02(-44)/0.00(8)/0.00(45)/0.00(-26)	0.02(-44)/0.00(8)/0.00(55)/0.00(57)	No match in gnomAD exome	No match in gnomAD genome	No match in gnomADv4 Exome	No match in gnomADv4 Genome	-2.98 kcal/mol (destabilising)	0.43 : intolerant
c.901G>A	p.(Asp301Asn)	Yes	15	2	Germany	SNV5	4.29	29.50	10	Clinvar pathogenic	03.59 % [01.56 % - 06.95 %]	No effect on splicing	0.00(38)/0.01(-33)/0.00(-34)/0.01(47)	0.00(38)/0.02(-52)/0.00(-34)/0.01(47)	No match in gnomAD exome	No match in gnomAD genome	No match in gnomADv4 Exome	No match in gnomADv4 Genome	0.14 kcal/mol (stabilising)	0.31 : intolerant
c.903T>G	p.(Asp301Glu)	Yes	41	7	The United States of America	SNV5	2.41	22.10	10	Clinvar pathogenic	43.04 % [35.2 % - 51.14 %]	Alteration of an exonic splicing regulatory element	0.01(-23)/0.00(36)/0.00(45)/0.00(47)	0.01(-23)/0.00(-54)/0.00(-328)/0.00(47)	No match in gnomAD exome	No match in gnomAD genome	No match in gnomADv4 Exome	No match in gnomADv4 Genome	-0.3 kcal/mol (destabilising)	0.31 : intolerant
c.905A>C	p.(Asp302Ala)	Yes	48	8	The United States of America	SNV5	4.12	27.90	10	Clinvar pathogenic	43.04 % [35.2 % - 51.14 %]	Alteration of an exonic splicing regulatory element	0.00(-25)/0.00(34)/0.00(43)/0.00(-38)	0.01(244)/0.00(170)/0.00(43)/0.00(-38)	No match in gnomAD exome	No match in gnomAD genome	No match in gnomADv4 Exome	No match in gnomADv4 Genome	0.36 kcal/mol (stabilising)	0.44 : intolerant
c.907G>A	p.(Asp303Asn)	Yes	49	2	Italy	SNV5	4.32	29.70	10	High missense	85.91 % [79.27 % - 91.06 %]	Alteration of an exonic splicing regulatory element	0.00(-40)/0.03(-39)/0.00(--40)/0.04(41)	0.00(-40)/0.05(-58)/0.00(--40)/0.04(41)	No match in gnomAD exome	No match in gnomAD genome	No match in gnomADv4 Exome	No match in gnomADv4 Genome	-0.33 kcal/mol (destabilising)	0.45 : intolerant
c.907G>T	p.(Asp303Tyr)	Yes	50	2	Switzerland	SNV5	4.27	29.30	10	Clinvar pathogenic	85.91 % [79.27 % - 91.06 %]	Alteration of an exonic splicing regulatory element	0.00(41)/0.03(-39)/0.00(-40)/0.03(41)	0.00(41)/0.05(-58)/0.00(-40)/0.03(41)	No match in gnomAD exome	No match in gnomAD genome	No match in gnomADv4 Exome	No match in gnomADv4 Genome	-0.13 kcal/mol (destabilising)	0.45 : intolerant
c.908A>G	p.(Asp303Gly)	Yes	51	2	Japan	SNV4	4.24	29.00	10	High missense	05.03 % [02.44 % - 09.05 %]	No effect on splicing	0.00(-41)/0.00(-40)/0.00(-1)/0.01(40)	0.00(-41)/0.02(-59)/0.00(-1)/0.01(40)	No match in gnomAD exome	No match in gnomAD genome	No match in gnomADv4 Exome	No match in gnomADv4 Genome	0.07 kcal/mol (stabilising)	0.45 : intolerant
c.909T>A	p.(Asp303Glu)	Yes	52	2	France and Switzerland	SNV5	3.15	23.70	10	Clinvar pathogenic	05.03 % [02.44 % - 09.05 %]	No effect on splicing	0.01(-29)/0.00(30)/0.01(39)/0.00(-42)	0.02(-60)/0.00(30)/0.01(39)/0.00(-42)	No match in gnomAD exome	No match in gnomAD genome	6.84e-07	No match in gnomADv4 Genome	-0.3 kcal/mol (destabilising)	0.45 : intolerant
c.910_912del	p.(Asp304del)	Yes	53	5	China	SNV5	No match in CADD v1.6	No match in CADD v1.6	10	Clinvar pathogenic	47.89 [39.44 % - 56.42%]	Alteration of an exonic splicing regulatory element	0(-25)/0.01(-20)/0(-33)/0.01(48)	0.02(175)/0(-20)/0(-124)/0(48)	No match in gnomAD exome	No match in gnomAD genome	No match in gnomADv4 Exome	No match in gnomADv4 Genome	NA	No results
c.911A>G	p.(Asp304Gly)	Yes	49	2	Italy	SNV5	4.25	29.20	10	High missense	05.03 % [02.44 % - 09.05 %]	No effect on splicing	0(-44)/0.01(-36)/0(-1)/0.01(37)	0(-211)/0.02(-62)/0(-1)/0.01(37)	No match in gnomAD exome	No match in gnomAD genome	No match in gnomADv4 Exome	No match in gnomADv4 Genome	0.22 kcal/mol (stabilising)	0.52 : slightly intolerant
c.916G>C	p.(Glu306Gln)	Yes	54	2	The United States of America	SNV5	4.04	27.30	10	Clinvar pathogenic	43.04 % [35.2 % - 51.14 %]	Alteration of an exonic splicing regulatory element	0.00(3)/0.00(-48)/0.00(28)/0.01(32)	0.00(3)/0.02(-67)/0.00(497)/0.01(32)	No match in gnomAD exome	No match in gnomAD genome	No match in gnomADv4 Exome	No match in gnomADv4 Genome	-0.84 kcal/mol (destabilising)	0.37 : intolerant
c.920C>A	p.(Thr307Asn)	Yes	21	7	China	SNV4	2.82	23.2	10	Clinvar pathogenic	07.62 % [04.42 % - 12.08 %]	No effect on splicing	0.00(-40)/0.00(19)/0.00(28)/0.00(19)	0.00(-71)/0.00(155)/0.00(28)/0.00(242)	No match in gnomAD exome	No match in gnomAD genome	No match in gnomADv4 Exome	No match in gnomADv4 Genome	-0.75 kcal/mol (destabilising)	0.40 : intolerant
c.924C>A	p.(Asn308Lys)	Yes	27	2	France	SNV4	3.47	24.60	10	High missense	08.25 % [04.79 % - 13.05 %]	No effect on splicing	0(24)/0.01(-44)/0(-1)/0.03(24)	0(-57/0.04(-75)/0(489)/0.03(24)	No match in gnomAD exome	No match in gnomAD genome	No match in gnomADv4 Exome	No match in gnomADv4 Genome	-0.27 kcal/mol (destabilising)	0.27 : intolerant
c.924C>G	p.(Asn308Lys)	No		0		SNV4	3.43	24.50	10	High missense	08.25 % [04.79 % - 13.05 %]	No effect on splicing	0.00(1)/0.00(-44)/0.00(-1)/0.01(24)	0.00(-57)/0.03(-75)/0.00(489)/0.01(24)	No match in gnomAD exome	No match in gnomAD genome	No match in gnomADv4 Exome	No match in gnomADv4 Genome	-0.27 kcal/mol (destabilising)	0.27 : intolerant
c.934G>A	p.(Asp312Asn)	Yes	15	9	Germany	SNV5	4.42	31.00	10	Clinvar pathogenic	08.04 % [04.67 % - 12.73 %]	No effect on splicing	0(5)/0(-33)/0(10)/0.01(14)	0(5)/0.02(-85)/0(10)/0.01(14)	4.773e-05	No match in gnomAD genome	7.456e-05	6.574e-06	-0.82 kcal/mol (destabilising)	0.24 : intolerant 0.24 : intolerant
c.934G>T	p.(Asp312Tyr)	No		0		SNV4	4.41	31.00	10	High missense	26.62 % [19.83 % - 34.34 %]	Alteration of an exonic splicing regulatory element	0.00(5)/0.00(-33)/0.00(10)/0.01(14)	0.00(5)/0.02(-85)/0.00(10)/0.01(14)	No match in gnomAD exome	No match in gnomAD genome	No match in gnomADv4 Exome	No match in gnomADv4 Genome	-0.19 kcal/mol (destabilising)	0.24 : intolerant
c.938G>A	p.(Arg313Lys)	No		0		VUS	3.93	26.50	10	High missense	08.04 % [04.67 % - 12.73 %]	No effect on splicing	0.00(2)/0.00(1)/0.00(10).0.00(6)	0.03(-89)/0.01(137)/0.00(-363)/0.00(6)	No match in gnomAD exome	No match in gnomAD genome	No match in gnomADv4 Exome	No match in gnomADv4 Genome	-1.61 kcal/mol (destabilising)	0.28 : intolerant
c.974T>C	p.(Met325Thr)	Yes	33	4	United Kingdom and Belgium	SNV5	3.57	24.90	10	High missense	03.72 % [01.51 % - 07.52 %]	No effect on splicing	0(-36)/0(8)/0(33)/0(-26)	0.02(-138)/0(8)/0(126)/0(-339)	4.804e-05	3.186e-05	2.259e-05	7.883e-05	0.64 kcal/mol (stabilising)	0.30 : intolerant
c.977A>C	p.(His326Pro)	No		0		SNV4	3.76	25.70	10	High missense	03.72 % [01.51 % - 07.52 %]	No effect on splicing	0.01(-4)/0.00(5)/0.00(-29)/0.00(30)	0.01(-4)/0.02(-141)/0.00(-342)/0.00(125)	No match in gnomAD exome	No match in gnomAD genome	No match in gnomADv4 Exome	No match in gnomADv4 Genome	0.38 kcal/mol (stabilising)	0.35 : intolerant
c.1014_1015delinsCT	p.(Trp338_Asn339delinsCysTyr)	Yes	55	2	Austria	SNV4	No match in CADD v1.6	No match in CADD v1.6	0	Unknown	26.62 % [19.83 % - 34.34 %]	Alteration of an exonic splicing regulatory element	No results	No results	No match in gnomAD exome	No match in gnomAD genome	No match in gnomADv4 Exome	No match in gnomADv4 Genome	NA	No results
c.1037C>G	p.(Pro346Arg)	No		0		SNV4	No match in dbNSFP for CADD	No match in dbNSFP for CADD	0	Unknown	05.1 % [02.47 % - 09.18 %]	No effect on splicing	0.00(17)/0.00(9)/0.00(40)/0.00(-30)	0.00(-55)/0.01(-201)/0.00(63)/0.00(-402)	No match in gnomAD exome	No match in gnomAD genome	4.109e-06	1.314e-05	0.36 kcal/mol (stabilising)	0.67 : slightly intolerant
c.1042A>G	p.(Thr348Ala)	No		0		SNV4	3.68	25.30	9	High missense	04.35 % [02.01 % - 08.09 %]	No effect on splicing	0.00(-42)/0.00(18)/0.00(16)/0.00(-35)	0.00(-60)/0.01(-206)/0.00(60)/0.00(-407)	No match in gnomAD exome	No match in gnomAD genome	1.2e-06	No match in gnomADv4 Genome	-0.44 kcal/mol (destabilising)	0.82 : neutral
c.1063C>T	p.(Arg355Cys)	Yes	56	2	Spain	VUS	2.77	23.00	7	Moderate missense	05.03 % [02.44 % - 09.05 %]	No effect on splicing	0.00(37)/0.00(-30)/0.00(-5)/0.01(39)	0.01(-227)/0.00(-114)/0.00(-428)/0.01(39)	0.0002	3.186e-05	0.0002	0.0001	0.38 kcal/mol (stabilising)	1.17 : tolerant
c.1067G>T	p.(Arg356Leu)	Yes	36	1	The Netherlands, France and Ireland	SNV4	2.52	22.50	8	High missense	47.89 % [39.44 % - 56.42 %]	Alteration of an exonic splicing regulatory element	0.00(-7)/0.00(1)/0.00(-9)/0.01(35)	0.01(-231)/0.00(-118)/0.00(-60)/0.01(35)	2.863e-05	3.186e-05	9.257e-05	2.629e-05	1.17 kcal/mol (stabilising)	1.14 : tolerant
c.1087A>C	p.(Thr363Pro)	No		0		VUS	3.61	25.10	10	High missense	08.04 % [04.67 % - 12.73 %]	No effect on splicing	0.00(-27)/0.00(-41)/0.00(37)/0.00(15)	0.00(-114)/0.00(-251)/0.00(-80)/0.00(15)	9.9e-05	0.0004	4.05e-05	0.0004	0.14 kcal/mol (stabilising)	1.06 : tolerant
c.1101-1G>T	p.(?)	No		0		SNV5	5.89	35.00	10	High splice	98.41 [91.47 % - 99.96 %]	Alteration of the consensus splice site	0.84(12)/1(1)/0(14)/0(16)	0.84(12)/1(1)/0(493)/0(-495)	No match in gnomAD exome	No match in gnomAD genome	No match in gnomADv4 Exome	No match in gnomADv4 Genome	NA	No results
c.1120dup	p.(Glu374Glyfs*27)	Yes	57	2	Germany	SNV5	4.880648	33.00	10	Clinvar pathogenic	23.61% [16.94 ; 31.4]	Alteration of an exonic splicing regulatory element	0.01(-42)/0(-17)/0(0)/0(21)	0.05(327)/0(-17)/0(-214)/0(-490)	7.96e-06	No match in gnomAD genome	4.104e-06	6.572e-06	NA	No results
c.1397G>C	p.(Ser466Thr)	Yes	27	2	France	VUS	2.92	23.20	7	Moderate missense	02 % [00.55 % - 05.04 %]	No effect on splicing	0.00(11)/0.00(48)/0.00(-15)/0.00(-36)	0.00(-321)/0.00(438)/0.00(115)/0.00(342)	No match in gnomAD exome	No match in gnomAD genome	1.59e-06	No match in gnomADv4 Genome	-0.07 kcal/mol (destabilising)	0.83 : neutral
c.1444del	p.(Glu482Asnfs*14)	Yes	58	1	The Netherlands; France; Germany; Israel; Italy; Slovenia; Ireland; Spain; Czech Republic; Poland; USA; Finland; Belgium; UK; Japan; Switzerland; Argentina; Latvia ; New Zealand; South Africa; Australia; Greece; Brazil; Germany ; Turkey	SNV5	2.387388	22.0	10	Clinvar pathogenic	2.51 [0.82 % - 05.77 %]	No effect on splicing	0.01(11)/0.15(2)/0(11)/0(2)	0.03(110)/0(2)/0(-486)/0.10(296)	1.193e-05	No match in gnomAD genome	1.026e-05	1.97e-05	NA	No results
c.1470_1471del	p.(His490Glnfs*24)	Yes	41	4	The United States of America	SNV4	2.395481	22.0	10	Clinvar pathogenic	2.51 [0.82 % - 05.77 %]	No effect on splicing	0.11(-22)/0(-2)/0(45)/0(-10)	0.11(-22)/0(368)/0(45)/0.03(272)	1.989e-05	No match in gnomAD genome	2.257e-05	1.973e-05	NA	No results	Published and described as c.1574delCA, by Caldwell et al., in Genomics, May 1999 (PMID: 10331951)
c.1474G>A	p.(Val492Ile)	Yes	59	1	The United States of America	SNV1	0.15	2.55	1	Low missense	02.51 % [00.82 % - 05.77 %]	No effect on splicing	0.00(7)/0.01(-29)/0.00(-3)/0.00(38)	0.00(79)/0.01(-29)/0.00(265)/0.00(38)	0.0021	0.0078	0.0011	0.0080	-0.62 kcal/mol (destabilising)	0.73 : neutral
c.1514_1515del	p.(Val505Glufs*9)	No		0		SNV5	No match in CADD v1.6	No match in CADD v1.6	10	Clinvar pathogenic	02.51 % [00.82 % - 05.77 %]	No effect on splicing	0.00(-38)/0.00(-30)/0.00(-31)/0.03(1)	0.02(-66)/0.02(324)/0.01(470)/0.05(228)	1.989e-05	No match in gnomAD genome	3.01e-05	No match in gnomADv4 Genome	NA	No results
c.1632G>A	p.(Met544Ile)	No		0		VUS	0.68	8.24	2	Low missense	03.43 % [01.39 % - 06.94 %]	No effect on splicing	0.00(5)/0.00(-5)/0.00(-3)/0.00(-39)	0.00(-79)/0.00(203)/0.00(109)/0.01(107)	No match in gnomAD exome	No match in gnomAD genome	No match in gnomADv4 Exome	No match in gnomADv4 Genome	-0.1 kcal/mol (destabilising)	0.44 : intolerant
c.1669G>A	p.(Glu557Lys)	Yes	32	2	The United States of America and Sweden	VUS	0.67	8.16	3	Low missense	05.1 % [02.47 % - 09.18 %]	No effect on splicing	0.00(22)/0.00(-32)/0.00(-42)/0.00(17)	0.00(-485)/0.02(-224)/0.01(-157)/0.06(70)	0.0005	0.0004	0.0005	0.0005	0.2 kcal/mol (stabilising)	0.61 : slightly intolerant
Supplementary Table S7: French cohort variants description and analysis
B. Variants analysis: All variants in the LOVD database are reported in cDNA and protein nomenclature. All variants in the French cohort are reported in cDNA and protein nomenclature. Data provided: if variant already reported, if yes the first publication is given, number of publications, countries of the population studied, ACMG classification, CADD raw and phred score, MPA score, MPA impact, S…
ACMG, American College of Medical Genetics and Genomics; AG, acceptor gain; AL, acceptor loss; DG, donor gain; DL, donor loss; DP, delta score position; DS, delta score; NA, not applicable; SNV, single nucletide variant
Splice effect was analysed with SPIP and SpliceAI softwares, in silico predictions for missense variant was based on CADD and MPA softwares
ΔΔG : DynaMut2 predicts the effects of missense mutations on protein stability and dynamics, in providing stability changes. Predicted stability changes are indicated in ΔΔG (kcal/mol). ΔG represents the effect of the variant on protein stability in terms of Gibbs free energy of unfolding. ΔΔG is the difference in unfolding free energy between two proteins, the wild-type and the mutant.

## Sheet: References
1.	Ellingford JM, Campbell C, Barton S, et al. Validation of copy number variation analysis for next-generation sequencing diagnostics. Eur J Hum Genet. 2017;25(6):719-724. doi:10.1038/ejhg.2017.42
2.	Querques G, Zerbib J, Santacroce R, et al. Functional and clinical data of Best vitelliform macular dystrophy patients with mutations in the BEST1 gene. Mol Vis. 2009;15:2960-2972.
3.	Tian R, Yang G, Wang J, Chen Y. Screening for BEST1 gene mutations in Chinese patients with bestrophinopathy. Mol Vis. 2014;20:1594-1604.
4.	Lacassagne E, Dhuez A, Rigaudière F, et al. Phenotypic variability in a French family with a novel mutation in the BEST1 gene causing multifocal best vitelliform macular dystrophy. Mol Vis. 2011;17:309-322.
5.	Petrukhin K, Koisti MJ, Bakall B, et al. Identification of the gene responsible for Best macular dystrophy. Nat Genet. 1998;19(3):241-247. doi:10.1038/915
6.	Apushkin MA, Fishman GA, Taylor CM, Stone EM. Novel de novo mutation in a patient with Best macular dystrophy. Arch Ophthalmol. 2006;124(6):887-889. doi:10.1001/archopht.124.6.887
7.	Birtel J, Eisenberger T, Gliem M, et al. Clinical and genetic characteristics of 251 consecutive patients with macular and cone/cone-rod dystrophy. Sci Rep. 2018;8(1):4824. doi:10.1038/s41598-018-22096-0
8.	Marquardt A, Stöhr H, Passmore LA, Krämer F, Rivera A, Weber BH. Mutations in a novel gene, VMD2, encoding a protein of unknown properties cause juvenile-onset vitelliform macular dystrophy (Best’s disease). Hum Mol Genet. 1998;7(9):1517-1525. doi:10.1093/hmg/7.9.1517
9.	Meunier I, Sénéchal A, Dhaenens CM, et al. Systematic screening of BEST1 and PRPH2 in juvenile and adult vitelliform macular dystrophies: a rationale for molecular analysis. Ophthalmology. 2011;118(6):1130-1136. doi:10.1016/j.ophtha.2010.10.010
10.	Krämer F, Mohr N, Kellner U, Rudolph G, Weber BHF. Ten novel mutations in VMD2 associated with Best macular dystrophy (BMD). Hum Mutat. 2003;22(5):418. doi:10.1002/humu.9189
11.	Kinnick TR, Mullins RF, Dev S, et al. Autosomal recessive vitelliform macular dystrophy in a large cohort of vitelliform macular dystrophy patients. Retina. 2011;31(3):581-595. doi:10.1097/IAE.0b013e318203ee60
12.	Zhu ZH, Jin X, Zhang YX, et al. Novel mutations in the BEST1 gene cause distinct retinopathies in two Chinese families. Int J Ophthalmol. 2022;15(2):205-212.doi: 10.18240/ijo.2022.02.03.
13.	Marchant D, Gogat K, Boutboul S, et al. Identification of novel VMD2 gene mutations in patients with best vitelliform macular dystrophy. Hum Mutat. 2001;17(3):235. doi:10.1002/humu.9
14.	Tian L, Sun T, Xu K, Zhang X, Peng X, Li Y. Screening of BEST1 Gene in a Chinese Cohort With Best Vitelliform Macular Dystrophy or Autosomal Recessive Bestrophinopathy. Invest Ophthalmol Vis Sci. 2017;58(9):3366-3375. doi:10.1167/iovs.17-21999
15.	Krämer F, White K, Pauleikhoff D, et al. Mutations in the VMD2 gene are associated with juvenile-onset vitelliform macular dystrophy (Best disease) and adult vitelliform macular dystrophy but not age-related macular degeneration. Eur J Hum Genet. 2000;8(4):286-292. doi:10.1038/sj.ejhg.5200447
16.	Lotery AJ, Munier FL, Fishman GA, et al. Allelic variation in the VMD2 gene in best disease and age-related macular degeneration. Invest Ophthalmol Vis Sci. 2000;41(6):1291-1296.
17.	Chibani Z, Abid IZ, Molbaek A, Söderkvist P, Feki J, Hmani-Aifa M. Novel BEST1 gene mutations associated with two different forms of macular dystrophy in Tunisian families. Clin Exp Ophthalmol. 2019;47(8):1063-1073. doi:10.1111/ceo.13577
18.	Davidson AE, Sergouniotis PI, Burgess-Mullan R, et al. A synonymous codon variant in two patients with autosomal recessive bestrophinopathy alters in vitro splicing of BEST1. Mol Vis. 2010;16:2916-2922.
19.	Wong RLM, Hou P, Choy KW, et al. Novel and homozygous BEST1 mutations in Chinese patients with Best vitelliform macular dystrophy. Retina. 2010;30(5):820-827. doi:10.1097/IAE.0b013e3181c700c1
20.	Cohn AC, Turnbull C, Ruddle JB, et al. Best’s macular dystrophy in Australia: phenotypic profile and identification of novel BEST1 mutations. Eye (Lond). 2011;25(2):208-217. doi:10.1038/eye.2010.180
21.	Guo J, Gao F, Tang W, et al. NOVEL BEST1 MUTATIONS DETECTED BY NEXT-GENERATION SEQUENCING IN A CHINESE POPULATION WITH VITELLIFORM MACULAR DYSTROPHY. Retina. 2019;39(8):1613-1622. doi:10.1097/IAE.0000000000002183
22.	Yardley J, Leroy BP, Hart-Holden N, et al. Mutations of VMD2 splicing regulators cause nanophthalmos and autosomal dominant vitreoretinochoroidopathy (ADVIRC). Invest Ophthalmol Vis Sci. 2004;45(10):3683-3689. doi:10.1167/iovs.04-0550
23.	Stone EM, Andorf JL, Whitmore SS, et al. Clinically Focused Molecular Investigation of 1000 Consecutive Families with Inherited Retinal Disease. Ophthalmology. 2017;124(9):1314-1331. doi:10.1016/j.ophtha.2017.04.008
24.	Pianta MJ, Aleman TS, Cideciyan AV, et al. In vivo micropathology of Best macular dystrophy with optical coherence tomography. Exp Eye Res. 2003;76(2):203-211. doi:10.1016/s0014-4835(02)00280-4
25.	Bakall B, Marknell T, Ingvast S, et al. The mutation spectrum of the bestrophin protein--functional implications. Hum Genet. 1999;104(5):383-389. doi:10.1007/s004390050972
26.	Lin Y, Li T, Gao H, et al. Bestrophin 1 gene analysis and associated clinical findings in a Chinese patient with Best vitelliform macular dystrophy. Mol Med Rep. 2017;16(4):4751-4755.doi: 10.3892/mmr.2017.7174.
27.	Augstburger E, Orès R, Mohand-Said S, et al. Outer Retinal Alterations Associated With Visual Outcomes in Best Vitelliform Macular Dystrophy. Am J Ophthalmol. 2019;208:429-437. doi:10.1016/j.ajo.2019.08.011
28.	Haque OI, Chandrasekaran A, Nabi F, Ahmad O, Marques JP, Ahmad T. A novel compound heterozygous BEST1 gene mutation in two siblings causing autosomal recessive bestrophinopathy. BMC Ophthalmol. 2022;22(1):493. doi:10.1186/s12886-022-02703-5.
29.	Marchant D, Yu K, Bigot K, et al. New VMD2 gene mutations identified in patients affected by Best vitelliform macular dystrophy. J Med Genet. 2007;44(3):e70. doi:10.1136/jmg.2006.044511
30.	Iannaccone A, Kerr NC, Kinnick TR, Calzada JI, Stone EM. Autosomal recessive best vitelliform macular dystrophy: report of a family and management of early-onset neovascular complications. Arch Ophthalmol. 2011;129(2):211-217. doi:10.1001/archophthalmol.2010.367
31.	Gao T, Tian C, Hu Q, et al. Clinical and Mutation Analysis of Patients with Best Vitelliform Macular Dystrophy or Autosomal Recessive Bestrophinopathy in Chinese Population. Biomed Res Int. 2018;2018:4582816. doi:10.1155/2018/4582816
32.	Allikmets R, Seddon JM, Bernstein PS, et al. Evaluation of the Best disease gene in patients with age-related macular degeneration and other maculopathies. Hum Genet. 1999;104(6):449-453. doi:10.1007/s004390050986
33.	Burgess R, Millar ID, Leroy BP, et al. Biallelic mutation of BEST1 causes a distinct retinopathy in humans. Am J Hum Genet. 2008;82(1):19-31. doi:10.1016/j.ajhg.2007.08.004
34.	Hussain RN, Shahid FL, Empeslidis T, Ch’ng SW. Use of Intravitreal Bevacizumab in a 9-Year-Old Child with Choroidal Neovascularization Associated with Autosomal Recessive Bestrophinopathy. Ophthalmic Genet. 2015;36(3):265-269. doi:10.3109/13816810.2014.962706
35.	Davidson AE, Millar ID, Burgess-Mullan R, et al. Functional characterization of bestrophin-1 missense mutations associated with autosomal recessive bestrophinopathy. Invest Ophthalmol Vis Sci. 2011;52(6):3730-3736. doi:10.1167/iovs.10-6707
36.	Hitti-Malin RJ, Dhaenens CM, Panneman DM, et al. Using single molecule Molecular Inversion Probes as a cost-effective, high-throughput sequencing approach to target all genes and loci associated with macular diseases. Hum Mutat. 2022;43(12):2234-2250. doi:10.1002/humu.24489
37.	Sharon D, Ben-Yosef T, Goldenberg-Cohen N, et al. A nationwide genetic analysis of inherited retinal diseases in Israel as assessed by the Israeli inherited retinal disease consortium (IIRDC). Hum Mutat. 2020;41(1):140-149. doi:10.1002/humu.23903
38.	Crowley C, Paterson R, Lamey T, et al. Autosomal recessive bestrophinopathy associated with angle-closure glaucoma. Doc Ophthalmol. 2014;129(1):57-63. doi:10.1007/s10633-014-9444-z
39.	Rodríguez-Muñoz A, Aller E, Jaijo T, et al. Expanding the Clinical and Molecular Heterogeneity of Nonsyndromic Inherited Retinal Dystrophies. J Mol Diagn. 2020;22(4):532-543. doi:10.1016/j.jmoldx.2020.01.003
40.	Sodi A, Menchini F, Manitto MP, et al. Ocular phenotypes associated with biallelic mutations in BEST1 in Italian patients. Mol Vis. 2011;17:3078-3087.
41.	Caldwell GM, Kakuk LE, Griesinger IB, et al. Bestrophin gene mutations in patients with Best vitelliform macular dystrophy. Genomics. 1999;58(1):98-101. doi:10.1006/geno.1999.5808
42.	Introini U, Casalino G, Khan KN, et al. Clinical Course of Autosomal Recessive Bestrophinopathy Complicated by Choroidal Neovascularization. Ophthalmic Surg Lasers Imaging Retina. 2018;49(11):888-892. doi:10.3928/23258160-20181101-10
43.	Davidson AE, Millar ID, Urquhart JE, et al. Missense mutations in a retinal pigment epithelium protein, bestrophin-1, cause retinitis pigmentosa. Am J Hum Genet. 2009;85(5):581-592. doi:10.1016/j.ajhg.2009.09.015
44.	White K, Marquardt A, Weber BH. VMD2 mutations in vitelliform macular dystrophy (Best disease) and other maculopathies. Hum Mutat. 2000;15(4):301-308. doi:10.1002/(SICI)1098-1004(200004)15:4<301::AID-HUMU1>3.0.CO;2-N
45.	Zhong Y, Guo X, Xiao H, et al. Flat Anterior Chamber after Trabeculectomy in Secondary Angle-Closure Glaucoma with BEST1 Gene Mutation: Case Series. PLoS One. 2017;12(1):e0169395. doi:10.1371/journal.pone.0169395
46.	Yanagi Y, Sekine H, Mori M. Identification of a novel VMD2 mutation in Japanese patients with Best disease. Ophthalmic Genet. 2002;23(2):129-133. doi:10.1076/opge.23.2.129.2213
47.	Boon CJF, Klevering BJ, den Hollander AI, et al. Clinical and genetic heterogeneity in multifocal vitelliform dystrophy. Arch Ophthalmol. 2007;125(8):1100-1106. doi:10.1001/archopht.125.8.1100
48.	Chung MM, Oh KT, Streb LM, Kimura AE, Stone EM. Visual outcome following subretinal hemorrhage in Best disease. Retina. 2001;21(6):575-580. doi:10.1097/00006982-200112000-00003
49.	Sodi A, Passerini I, Murro V, et al. BEST1 sequence variants in Italian patients with vitelliform macular dystrophy. Mol Vis. 2012;18:2736-2748.
50.	Maggi J, Koller S, Bähr L, et al. Long-Range PCR-Based NGS Applications to Diagnose Mendelian Retinal Diseases. Int J Mol Sci. 2021;22(4):1508. doi:10.3390/ijms22041508
51.	Nakanishi A, Ueno S, Hayashi T, et al. Clinical and Genetic Findings of Autosomal Recessive Bestrophinopathy in Japanese Cohort. Am J Ophthalmol. 2016;168:86-94. doi:10.1016/j.ajo.2016.04.023
52.	Marchant D, Gogat K, Dureau P, et al. Use of denaturing HPLC and automated sequencing to screen the VMD2 gene for mutations associated with Best’s vitelliform macular dystrophy. Ophthalmic Genet. 2002;23(3):167-174. doi:10.1076/opge.23.3.167.7880
53.	Huang X, Xiao X, Jia X, et al. Mutation analysis of the genes associated with anterior segment dysgenesis, microcornea and microphthalmia in 257 patients with glaucoma. Int J Mol Med. 2015;36(4):1111-1117. doi:10.3892/ijmm.2015.2325
54.	Xiao Q, Prussia A, Yu K, Cui Y yuan, Hartzell HC. Regulation of bestrophin Cl channels by calcium: role of the C terminus. J Gen Physiol. 2008;132(6):681-692. doi: 10.1085/jgp.200810056.
55.	Deák GG, Schmidt WM, Bittner RE, et al. IMAGING OF VITELLIFORM MACULAR LESIONS USING POLARIZATION-SENSITIVE OPTICAL COHERENCE TOMOGRAPHY. Retina. 2019;39(3):558-569. doi:10.1097/IAE.0000000000001987
56.	Fernandez-San Jose P, Corton M, Blanco-Kelly F, et al. Targeted Next-Generation Sequencing Improves the Diagnosis of Autosomal Dominant Retinitis Pigmentosa in Spanish Patients. Invest Ophthalmol Vis Sci. 2015;56(4):2173-2182. doi:10.1167/iovs.14-16178
57.	Preising MN, Pasquay C, Friedburg C, et al. [Autosomal recessive bestrophinopathy (ARB): a clinical and molecular description of two patients at childhood]. Klin Monbl Augenheilkd. 2012;229(10):1009-1017. doi:10.1055/s-0032-1327782
58.	Hitti-Malin RJ, Panneman DM, Corradi Z, et al. Towards Uncovering the Role of Incomplete Penetrance in Maculopathies through Sequencing of 105 Disease-Associated Genes. Biomolecules. 2024;14(3):367. doi:10.3390/biom14030367
59.	Wang J, Zhang VW, Feng Y, et al. Dependable and efficient clinical utility of target capture-based deep sequencing in molecular diagnosis of retinitis pigmentosa. Invest Ophthalmol Vis Sci. 2014;55(10):6213-6223. doi: 10.1167/iovs.14-14936.
