# Supplementary material for: Novel BEST1 Variant Characterization in a Large French Cohort in Light of Updated Bestrophin-1 Structure–Function Correlation
Source: Invest Ophthalmol Vis Sci. 2025 Sep 2;66(12):4. doi: 10.1167/iovs.66.12.4 (PMC12410269; doi:10.1167/iovs.66.12.4)
Supplement: Supplement 16 [file iovs-66-12-4_s016.xlsx]

## Sheet: Supplementary Table S8
BEST1 variant	Localisation in RPE membrane	Oligomerization capacity	Activity of ion channel	Intracellular calcium signal	Other effects	References
T6P	Intracellular mislocalization and co-localized with WT Best1-c-myc in intracellular compartments in MDCK II cells (Milenkovic 2011, Johnson 2014)	No defects in oligomerization (Johnson 2014)	Strongly reduced ability to increase the anion permeability of transfected HEK293 cells (Milenkovic 2011)		Escape ER associated degradation and subjected to a slightly delayed post ER degradation at the Golgi complex via the endolysosomal degradation pathway (Milenkovic 2018)	1–3
T6R	Mislocalization in the RPE from postmortem tissue					4
V9M	Intracellular mislocalization in MDCK cells, in fhRPE cells (in intracellular compartments) and in RPE from mouse eye (Johnson 2013). Dominant negative effect (dominantly mislocalizes WT-Best1)	Good binding to WT-Best1, correct oligomerization (Johnson 2013)	Significant reduction in anion conductance in HEK293 cells, dominant effect when coexpressed with WT-Best1 (Johnson 2013)			5
N11K	Properly localized in hiPSC-RPE cells (Nachtigal 2020)		Reduction of anion transport function in hiPSC-RPE cells		Undergoes degradation via the endo-lysosomal pathway	6
L21V	Intracellular mislocalization in MDCK II cells (Milenkovic 2011) ; retained in ER, Golgi, EEA1, LAMP1 (Milenkovic 2011)		Strongly reduced ability to increase the anion permeability of transfected HEK293 cells (Milenkovic 2011)		Very conserved ; escape ER associated degradation and are subjected to a slightly delayed post ER degradation at the Golgi complex via the endolysosomal degradation pathway (Milenkovic 2018)	1.3
W24C	Intracellular mislocalization in MDCK II cells (Milenkovic 2011)			Ca2+ binding affected in HEK293 cells (Ji 2009) ; communicate with D302 in the Ca2+ clasp ; led to a significantly increased Ca2+-dependent anion permeability (Milenkovic 2011)		1.7
G26				Ca2+ binding affected in HEK293 cells (Ji 2009) ; communicate with D302 in the Ca2+ clasp		7
S27				Ca2+ binding affected in HEK293 cells (Ji 2009) ; communicate with D302 in the Ca2+ clasp		7
L41P	Properly localized in MDCK II cells (Johnson 2014); Mislocalization in MDCK II cells (Uggenti 2016)	No defects in oligomerization (Johnson 2014)	Severely reduced Cl- channel activity compared to WT-Best1 when expressed alone in HEK293 cells, but not when co-expressed with WT-Best1 (Davidson 2011, Uggenti 2016)		Disrupt the folding and lead to retention by intracellular quality control systems and degradation via proteasome (Davidson 2011, Uggenti 2016)	2,8,9
R47H	Properly localized in MDCK II cells (Johnson 2014)	No defects in oligomerization (Johnson 2014)				2
S79C	Properly localized in MDCK II cells		Significant reduction in anion conductance in transfected HEK293 cells			1
F80L	Properly localized in MDCK II cells		Significant reduction in anion conductance in transfected HEK293 cells			1
L82V	Properly localized in MDCK II cells		Strongly reduced ability to increase the anion permeability of transfected HEK293 cells			1
Y85H	Intracellular mislocalization in MDCK II cells ; decreased basolateral targeting associated with an increased apical membrane expression	Correct oligomerization with WT-Best1 (Sun 2002)	Strongly reduced channel activity and also suppressed wild-type channel activity - dominant negative effect - (Sun 2002, Davidson 2011)		Y85VTL is a putative sorting motif (Doumanov)	8,10,11
V86M	Properly localized in MDCK II cells and in hiPSC-RPE cells (Nachtigal 2020)	No defects in oligomerization (Johnson 2014)	Increase anion anion permeability in hiPSC-RPE cells suggesting a stabilised open state condition of channel gating (Nachtigal 2020)		Effect on splicing resulting in an in frame deletion (Yardley 2004); no splicing defect in iPSC (Carter 2016, Nachtigal 2020), correct localization to the membrane, mutants have a negative effect on channel closed conformation and severely increase anion permeability (Nachtigal 2020)	2,6,12
R92C		Correct oligomerization with WT-Best1 (Sun 2002)	Reduced channel activity when expressed alone and when co-expressed with WT-Best1 (Sun 2002)			10
R92S	Intracellular mislocalization in MDCK II cells, retained in Golgi (Milenkovic 2011)		Exhibited a significant reduction in anion conductance in transfected HEK293 cells (Milenkovic 2011)			1
W93C	Properly localized in the presence of WT-Best1 in both fhRPE and RPE in the rat eye ; mislocalized in MDCK II cells, although rescued when co-expressed with WT-Best1 (Johnson 2013)	Correct oligomerization (Johnson 2013)	Inactivate the channel activity ; overexpression of Best1-W93C via adenovirus-mediated gene transfer in fhRPE reduced transepithelial potential and short-circuit current (Marmorstein 2015)	fhRPE overexpressing Best1-W93C displayed notably reduced [Ca2+]i following application with ATP (Marmorstein et al., 2015) ; strongly decreased the Ca2-dependent current in HEK93 cells when expressed alone or with WT-Best1 (Qu 2003)	very conserved ; escape ER associated degradation and are subjected to a slightly delayed post ER degradation at the Golgi complex via the endolysosomal degradation pathway (Milenkovic 2018); light peak significantly decreased (Marmorstein 2004)	3,5,13–15
Q96R	Intracellular mislocalization in MDCK II cells ; altered basolateral to apical sorting				Y97ENL is a putative sorting motif	11
N99K	Variable localization to plasma membrane in hiPSC-RPE cells (Nachtigal 2020)		Reduction of anion transport function in heterozygous compound hiPSC-RPE cells (Nachtigal 2020)		Strong decrease in protein expression in heterozygous compound hiPSC-RPE cells, Undergoes degradation via the endo-lysosomal pathway	6
L100R	Intracellular mislocalization in MDCK II cells ; altered basolateral to apical sorting					11
P101T	Properly localized in MDCK II cells (Johnson 2014)	No defects in oligomerization (Johnson 2014)				2
E119Q			Altered Cl- channel function (same current amplitude than WT-Best1, but altered relative permeability to large anions)			16
L140V	Properly localised in MDCK cells (Johnson 2014); mislocalization -diffuse cytoplasmic localization- in MDCK II cells (Davidson 2009)	No defects in oligomerization (Johnson 2014)	Reduced channel activity when expressed alone but not when co-expressed with WT-Best1 (Davidson 2009)		Degraded via proteasome (Davidson)	2,8,17
R141H	Intracellular mislocalization, co-localized with WT Best1-c-myc in intracellular compartments, and at the cell periphery in MDCK cells (Johnson 2014) ; properly localized in iPSC-RPE cells (Johnson 2015, Marmorstein 2018) ; Variable localization to plasma membrane in hiPSC-RPE cells (Nachtigal 2020)	No defects in oligomerization (Johnson 2014) ; coimmunoprecipitates with Best1-I366fsX18 in MDCK II cells (Johnson 2015); capable of interacting with endogenous Best1 in iPSC-RPE cells (Johnson 2015)	Decreased the Cl- current in HEK293 cells, but rescued when co-expressed with WT-Best1 (Johnson 2015, Uggenti 2016); Reduction of anion transport function in heterozygous compound hiPSC-RPE cells (Nachtigal 2020)		Very conserved ; disrupt the folding and lead to degradadation via proteasome (Davidson 2011, Uggenti 2016 and Milenkovic 2018) ; undergo a significant faster rate of degradation than those of autosomal dominant mutations or of wildtype (Milenkovic 2018); Not subject to NMD in iPSC-RPE cells, impaired phogocytosis (Marmorstein 2018); Strong decrease in protein expression in heterozygous compound …	2,3,6,8,9,15,18
R141S	Intracellular mislocalization , co-localized with WT Best1-c-myc in intracellular compartments, and at the cell periphery in MDCK cells	No defects in oligomerization (Johnson 2014)				2
S142G					Effect on apoptosis in human fetal RPE cells	19
V143F					Effect on apoptosis in human fetal RPE cells	19
A146K	Properly localized in iPSC-RPE		Decreased the Cl- current in HEK293 cells, alters anionic selectivity, no dominant negative effect (Yu 2007)	Significant increase in ATP-induced Ca2+ release in hiPSC-RPE (Singh 2013)	Increased accumulation of photoreceptor outer segments-derived autofluorescent material, increased protein oxidation, decreased free-ubiquitin levels, altered rates of exosome secretion consistent with photoreceptor outer segments processing (Singh 2015)	2,16,20,21
A146L	Properly localized in MDCK II cells (Johnson 2014)	No defects in oligomerization (Johnson 2014)				2
A146T					Effect on apoptosis in human fetal RPE cells	19
P152A	Intracellular mislocalization (Davidson 2011, Johnson 2014), co-localized with WT Best1-c-myc in intracellular compartments in MDCK cells (Johnson 2014)	No defects in oligomerization (Johnson 2014)	Reduced channel activity when expressed alone but do not suppress WT-Best1 channel activity (Davidson 2009)		Not degraded via proteasome (Davidson)	2.8
L174Qfs*57	Intracellular mislocalization and co-localized with WT Best1-c-myc in intracellular compartments, and at the cell periphery in MDCK cells	No defects in oligomerization (Johnson 2014)				2
N179del	Properly localized in MDCK II cells (Johnson 2014)	No defects in oligomerization (Johnson 2014)				2
L191P	Intracellular mislocalization and co-localized with WT Best1-c-myc in intracellular compartments in MDCK cells	No defects in oligomerization (Johnson 2014)				2
A195V	Properly localized in MDCK II cells (Johnson 2014) ; Variable localization to plasma membrane in hiPSC-RPE cells (Nachtigal 2020)	No defects in oligomerization (Johnson 2014)	Severely reduced Cl- channel activity compared to WT-Best1 when expressed alone in HEK293 cells, but not when co-expressed with WT-Best1 (Davidson 2011); Reduction of anion transport function in heterozygous compound hiPSC-RPE cells (Nachtigal 2020)		Very conserved, and degraded via proteasome (Davidson and Milenkovic 2018) ; undergo a significant faster rate of degradation than those of autosomal dominant mutations or of wildtype, triggers a strong and fast protein degradation process in the enroplasmic reticulum, favoring a decreased stoichiometry of mutants versus normal BEST1 in the assembly of the homo-pentameric channel (Milenkovic 2018…	2,3,6,8
L197PX26	Variable localization to plasma membrane in hiPSC-RPE cells (Nachtigal 2020)		Reduction of anion transport function in heterozygous compound hiPSC-RPE cells (Nachtigal 2020)		Nonsense Mediated Decay confirmed, Strong decrease in protein expression in heterozygous compound hiPSC-RPE cells;	6
R200X	Intracellular mislocalization and co-localized with WT Best1-c-myc in intracellular compartments, and at the cell periphery in MDCK cells	No defects in oligomerization (Johnson 2014)				2
R202W	Intracellular mislocalization in MDCK cells		Severely reduced Cl- channel activity compared to WT-Best1 when expressed alone in HEK293 cells, but not when co-expressed with WT-Best1 (Davidson 2011, Uggenti 2016)		Disrupt the folding and lead to retention by intracellular quality control systems and degradation via proteasome (Davidson 2011, Uggenti 2016)	8.9
D203A				Lead to Ca2+-independent leakage and elevated Ca2+-dependent anion currents Ca2+ binding affected in HEK293 cells due to enhanced opening of the gates (Ji 2009)	Gain of function on neck and aperture	7
I205T	Properly localized in MDCK cells (Davidson 2009, Johnson 2014)	No defects in oligomerization (Johnson 2014)	Reduced channel activity when expressed alone and when co-expressed with WT-Best1 (Davidson 2009)		Gain-of-function due to incomplete closure of the aperture in HEK293 cells (Ji)	2,7,17
E213G	Intracellular mislocalization and co-localized with WT Best1-c-myc in intracellular compartments in MDCK cells	No defects in oligomerization (Johnson 2014)				2
T216I			No effect on Cl- current in HEK293 cells			16
R218C	Properly localized in MDCK II cells and in fhRPE cells (Milenkovic 2011, Johnson 2013).Properly localized in hiPSC-RPE cells (Nachtigal 2020)	Correct oligomerization (Johnson 2013)	Decreased of Cl- current (Milenkovic) ; significant reduction in anion conductance in HEK293 cells (Milenkovic 2011) ; Reduction of anion transport function in hiPSC-RPE cells (Nachtigal 2020)		Very conserved (Milenkovic) ; escape ER associated degradation and are subjected to a slightly delayed post ER degradation at the Golgi complex via the endolysosomal degradation pathway (Milenkovic 2018) ; no effect on light peak (Marmorstein); correct localization to the membrane, mutants have a negative effect on channel open conformation and severely alter anion permeability (Nachtigal 2020)	1,3,6
R218H			Defect in Cl- anion efflux in iPSC-RPE cells			22
R218S		Correct oligomerization with WT-Best1 (Sun 2002)	Reduced channel activity when expressed alone and when co-expressed with WT-Best1 (Sun 2002)			10
L224M	Intracellular mislocalization in MDCK II cells, retained in ER, Golgi, early endosomes (Milenkovic 2011)		Significant reduction in anion conductance in HEK293 cells (Milenkovic 2011)		Very conserved (Milenkovic 2018) ; escape ER associated degradation and are subjected to a slightly delayed post ER degradation at the Golgi complex via the endolysosomal degradation pathway (Milenkovic 2018)	1.3
Y227N	Mislocalization in the RPE from postmortem tissue (Mullins) ; partial mistargeted apical distribution of the protein in the RPE (Doumanov) ; mislocalized in MDCK II cells (Milenkovic 2011)		Strongly reduced ability to increase the anion permeability of transfected HEK293 cells (Milenkovic 2011) ; significant reduction in anion conductance in HEK293 cells (Milenkovic 2011)		Very conserved (Milenkovic 2018); Y227DWI is a putative sorting motif. Hyp: altered localization of the proteins due to constitutive pseudo-phosphorylation of tyrosine-227 (Y227E), suggesting that it is important to keep tyrosine-227 non-phosphorylated (Y227F) for correct basolateral localization of Best1 (Doumanov) ; escape ER associated degradation and are subjected to a slightly delayed post E…
Y227C	Properly localized in MDCK II cells (Johnson 2014)	No defects in oligomerization (Johnson 2014)				1,3,4,11,17,23
Y227F	Properly localized in MDCK II cells					2
Y227E	Intracellular mislocalization in MDCK II cells					11
D228N	Mislocalization in native model, but properly localized in MDCK II cells (Johnson 2014) ; mislocalization in MDCK II cells (Davidson 2009)	No defects in oligomerization (Johnson 2014)				11
P233A	Normal expression and membrane trafficking		Severely impaired channel function		Loss-of-function likely influencing the neck in HEK293 cells ; may impair opening of the neck through Y236 and W287	1,2,17
L234P			Defect in Cl- anion efflux in iPSC-RPE cells			7
V235A	Mislocalization in iPSC-RPE derived from a patient with ADVIRC (located at the basolateral membrane and the apical membrane) (Carter 2016) ; properly localized in MDCK II cells (Johnson 2014)	No defects in oligomerization (Johnson 2014)			No effect on splicing (Carter 2016). Effect on splicing leading to the duplication of exon 6 (Burgess 2008)	7.22
V235M						2,12,24
Y236C	Properly localized in MDCK II cells (Johnson 2014) ; trafficking and localization correct ; normal overall expression and membrane trafficking in HEK293 cells after transient transfection	No defects in oligomerization (Johnson 2014)		Lead to Ca2+-independent leakage and elevated Ca2+-dependent anion currents in HEK293 cells due to enhanced opening of the gates (Ji 2009)	Gain of function on neck, increase the neck opening ; gain of function on neck and aperture ; critical for gating at the neck. Effect on splicing resulting in an in frame deletion (Yardley 2004)
T237R	Intracellular mislocalization in MDCK II cells (Milenkovic 2011)		Strongly reduced channel activity and also suppressed wild-type channel activity - dominant negative effect - (Davidson 2011); significant reduction in anion conductance in HEK293 cells (Milenkovic 2011)			2,7,25
Q238R	Mislocalization in hiPSC-RPE cells (Milenkovic 2015, Nachtigal 2020)		Volume-regulated chloride currents severely reduced in iPSC-RPE derived from patients; Reduction of anion transport function in hiPSC-RPE cells (Nachtigal 2020)		Significant reduction of protein expression in hiPSC-RPE cells; synthesis of unstable protein although not recognized by the ER quality control, mutant subunits incorporate into the pentameric channel complex and exert a dominant-negative effect, unstable channel complexes are mislocalized to intracellular compartments are are recognized by the endo-lysosomal quality control and degraded by lysos…	1.8
V239M	Properly localized in MDCK II cells (Johnson 2014)	No defects in oligomerization (Johnson 2014)			Effect on splicing resulting in an in frame deletion (Yardley 2004)	6.26
A243T	Properly localized in MDCK II cells (Milenkovic 2011)		Significant reduction in anion conductance in HEK293 cells (Milenkovic 2011) and in PSC-RPE cells (Moshfegh 2016)			2.25
A243V	Properly localized in MDCK II cells (Johnson 2014) and in hiPSC-RPE cells (Nachtigal 2020); Mislocalization in iPSC-RPE (Milenkovic 2015)	No defects in oligomerization (Johnson 2014)	Volume-regulated chloride currents severely reduced in iPSC-RPE derived from patients (Milenkovic 2015); Reduction of anion transport function in hiPSC-RPE cells (Nachtigal 2020)			1.22
W287A	Normal overall expression and membrane trafficking in HEK293 cells after transient transfection				Loss of function ; critical for gating at the neck	2,6,26
W287F	Normal overall expression and membrane trafficking in HEK293 cells after transient transfection				Loss of function ; critical for gating at the neck	7
Q293K						7
L294				Ca2+ binding affected in HEK293 cells		7
I295del	Properly localized in HEK293 cells after transient transfection; Mislocalization in hiPSC-RPE cells (Nachtigal 2020)		No functional Cl- current in HEK293 and RPE-J cells and dominant effect on WT-Best1 (Yu); Reduction of anion transport function in hiPSC-RPE cells (Nachtigal 2020)		Significant reduction of protein expression in hiPSC-RPE cells, Undergoes degradation via the endo-lysosomal pathway (Nachtigal 2020)	7
N296H	Properly localized in iPSC-RPE harboring the BVMD mutations N296H			Significant increase in ATP-induced Ca2+ release in hiPSC-RPE (Singh 2013)	Increased accumulation of photoreceptor outer segments-derived autofluorescent material, increased protein oxidation, decreased free-ubiquitin levels, altered rates of exosome secretion consistent with photoreceptor outer segments processing (Singh 2015)	6.16
P297				Ca2+ binding affected in HEK293 cells		20.21
F298				Ca2+ binding affected in HEK293 cells		7
G299E		Correct oligomerization with WT-Best1 (Sun 2002)	Reduced channel activity when expressed alone and when co-expressed with WT-Best1 (Sun 2002)	Ca2+ binding affected in HEK293 cells (Ji 2019) ; strongly decrease the Ca2-dependent current in HEK293 cells when expressed alone or with WT BEST1 (Qu 2003)		7
N301I				Ca2+ binding affected in HEK293 cells		7,10,13,27
D304				Ca2+ binding affected in HEK293 cells		27
F305S	Intracellular mislocalization in MDCK II cells (Milenkovic 2011), retained in EEA1 -early endosomes- (Milenkovic 2011)		Strongly reduced ability to increase the anion permeability of transfected HEK293 cells (Milenkovic 2011)		Very conserved ; escape ER associated degradation and are subjected to a slightly delayed post ER degradation at the Golgi complex via the endolysosomal degradation pathway (Milenkovic 2018)	7
V311G	Intracellular mislocalization in MDCK II cells		Significant reduction in anion conductance in HEK293 cells (Milenkovic 2011)			1.3
D312N	Intracellular mislocalization and co-localized with WT Best1-c-myc in intracellular compartments in MDCK II cells (Johnson 2014) ; cytoplasmic localization in MDCK cells (Davidson 2009) ; not trafficked correctly (Davidson 2011) ; properly localized in HEK293 cells (Yu)	No defects in oligomerization (Johnson 2014)	No functional Cl- current in HEK293 cells and dominant effect on WT-Best1 (Yu) ; severely reduced Cl- channel activity compared to WT-Best1 when expressed alone in HEK293 cells, but not when co-expressed with WT-Best1 (Davidson 2011)		Not targeted to the proteasome in MDCK II cells (Davidson 2011)	1
V317M	Intracellular mislocalization and co-localized with WT Best1-c-myc in intracellular compartments in MDCK II cells (Johnson 2014); not trafficked correctly (Davidson 2011)	No defects in oligomerization (Johnson 2014)	Severely reduced Cl- channel activity compared to WT-Best1 when expressed alone in HEK293 cells, but not when co-expressed with WT-Best1 (Davidson 2011)		Not targeted to the proteasome in MDCK II cells (Davidson 2011)	2,8,16,17
M325T	Intracellular mislocalization and co-localized with WT Best1-c-myc in intracellular compartments in MDCK II cells (Johnson 2014)	No defects in oligomerization (Johnson 2014)	Severely reduced Cl- channel activity compared to WT-Best1 when expressed alone in HEK293 cells, but not when co-expressed with WT-Best1 (Davidson 2011, Uggenti 2016)		Disrupt the folding and lead to retention by intracellular quality control systems and degradation via proteasome (Davidson 2011, Uggenti 2016)	2.8
I366fs*18	Properly localized in iPSC-RPE (Johnson 2015)	Capable of interacting with endogenous Best1 in iPSC-RPE and MDCK cells, and coimmunoprecipitated with Best1-R141H in MDCK cells	Increased the Cl- current in HEK293 cells		Not subject to NMD in iPSC-RPE cells. Impaired phagocytosis (Marmorstein 2018)	2,8,9
L472Pfs*10	Properly localized in MDCK II cells (Johnson 2014)	No defects in oligomerization (Johnson 2014)				15.18
H490Qfs*24	Properly localized in MDCK II cells (Johnson 2014)	No defects in oligomerization (Johnson 2014)				2
△CTPxxP					Amino acids 468-486 form a binding motif for SH3-domains of beta subunits of voltage-dependent L-type Ca2+ channel. Mutant lead to reduced efficiency to co-immunoprecipitate with beta3 and beta4 SU, defect in membrane localization of the Ca2+ channel, decreased ionic current density.	2
L567F			No effect on Cl- current in HEK293 cells			28
Supplemental Table 4: Experimental assessment of BEST1 variants. All variants tested functionaly in literature are presented. Effect on trafficking to the basolateral membrane, impact on oligomerization, Cl- channel function and on intracellular Ca2+ signal are described. Different models have been used: MDCK II cells, HEK293 cells, iPSC-RPE, fhRPE. Colors indicate the associated phenotypes.
ARB
ARB and RP
BVMD
ARB and BVMD
ADVIRC
RP
1.	Milenkovic VM, Röhrl E, Weber BHF, Strauss O. Disease-associated missense mutations in bestrophin-1 affect cellular trafficking and anion conductance. J Cell Sci. 2011;124(Pt 17):2988-2996. doi:10.1242/jcs.085878
2.	Johnson AA, Lee YS, Chadburn AJ, et al. Disease-causing mutations associated with four bestrophinopathies exhibit disparate effects on the localization, but not the oligomerization, of Bestrophin-1. Exp Eye Res. 2014;121:74-85. doi:10.1016/j.exer.2014.02.006
3.	Milenkovic A, Milenkovic VM, Wetzel CH, Weber BHF. BEST1 protein stability and degradation pathways differ between autosomal dominant Best disease and autosomal recessive bestrophinopathy accounting for the distinct retinal phenotypes. Hum Mol Genet. 2018;27(9):1630-1641. doi:10.1093/hmg/ddy070
4.	Mullins RF, Kuehn MH, Faidley EA, Syed NA, Stone EM. Differential macular and peripheral expression of bestrophin in human eyes and its implication for best disease. Invest Ophthalmol Vis Sci. 2007;48(7):3372-3380. doi:10.1167/iovs.06-0868
5.	Johnson AA, Lee YS, Stanton JB, et al. Differential effects of Best disease causing missense mutations on bestrophin-1 trafficking. Hum Mol Genet. 2013;22(23):4688-4697. doi:10.1093/hmg/ddt316
6.	Nachtigal AL, Milenkovic A, Brandl C, et al. Mutation-Dependent Pathomechanisms Determine the Phenotype in the Bestrophinopathies. Int J Mol Sci. 2020;21(5):1597. doi:10.3390/ijms21051597
7.	Ji C, Kittredge A, Hopiavuori A, et al. Dual Ca2+-dependent gates in human Bestrophin1 underlie disease-causing mechanisms of gain-of-function mutations. Commun Biol. 2019;2:240. doi:10.1038/s42003-019-0433-3
8.	Davidson AE, Millar ID, Burgess-Mullan R, et al. Functional characterization of bestrophin-1 missense mutations associated with autosomal recessive bestrophinopathy. Invest Ophthalmol Vis Sci. 2011;52(6):3730-3736. doi:10.1167/iovs.10-6707
9.	Uggenti C, Briant K, Streit AK, et al. Restoration of mutant bestrophin-1 expression, localisation and function in a polarised epithelial cell model. Dis Model Mech. 2016;9(11):1317-1328. doi:10.1242/dmm.024216
10.	Sun H, Tsunenari T, Yau KW, Nathans J. The vitelliform macular dystrophy protein defines a new family of chloride channels. Proc Natl Acad Sci U S A. 2002;99(6):4008-4013. doi:10.1073/pnas.052692999
11.	Doumanov JA, Zeitz C, Dominguez Gimenez P, et al. Disease-causing mutations in BEST1 gene are associated with altered sorting of bestrophin-1 protein. Int J Mol Sci. 2013;14(7):15121-15140. doi:10.3390/ijms140715121
12.	Carter DA, Smart MJK, Letton WVG, et al. Mislocalisation of BEST1 in iPSC-derived retinal pigment epithelial cells from a family with autosomal dominant vitreoretinochoroidopathy (ADVIRC). Sci Rep. 2016;6:33792. doi:10.1038/srep33792
13.	Qu Z, Wei RW, Mann W, Hartzell HC. Two bestrophins cloned from Xenopus laevis oocytes express Ca(2+)-activated Cl(-) currents. J Biol Chem. 2003;278(49):49563-49572. doi:10.1074/jbc.M308414200
14.	Marmorstein AD, Kinnick TR, Stanton JB, Johnson AA, Lynch RM, Marmorstein LY. Bestrophin-1 influences transepithelial electrical properties and Ca2+ signaling in human retinal pigment epithelium. Mol Vis. 2015;21:347-359.
15.	Johnson AA, Bachman LA, Gilles BJ, et al. Autosomal Recessive Bestrophinopathy Is Not Associated With the Loss of Bestrophin-1 Anion Channel Function in a Patient With a Novel BEST1 Mutation. Invest Ophthalmol Vis Sci. 2015;56(8):4619-4630. doi:10.1167/iovs.15-16910
16.	Yu K, Qu Z, Cui Y, Hartzell HC. Chloride channel activity of bestrophin mutants associated with mild or late-onset macular degeneration. Invest Ophthalmol Vis Sci. 2007;48(10):4694-4705. doi:10.1167/iovs.07-0301
17.	Davidson AE, Millar ID, Urquhart JE, et al. Missense mutations in a retinal pigment epithelium protein, bestrophin-1, cause retinitis pigmentosa. Am J Hum Genet. 2009;85(5):581-592. doi:10.1016/j.ajhg.2009.09.015
18.	Marmorstein AD, Johnson AA, Bachman LA, et al. Mutant Best1 Expression and Impaired Phagocytosis in an iPSC Model of Autosomal Recessive Bestrophinopathy. Sci Rep. 2018;8(1):4487. doi:10.1038/s41598-018-21651-z
19.	Gao FJ, Qi YH, Hu FY, et al. Mutation spectrum of the bestrophin-1 gene in a large Chinese cohort with bestrophinopathy. Br J Ophthalmol. 2020;104(6):846-851. doi:10.1136/bjophthalmol-2019-314679
20.	Singh R, Shen W, Kuai D, et al. iPS cell modeling of Best disease: insights into the pathophysiology of an inherited macular degeneration. Hum Mol Genet. 2013;22(3):593-607. doi:10.1093/hmg/dds469
21.	Singh R, Kuai D, Guziewicz KE, et al. Pharmacological Modulation of Photoreceptor Outer Segment Degradation in a Human iPS Cell Model of Inherited Macular Degeneration. Mol Ther. 2015;23(11):1700-1711. doi:10.1038/mt.2015.141
22.	Moshfegh Y, Velez G, Li Y, Bassuk AG, Mahajan VB, Tsang SH. BESTROPHIN1 mutations cause defective chloride conductance in patient stem cell-derived RPE. Hum Mol Genet. 2016;25(13):2672-2680. doi:10.1093/hmg/ddw126
23.	Mullins RF, Oh KT, Heffron E, Hageman GS, Stone EM. Late development of vitelliform lesions and flecks in a patient with best disease: clinicopathologic correlation. Arch Ophthalmol. 2005;123(11):1588-1594. doi:10.1001/archopht.123.11.1588
24.	Burgess R, Millar ID, Leroy BP, et al. Biallelic mutation of BEST1 causes a distinct retinopathy in humans. Am J Hum Genet. 2008;82(1):19-31. doi:10.1016/j.ajhg.2007.08.004
25.	Yardley J, Leroy BP, Hart-Holden N, et al. Mutations of VMD2 splicing regulators cause nanophthalmos and autosomal dominant vitreoretinochoroidopathy (ADVIRC). Invest Ophthalmol Vis Sci. 2004;45(10):3683-3689. doi:10.1167/iovs.04-0550
26.	Milenkovic A, Brandl C, Milenkovic VM, et al. Bestrophin 1 is indispensable for volume regulation in human retinal pigment epithelium cells. Proc Natl Acad Sci U S A. 2015;112(20):E2630-2639. doi:10.1073/pnas.1418840112
27.	Qu Z, Cheng W, Cui Y, Cui Y, Zheng J. Human disease-causing mutations disrupt an N-C-terminal interaction and channel function of bestrophin 1. J Biol Chem. 2009;284(24):16473-16481. doi:10.1074/jbc.M109.002246
28.	Milenkovic VM, Krejcova S, Reichhart N, Wagner A, Strauss O. Interaction of bestrophin-1 and Ca2+ channel β-subunits: identification of new binding domains on the bestrophin-1 C-terminus. PLoS One. 2011;6(4):e19364. doi:10.1371/journal.pone.0019364
